# Supplementary material for: Synthesis and crystal structure of 2,2,2-tri­chloroethyl N-{4-[6-(1-hy­droxy­eth­yl)-1,2,4,5-tetra­zin-3-yl]benz­yl}carbamate
Source: Acta Crystallogr E Crystallogr Commun. 2025 Jan 24;81(Pt 2):164–8. doi: 10.1107/S2056989025000441 (PMC11799789; doi:10.1107/S2056989025000441)
Supplement: Supplementary file 1 [file e-81-00164-sup1.cif]

##############################################################################
#                                                                            #
# This CIF contains the data in a paper accepted for publication in          #
# Acta Crystallographica Section E. It conforms to the requirements of       #
# Notes for Authors for Acta Crystallographica Section E, and has been       #
# peer reviewed under the auspices of the IUCr Commission on Journals.       #
#                                                                            #
# Full details of the Crystallographic Information File format               #
# are given in the paper "The Crystallographic Information File (CIF):       #
# a New Standard Archive File for Crystallography" by S. R. Hall, F. H.      #
# Allen and I. D. Brown [Acta Cryst. (1991), A47, 655-685].                  #
#                                                                            #
# The current version of the core CIF dictionary is obtainable from          #
# ftp://ftp.iucr.org/pub/cif_core.dic.                                       #
#                                                                            #
# Software is freely available for graphical display of the structure(s)     #
# in this CIF. For information consult the CIF software page                 #
# http://www.iucr.org/resources/cif/software.                                #
#                                                                            #
# This file may be used for bona fide research purposes within the           #
# scientific community so long as proper attribution is given to the journal # 
# article from which it was obtained.                                        #
#                                                                            #
##############################################################################
data_I
_audit_creation_method
;
Olex2 1.5-alpha
(compiled 2023.08.24 svn.re1ec1418 for OlexSys, GUI svn.r6817)
;
_chemical_name_systematic
;\
2,2,2-Trichloroethyl
<i>N</i>-{4-[6-(1-hydroxyethyl)-1,2,4,5-tetrazin-3-yl]benzyl}carbamate
;
_chemical_formula_moiety     'C14 H14 Cl3 N5 O3'
_chemical_formula_sum     'C14 H14 Cl3 N5 O3'
_chemical_formula_iupac     'C14 H14 Cl3 N5 O3'
_chemical_formula_weight     406.65
_chemical_melting_point     ?
_space_group_crystal_system     'triclinic'
_space_group_name_H-M_alt     'P -1'
_space_group_name_Hall     '-P 1'
loop_
    _space_group_symop_operation_xyz
    'x, y, z'
    '-x, -y, -z'
_cell_length_a     5.68120(9)
_cell_length_b     9.79735(16)
_cell_length_c     30.9679(7)
_cell_angle_alpha     84.8340(16)
_cell_angle_beta     86.9814(16)
_cell_angle_gamma     83.8568(14)
_cell_volume     1705.22(5)
_cell_formula_units_Z     4
_cell_measurement_reflns_used     17243
_cell_measurement_theta_min     4.2710
_cell_measurement_theta_max     76.2590
_cell_measurement_temperature     100.00(10)
loop_
    _twin_individual_id
    _twin_individual_mass_fraction_refined
    _twin_individual_twin_matrix_11
    _twin_individual_twin_matrix_12
    _twin_individual_twin_matrix_13
    _twin_individual_twin_matrix_21
    _twin_individual_twin_matrix_22
    _twin_individual_twin_matrix_23
    _twin_individual_twin_matrix_31
    _twin_individual_twin_matrix_32
    _twin_individual_twin_matrix_33
    1 0.8766(12) 1.0000 0.0000 0.0000 0.0000 1.0000 0.0000 0.0000 0.0000 1.0000
    2 0.1234(12) -1.0006 0.0005 0.0002 -0.0013 -1.0000 0.0001 -0.4745 -0.5405
                                                                          0.9998
_exptl_crystal_description     plate
_exptl_crystal_colour     'clear red'
_exptl_crystal_size_max     0.23
_exptl_crystal_size_mid     0.14
_exptl_crystal_size_min     0.01
_exptl_crystal_density_diffrn     1.584
_exptl_crystal_density_meas     ?
_exptl_crystal_density_method     ?
_exptl_crystal_F_000     832
loop_
    _exptl_crystal_face_index_h
    _exptl_crystal_face_index_k
    _exptl_crystal_face_index_l
    _exptl_crystal_face_perp_dist
    1 0 1 0.0672
    -1 0 -1 0.0672
    0 0 1 0.0056
    0 0 -1 0.0056
    0 -1 -1 0.1075
    0 1 1 0.1075
_exptl_absorpt_coefficient_mu     5.105
_exptl_absorpt_correction_type     gaussian
_exptl_absorpt_process_details
;
(CrysAlisPro; Rigaku OD, 2022)
;
_exptl_absorpt_correction_T_min     0.465
_exptl_absorpt_correction_T_max     1.000
_diffrn_ambient_temperature     100.00(10)
_diffrn_source     'micro-focus sealed X-ray tube'
_diffrn_radiation_type     'Cu K\a'
_diffrn_radiation_wavelength     1.54184
_diffrn_radiation_monochromator     mirror
_diffrn_measurement_device_type     'SuperNova, Dual, Cu at home/near, Atlas'
_diffrn_measurement_device     'four-circle diffractometer'
_diffrn_measurement_method     '\w scans'
_diffrn_detector     'CCD plate'
_diffrn_detector_area_resol_mean     5.3114
_diffrn_reflns_number     7450
_diffrn_reflns_av_R_equivalents     ?
_diffrn_reflns_av_unetI/netI     0.0158
_diffrn_reflns_theta_min     4.305
_diffrn_reflns_theta_max     76.362
_diffrn_reflns_theta_full     67.684
_diffrn_measured_fraction_theta_max     0.980
_diffrn_measured_fraction_theta_full     0.999
_diffrn_reflns_limit_h_min     -7
_diffrn_reflns_limit_h_max     7
_diffrn_reflns_limit_k_min     -12
_diffrn_reflns_limit_k_max     12
_diffrn_reflns_limit_l_min     -38
_diffrn_reflns_limit_l_max     38
_diffrn_radiation_probe     x-ray
_refine_special_details
;
Crystal was a pseudo-merohedral twin,
component 2 rotated by 180.0 deg.
around [0.00 -0.00 1.00] (reciprocal) or [-0.22 -0.25 0.94] (direct,
ratio 88:12.
Disorder of two hydroxyl groups (O3 and O6),
suitable restraints were applied.
;
_reflns_number_total     7450
_reflns_number_gt     7177
_reflns_threshold_expression     'I > 2\s(I)'
_refine_ls_structure_factor_coef     Fsqd
_refine_ls_matrix_type     full
_refine_ls_R_factor_all     0.0715
_refine_ls_R_factor_gt     0.0692
_refine_ls_wR_factor_gt     0.2018
_refine_ls_wR_factor_ref     0.2064
_refine_ls_goodness_of_fit_ref     1.046
_refine_ls_restrained_S_all     1.045
_refine_ls_number_reflns     7450
_refine_ls_number_parameters     486
_refine_ls_number_restraints     19
_refine_ls_hydrogen_treatment     mixed
_refine_ls_weighting_scheme     calc
_refine_ls_weighting_details
              'w=1/[\s^2^(Fo^2^)+(0.1045P)^2^+9.5963P] where P=(Fo^2^+2Fc^2^)/3'
_atom_sites_solution_hydrogens     mixed
_atom_sites_solution_primary     dual
_atom_sites_solution_secondary     difmap
_refine_ls_shift/su_max     0.000
_refine_ls_shift/su_mean     0.000
_refine_diff_density_max     0.768
_refine_diff_density_min     -0.905
_refine_ls_extinction_method     none
_refine_ls_extinction_coef     .
loop_
    _atom_type_symbol
    _atom_type_description
    _atom_type_scat_dispersion_real
    _atom_type_scat_dispersion_imag
    _atom_type_scat_source
    'C' 'C' 0.0181 0.0091
                         'International Tables Vol C Tables 4.2.6.8 and 6.1.1.4'
    'H' 'H' 0.0000 0.0000
                         'International Tables Vol C Tables 4.2.6.8 and 6.1.1.4'
    'Cl' 'Cl' 0.3639 0.7018
                         'International Tables Vol C Tables 4.2.6.8 and 6.1.1.4'
    'N' 'N' 0.0311 0.0180
                         'International Tables Vol C Tables 4.2.6.8 and 6.1.1.4'
    'O' 'O' 0.0492 0.0322
                         'International Tables Vol C Tables 4.2.6.8 and 6.1.1.4'
_computing_data_collection
;
CrysAlisPro 1.171.42.72a (Rigaku OD, 2022)
;
_computing_cell_refinement
;
CrysAlisPro 1.171.42.72a (Rigaku OD, 2022)
;
_computing_data_reduction
;
CrysAlisPro 1.171.42.72a (Rigaku OD, 2022)
;
_computing_structure_solution
;
<i>SHELXT</i>  (Sheldrick, 2015a)
;
_computing_structure_refinement
;
SHELXL2018/3 (Sheldrick, 2015b)
;
_computing_molecular_graphics
;
Olex2 1.5-alpha (Dolomanov et al., 2009)
;
_computing_publication_material
;
Olex2 1.5-alpha (Dolomanov et al., 2009)
;
loop_
    _atom_site_type_symbol
    _atom_site_label
    _atom_site_fract_x
    _atom_site_fract_y
    _atom_site_fract_z
    _atom_site_U_iso_or_equiv
    _atom_site_adp_type
    _atom_site_calc_flag
    _atom_site_occupancy
    _atom_site_disorder_assembly
    _atom_site_disorder_group
    Cl Cl1 1.1322(2) 0.08824(14) 0.42925(5) 0.0329(3) Uani d 1 . .
    Cl Cl2 0.6950(2) 0.26123(16) 0.44550(5) 0.0321(3) Uani d 1 . .
    Cl Cl3 1.0931(2) 0.37599(12) 0.39919(4) 0.0234(3) Uani d 1 . .
    O O1 0.7048(6) 0.3022(4) 0.34668(12) 0.0211(7) Uani d 1 . .
    O O2 0.4640(7) 0.1570(4) 0.32311(13) 0.0251(8) Uani d 1 . .
    O O3 -0.3128(14) 1.2598(7) 0.0771(2) 0.058(2) Uani d 0.837(12) A 1
    H H3 -0.457723 1.253027 0.074885 0.087 Uiso calc 0.837(12) A 1
    O O3B 0.041(5) 1.181(3) 0.0326(10) 0.057(2) Uani d 0.163(12) A 2
    H H3B 0.062683 1.132429 0.011423 0.085 Uiso calc 0.163(12) A 2
    N N1 -0.2060(10) 0.9150(5) 0.15838(16) 0.0342(11) Uani d 1 . .
    N N2 -0.2588(12) 1.0152(6) 0.12785(17) 0.0410(13) Uani d 1 . .
    N N3 0.1015(12) 0.9577(7) 0.08992(18) 0.0465(15) Uani d 1 . .
    N N4 0.1566(10) 0.8561(6) 0.11993(17) 0.0386(12) Uani d 1 . .
    N N5 0.4121(8) 0.3882(4) 0.30433(14) 0.0200(8) Uani d 1 . .
    H H5 0.425(11) 0.471(6) 0.3121(19) 0.021(15) Uiso d 1 . .
    C C1 0.9349(9) 0.2284(5) 0.40819(18) 0.0222(10) Uani d 1 . .
    C C2 0.8490(9) 0.1865(5) 0.36602(17) 0.0210(10) Uani d 1 . .
    H H2A 0.985741 0.160333 0.346223 0.025 Uiso calc 1 . .
    H H2B 0.755748 0.106562 0.371964 0.025 Uiso calc 1 . .
    C C3 0.5192(9) 0.2743(5) 0.32447(16) 0.0191(9) Uani d 1 . .
    C C4 0.1921(9) 0.3815(5) 0.28271(18) 0.0228(10) Uani d 1 . .
    H H4A 0.058991 0.380919 0.304661 0.027 Uiso calc 1 . .
    H H4B 0.202155 0.294306 0.268512 0.027 Uiso calc 1 . .
    C C5 0.1427(9) 0.5008(5) 0.24926(17) 0.0204(10) Uani d 1 . .
    C C6 -0.0741(9) 0.5793(5) 0.24949(17) 0.0220(10) Uani d 1 . .
    H H6 -0.191793 0.558846 0.271351 0.026 Uiso calc 1 . .
    C C7 -0.1219(10) 0.6876(5) 0.21823(17) 0.0233(10) Uani d 1 . .
    H H7 -0.271988 0.740636 0.218868 0.028 Uiso calc 1 . .
    C C8 0.0472(10) 0.7192(5) 0.18602(16) 0.0224(10) Uani d 1 . .
    C C9 0.2680(10) 0.6410(6) 0.18550(18) 0.0265(11) Uani d 1 . .
    H H9 0.386199 0.662407 0.163834 0.032 Uiso calc 1 . .
    C C10 0.3137(9) 0.5320(6) 0.21675(18) 0.0255(11) Uani d 1 . .
    H H10 0.462872 0.477978 0.216052 0.031 Uiso calc 1 . .
    C C11 -0.0040(10) 0.8342(6) 0.15300(17) 0.0252(11) Uani d 1 . .
    C C12 -0.1062(16) 1.0318(7) 0.0945(2) 0.0441(17) Uani d 1 . .
    C C13 -0.1735(18) 1.1430(8) 0.0587(2) 0.056(2) Uani d 1 . .
    H H13 -0.026605 1.174380 0.043490 0.068 Uiso calc 0.837(12) A 1
    H H13A -0.262563 1.225676 0.070826 0.068 Uiso calc 0.163(12) A 2
    C C14 -0.315(3) 1.0854(13) 0.0276(4) 0.095(4) Uani d 1 . .
    H H14A -0.466918 1.064440 0.041722 0.143 Uiso calc 1 . .
    H H14B -0.228721 1.000804 0.017905 0.143 Uiso calc 1 . .
    H H14C -0.343324 1.152675 0.002581 0.143 Uiso calc 1 . .
    Cl Cl4 0.3166(2) -0.29716(16) 0.44065(5) 0.0315(3) Uani d 1 . .
    Cl Cl5 0.7664(2) -0.39206(13) 0.47735(4) 0.0249(3) Uani d 1 . .
    Cl Cl6 0.6449(3) -0.10273(13) 0.45496(4) 0.0301(3) Uani d 1 . .
    O O4 0.6305(6) -0.1854(4) 0.36372(12) 0.0223(7) Uani d 1 . .
    O O5 0.4424(8) -0.3461(4) 0.33389(14) 0.0329(10) Uani d 1 . .
    O O6 -0.2967(16) 0.7521(8) 0.0779(3) 0.066(3) Uani d 0.781(12) B 1
    H H6A -0.441892 0.742144 0.078460 0.100 Uiso calc 0.781(12) B 1
    O O6B 0.066(4) 0.669(3) 0.0397(8) 0.065(3) Uani d 0.219(12) B 2
    H H6B 0.073883 0.650586 0.013651 0.097 Uiso calc 0.219(12) B 2
    N N6 -0.1979(10) 0.4068(6) 0.16096(16) 0.0353(12) Uani d 1 . .
    N N7 -0.2464(11) 0.5074(6) 0.13041(18) 0.0408(13) Uani d 1 . .
    N N8 0.1101(12) 0.4390(7) 0.09173(18) 0.0471(15) Uani d 1 . .
    N N9 0.1614(10) 0.3370(6) 0.12202(16) 0.0379(12) Uani d 1 . .
    N N10 0.3659(8) -0.1176(4) 0.31429(15) 0.0230(9) Uani d 1 . .
    H H10A 0.396(12) -0.039(6) 0.323(2) 0.024(16) Uiso d 1 . .
    C C15 0.6236(8) -0.2704(5) 0.43975(16) 0.0193(9) Uani d 1 . .
    C C16 0.7363(10) -0.2879(6) 0.39447(16) 0.0246(11) Uani d 1 . .
    H H16A 0.908502 -0.280039 0.394745 0.030 Uiso calc 1 . .
    H H16B 0.714738 -0.380646 0.385943 0.030 Uiso calc 1 . .
    C C17 0.4739(10) -0.2264(5) 0.33665(16) 0.0226(10) Uani d 1 . .
    C C18 0.1770(10) -0.1350(6) 0.28555(18) 0.0263(11) Uani d 1 . .
    H H18A 0.028851 -0.147025 0.303129 0.032 Uiso calc 1 . .
    H H18B 0.220077 -0.219402 0.270328 0.032 Uiso calc 1 . .
    C C19 0.1346(10) -0.0128(5) 0.25238(16) 0.0228(10) Uani d 1 . .
    C C20 -0.0829(9) 0.0671(5) 0.25217(16) 0.0215(10) Uani d 1 . .
    H H20 -0.203089 0.046435 0.273515 0.026 Uiso calc 1 . .
    C C21 -0.1259(9) 0.1770(5) 0.22099(17) 0.0230(10) Uani d 1 . .
    H H21 -0.274288 0.231891 0.221342 0.028 Uiso calc 1 . .
    C C22 0.0482(10) 0.2067(5) 0.18928(16) 0.0219(10) Uani d 1 . .
    C C23 0.2663(11) 0.1270(6) 0.18944(18) 0.0277(11) Uani d 1 . .
    H H23 0.386184 0.146932 0.167935 0.033 Uiso calc 1 . .
    C C24 0.3089(10) 0.0183(6) 0.22100(18) 0.0266(11) Uani d 1 . .
    H H24 0.458556 -0.035162 0.221115 0.032 Uiso calc 1 . .
    C C25 0.0020(10) 0.3216(6) 0.15551(17) 0.0258(11) Uani d 1 . .
    C C26 -0.0929(15) 0.5181(8) 0.0967(2) 0.0458(17) Uani d 1 . .
    C C27 -0.1601(19) 0.6313(9) 0.0606(3) 0.064(2) Uani d 1 . .
    H H27 -0.013816 0.659602 0.044318 0.077 Uiso calc 0.781(12) B 1
    H H27A -0.246526 0.713110 0.073622 0.077 Uiso calc 0.219(12) B 2
    C C28 -0.316(3) 0.5772(14) 0.0307(4) 0.111(5) Uani d 1 . .
    H H28A -0.239850 0.489798 0.021050 0.167 Uiso calc 1 . .
    H H28B -0.342077 0.643866 0.005394 0.167 Uiso calc 1 . .
    H H28C -0.467882 0.562106 0.045729 0.167 Uiso calc 1 . .
loop_
    _atom_site_aniso_label
    _atom_site_aniso_U_11
    _atom_site_aniso_U_22
    _atom_site_aniso_U_33
    _atom_site_aniso_U_12
    _atom_site_aniso_U_13
    _atom_site_aniso_U_23
    Cl1 0.0285(7) 0.0247(6) 0.0446(7) -0.0008(5) -0.0148(6) 0.0072(5)
    Cl2 0.0234(6) 0.0390(8) 0.0352(7) -0.0087(5) 0.0066(5) -0.0073(6)
    Cl3 0.0175(5) 0.0184(5) 0.0351(6) -0.0027(4) -0.0045(4) -0.0048(5)
    O1 0.0167(16) 0.0132(16) 0.0344(19) -0.0039(13) -0.0087(14) -0.0001(14)
    O2 0.0271(19) 0.0122(17) 0.037(2) -0.0049(14) -0.0076(15) -0.0027(15)
    O3 0.069(5) 0.034(3) 0.065(4) 0.007(3) -0.002(4) 0.012(3)
    O3B 0.092(7) 0.035(4) 0.040(4) 0.002(4) -0.001(4) 0.009(4)
    N1 0.044(3) 0.025(2) 0.031(2) 0.004(2) -0.005(2) 0.003(2)
    N2 0.061(4) 0.026(3) 0.033(3) 0.010(2) -0.008(2) 0.002(2)
    N3 0.060(4) 0.044(3) 0.031(3) -0.004(3) 0.002(3) 0.011(2)
    N4 0.040(3) 0.042(3) 0.031(3) -0.001(2) 0.001(2) 0.009(2)
    N5 0.021(2) 0.0116(19) 0.029(2) -0.0071(16) -0.0087(17) -0.0012(16)
    C1 0.012(2) 0.018(2) 0.037(3) -0.0006(18) -0.0072(19) 0.000(2)
    C2 0.021(2) 0.014(2) 0.028(2) 0.0019(18) -0.0043(19) -0.0016(18)
    C3 0.015(2) 0.016(2) 0.027(2) -0.0042(18) -0.0016(18) -0.0006(18)
    C4 0.017(2) 0.017(2) 0.036(3) -0.0072(19) -0.011(2) 0.003(2)
    C5 0.019(2) 0.016(2) 0.028(2) -0.0059(18) -0.0092(19) -0.0010(19)
    C6 0.020(2) 0.016(2) 0.030(3) -0.0048(19) -0.0027(19) -0.002(2)
    C7 0.024(3) 0.017(2) 0.029(3) -0.0024(19) -0.005(2) -0.001(2)
    C8 0.026(3) 0.018(2) 0.024(2) -0.004(2) -0.0054(19) -0.0029(19)
    C9 0.024(3) 0.027(3) 0.028(3) -0.003(2) 0.001(2) -0.001(2)
    C10 0.020(2) 0.022(3) 0.033(3) 0.003(2) -0.001(2) -0.002(2)
    C11 0.031(3) 0.022(3) 0.024(2) -0.005(2) -0.005(2) -0.003(2)
    C12 0.076(5) 0.028(3) 0.027(3) 0.001(3) -0.010(3) 0.001(2)
    C13 0.091(6) 0.035(4) 0.039(4) 0.002(4) -0.001(4) 0.009(3)
    C14 0.147(12) 0.077(7) 0.061(6) 0.003(8) -0.048(7) 0.011(5)
    Cl4 0.0147(5) 0.0430(8) 0.0375(7) -0.0108(5) -0.0052(5) 0.0047(6)
    Cl5 0.0229(6) 0.0202(6) 0.0301(6) 0.0014(4) -0.0064(5) 0.0054(5)
    Cl6 0.0412(7) 0.0149(6) 0.0354(7) -0.0034(5) -0.0113(5) -0.0032(5)
    O4 0.0226(18) 0.0155(17) 0.0287(18) -0.0025(14) -0.0065(14) 0.0020(14)
    O5 0.052(3) 0.0066(16) 0.042(2) -0.0013(16) -0.020(2) -0.0033(15)
    O6 0.078(6) 0.042(4) 0.074(5) 0.006(4) -0.012(5) 0.014(4)
    O6B 0.092(7) 0.049(5) 0.048(5) -0.003(5) -0.003(4) 0.015(4)
    N6 0.047(3) 0.029(3) 0.027(2) 0.005(2) -0.005(2) 0.002(2)
    N7 0.055(4) 0.030(3) 0.034(3) 0.009(2) -0.009(2) 0.002(2)
    N8 0.054(4) 0.053(4) 0.032(3) -0.007(3) -0.005(2) 0.014(3)
    N9 0.043(3) 0.043(3) 0.026(2) -0.006(2) -0.002(2) 0.007(2)
    N10 0.029(2) 0.011(2) 0.030(2) -0.0044(17) -0.0138(18) -0.0027(17)
    C15 0.008(2) 0.022(2) 0.027(2) -0.0035(17) -0.0035(17) 0.0039(19)
    C16 0.026(3) 0.025(3) 0.022(2) 0.003(2) -0.006(2) 0.001(2)
    C17 0.028(3) 0.017(2) 0.023(2) 0.000(2) -0.007(2) -0.0026(19)
    C18 0.029(3) 0.020(3) 0.032(3) -0.007(2) -0.013(2) 0.002(2)
    C19 0.028(3) 0.017(2) 0.024(2) -0.002(2) -0.010(2) -0.0025(19)
    C20 0.026(3) 0.017(2) 0.023(2) -0.009(2) -0.0032(19) -0.0024(19)
    C21 0.023(3) 0.019(2) 0.027(2) 0.002(2) -0.006(2) -0.005(2)
    C22 0.025(3) 0.021(2) 0.021(2) -0.005(2) -0.0045(19) -0.0031(19)
    C23 0.032(3) 0.025(3) 0.026(3) -0.001(2) -0.002(2) -0.001(2)
    C24 0.026(3) 0.020(3) 0.034(3) 0.002(2) -0.004(2) -0.002(2)
    C25 0.033(3) 0.021(3) 0.024(2) -0.005(2) -0.006(2) -0.003(2)
    C26 0.068(5) 0.038(4) 0.031(3) -0.004(3) -0.012(3) 0.007(3)
    C27 0.091(7) 0.049(5) 0.047(4) -0.002(4) -0.004(4) 0.014(4)
    C28 0.176(15) 0.079(8) 0.079(8) -0.001(9) -0.070(9) 0.015(6)
_geom_special_details
;
 All esds (except the esd in the dihedral angle between two l.s. planes)
 are estimated using the full covariance matrix.  The cell esds are taken
 into account individually in the estimation of esds in distances, angles
 and torsion angles; correlations between esds in cell parameters are only
 used when they are defined by crystal symmetry.  An approximate (isotropic)
 treatment of cell esds is used for estimating esds involving l.s. planes.
;
loop_
    _geom_bond_atom_site_label_1
    _geom_bond_atom_site_label_2
    _geom_bond_site_symmetry_2
    _geom_bond_distance
    _geom_bond_publ_flag
    Cl1 C1 . 1.776(5) ?
    Cl2 C1 . 1.762(6) ?
    Cl3 C1 . 1.776(5) ?
    O1 C2 . 1.431(6) ?
    O1 C3 . 1.353(6) ?
    O2 C3 . 1.228(6) ?
    O3 H3 . 0.8400 ?
    O3 C13 . 1.462(10) ?
    O3B H3B . 0.8400 ?
    O3B C13 . 1.486(18) ?
    N1 N2 . 1.322(7) ?
    N1 C11 . 1.334(8) ?
    N2 C12 . 1.323(10) ?
    N3 N4 . 1.323(8) ?
    N3 C12 . 1.326(10) ?
    N4 C11 . 1.353(8) ?
    N5 H5 . 0.88(5) ?
    N5 C3 . 1.332(6) ?
    N5 C4 . 1.459(6) ?
    C1 C2 . 1.523(7) ?
    C2 H2A . 0.9900 ?
    C2 H2B . 0.9900 ?
    C4 H4A . 0.9900 ?
    C4 H4B . 0.9900 ?
    C4 C5 . 1.503(7) ?
    C5 C6 . 1.381(7) ?
    C5 C10 . 1.399(8) ?
    C6 H6 . 0.9500 ?
    C6 C7 . 1.385(7) ?
    C7 H7 . 0.9500 ?
    C7 C8 . 1.386(8) ?
    C8 C9 . 1.398(8) ?
    C8 C11 . 1.467(7) ?
    C9 H9 . 0.9500 ?
    C9 C10 . 1.388(8) ?
    C10 H10 . 0.9500 ?
    C12 C13 . 1.516(9) ?
    C13 H13 . 1.0000 ?
    C13 H13A . 1.0000 ?
    C13 C14 . 1.472(14) ?
    C14 H14A . 0.9800 ?
    C14 H14B . 0.9800 ?
    C14 H14C . 0.9800 ?
    Cl4 C15 . 1.790(5) ?
    Cl5 C15 . 1.754(5) ?
    Cl6 C15 . 1.767(5) ?
    O4 C16 . 1.427(6) ?
    O4 C17 . 1.368(6) ?
    O5 C17 . 1.216(7) ?
    O6 H6A . 0.8400 ?
    O6 C27 . 1.471(11) ?
    O6B H6B . 0.8400 ?
    O6B C27 . 1.477(17) ?
    N6 N7 . 1.321(7) ?
    N6 C25 . 1.348(8) ?
    N7 C26 . 1.328(10) ?
    N8 N9 . 1.327(8) ?
    N8 C26 . 1.329(11) ?
    N9 C25 . 1.350(8) ?
    N10 H10A . 0.87(5) ?
    N10 C17 . 1.329(7) ?
    N10 C18 . 1.463(6) ?
    C15 C16 . 1.527(7) ?
    C16 H16A . 0.9900 ?
    C16 H16B . 0.9900 ?
    C18 H18A . 0.9900 ?
    C18 H18B . 0.9900 ?
    C18 C19 . 1.514(7) ?
    C19 C20 . 1.390(8) ?
    C19 C24 . 1.388(8) ?
    C20 H20 . 0.9500 ?
    C20 C21 . 1.390(7) ?
    C21 H21 . 0.9500 ?
    C21 C22 . 1.391(8) ?
    C22 C23 . 1.392(8) ?
    C22 C25 . 1.478(7) ?
    C23 H23 . 0.9500 ?
    C23 C24 . 1.389(8) ?
    C24 H24 . 0.9500 ?
    C26 C27 . 1.537(10) ?
    C27 H27 . 1.0000 ?
    C27 H27A . 1.0000 ?
    C27 C28 . 1.482(16) ?
    C28 H28A . 0.9800 ?
    C28 H28B . 0.9800 ?
    C28 H28C . 0.9800 ?
loop_
    _geom_angle_atom_site_label_1
    _geom_angle_atom_site_label_2
    _geom_angle_atom_site_label_3
    _geom_angle_site_symmetry_1
    _geom_angle_site_symmetry_3
    _geom_angle
    _geom_angle_publ_flag
    C3 O1 C2 . . 116.7(4) ?
    C13 O3 H3 . . 109.5 ?
    C13 O3B H3B . . 109.5 ?
    N2 N1 C11 . . 117.7(5) ?
    N1 N2 C12 . . 118.3(6) ?
    N4 N3 C12 . . 117.8(6) ?
    N3 N4 C11 . . 117.7(6) ?
    C3 N5 H5 . . 123(4) ?
    C3 N5 C4 . . 119.5(4) ?
    C4 N5 H5 . . 112(4) ?
    Cl1 C1 Cl3 . . 108.2(3) ?
    Cl2 C1 Cl1 . . 110.2(3) ?
    Cl2 C1 Cl3 . . 109.5(3) ?
    C2 C1 Cl1 . . 106.5(4) ?
    C2 C1 Cl2 . . 110.7(3) ?
    C2 C1 Cl3 . . 111.7(4) ?
    O1 C2 C1 . . 107.5(4) ?
    O1 C2 H2A . . 110.2 ?
    O1 C2 H2B . . 110.2 ?
    C1 C2 H2A . . 110.2 ?
    C1 C2 H2B . . 110.2 ?
    H2A C2 H2B . . 108.5 ?
    O2 C3 O1 . . 122.7(5) ?
    O2 C3 N5 . . 125.8(5) ?
    N5 C3 O1 . . 111.5(4) ?
    N5 C4 H4A . . 109.2 ?
    N5 C4 H4B . . 109.2 ?
    N5 C4 C5 . . 112.1(4) ?
    H4A C4 H4B . . 107.9 ?
    C5 C4 H4A . . 109.2 ?
    C5 C4 H4B . . 109.2 ?
    C6 C5 C4 . . 120.6(5) ?
    C6 C5 C10 . . 118.9(5) ?
    C10 C5 C4 . . 120.5(5) ?
    C5 C6 H6 . . 119.6 ?
    C5 C6 C7 . . 120.8(5) ?
    C7 C6 H6 . . 119.6 ?
    C6 C7 H7 . . 119.7 ?
    C6 C7 C8 . . 120.6(5) ?
    C8 C7 H7 . . 119.7 ?
    C7 C8 C9 . . 119.3(5) ?
    C7 C8 C11 . . 120.4(5) ?
    C9 C8 C11 . . 120.3(5) ?
    C8 C9 H9 . . 120.1 ?
    C10 C9 C8 . . 119.7(5) ?
    C10 C9 H9 . . 120.1 ?
    C5 C10 H10 . . 119.6 ?
    C9 C10 C5 . . 120.7(5) ?
    C9 C10 H10 . . 119.6 ?
    N1 C11 N4 . . 123.5(5) ?
    N1 C11 C8 . . 117.2(5) ?
    N4 C11 C8 . . 119.3(5) ?
    N2 C12 N3 . . 124.7(6) ?
    N2 C12 C13 . . 117.9(7) ?
    N3 C12 C13 . . 117.4(7) ?
    O3 C13 C12 . . 109.9(6) ?
    O3 C13 H13 . . 109.5 ?
    O3 C13 C14 . . 109.6(9) ?
    O3B C13 C12 . . 110.5(14) ?
    O3B C13 H13A . . 111.1 ?
    C12 C13 H13 . . 109.5 ?
    C12 C13 H13A . . 111.1 ?
    C14 C13 O3B . . 104.1(16) ?
    C14 C13 C12 . . 108.7(7) ?
    C14 C13 H13 . . 109.5 ?
    C14 C13 H13A . . 111.1 ?
    C13 C14 H14A . . 109.5 ?
    C13 C14 H14B . . 109.5 ?
    C13 C14 H14C . . 109.5 ?
    H14A C14 H14B . . 109.5 ?
    H14A C14 H14C . . 109.5 ?
    H14B C14 H14C . . 109.5 ?
    C17 O4 C16 . . 117.1(4) ?
    C27 O6 H6A . . 109.5 ?
    C27 O6B H6B . . 109.5 ?
    N7 N6 C25 . . 117.8(5) ?
    N6 N7 C26 . . 117.5(6) ?
    N9 N8 C26 . . 117.8(6) ?
    N8 N9 C25 . . 117.1(6) ?
    C17 N10 H10A . . 114(4) ?
    C17 N10 C18 . . 120.1(4) ?
    C18 N10 H10A . . 125(4) ?
    Cl5 C15 Cl4 . . 108.7(3) ?
    Cl5 C15 Cl6 . . 109.5(3) ?
    Cl6 C15 Cl4 . . 108.2(3) ?
    C16 C15 Cl4 . . 110.0(4) ?
    C16 C15 Cl5 . . 109.5(3) ?
    C16 C15 Cl6 . . 110.9(4) ?
    O4 C16 C15 . . 110.4(4) ?
    O4 C16 H16A . . 109.6 ?
    O4 C16 H16B . . 109.6 ?
    C15 C16 H16A . . 109.6 ?
    C15 C16 H16B . . 109.6 ?
    H16A C16 H16B . . 108.1 ?
    O5 C17 O4 . . 123.8(5) ?
    O5 C17 N10 . . 126.0(5) ?
    N10 C17 O4 . . 110.2(4) ?
    N10 C18 H18A . . 109.2 ?
    N10 C18 H18B . . 109.2 ?
    N10 C18 C19 . . 111.8(4) ?
    H18A C18 H18B . . 107.9 ?
    C19 C18 H18A . . 109.2 ?
    C19 C18 H18B . . 109.2 ?
    C20 C19 C18 . . 120.2(5) ?
    C24 C19 C18 . . 120.6(5) ?
    C24 C19 C20 . . 119.2(5) ?
    C19 C20 H20 . . 119.7 ?
    C19 C20 C21 . . 120.6(5) ?
    C21 C20 H20 . . 119.7 ?
    C20 C21 H21 . . 120.0 ?
    C20 C21 C22 . . 120.0(5) ?
    C22 C21 H21 . . 120.0 ?
    C21 C22 C23 . . 119.6(5) ?
    C21 C22 C25 . . 120.3(5) ?
    C23 C22 C25 . . 120.1(5) ?
    C22 C23 H23 . . 120.0 ?
    C24 C23 C22 . . 120.1(5) ?
    C24 C23 H23 . . 120.0 ?
    C19 C24 C23 . . 120.6(5) ?
    C19 C24 H24 . . 119.7 ?
    C23 C24 H24 . . 119.7 ?
    N6 C25 N9 . . 124.1(5) ?
    N6 C25 C22 . . 116.9(5) ?
    N9 C25 C22 . . 119.0(5) ?
    N7 C26 N8 . . 125.6(6) ?
    N7 C26 C27 . . 116.3(7) ?
    N8 C26 C27 . . 118.1(7) ?
    O6 C27 C26 . . 111.7(7) ?
    O6 C27 H27 . . 109.9 ?
    O6 C27 C28 . . 106.5(10) ?
    O6B C27 C26 . . 105.9(12) ?
    O6B C27 H27A . . 109.5 ?
    O6B C27 C28 . . 113.6(15) ?
    C26 C27 H27 . . 109.9 ?
    C26 C27 H27A . . 109.5 ?
    C28 C27 C26 . . 108.8(8) ?
    C28 C27 H27 . . 109.9 ?
    C28 C27 H27A . . 109.5 ?
    C27 C28 H28A . . 109.5 ?
    C27 C28 H28B . . 109.5 ?
    C27 C28 H28C . . 109.5 ?
    H28A C28 H28B . . 109.5 ?
    H28A C28 H28C . . 109.5 ?
    H28B C28 H28C . . 109.5 ?
loop_
    _geom_torsion_atom_site_label_1
    _geom_torsion_atom_site_label_2
    _geom_torsion_atom_site_label_3
    _geom_torsion_atom_site_label_4
    _geom_torsion_site_symmetry_1
    _geom_torsion_site_symmetry_2
    _geom_torsion_site_symmetry_3
    _geom_torsion_site_symmetry_4
    _geom_torsion
    _geom_torsion_publ_flag
    Cl1 C1 C2 O1 . . . . -175.4(3) ?
    Cl2 C1 C2 O1 . . . . 64.8(5) ?
    Cl3 C1 C2 O1 . . . . -57.5(5) ?
    N1 N2 C12 N3 . . . . -2.3(11) ?
    N1 N2 C12 C13 . . . . 177.4(6) ?
    N2 N1 C11 N4 . . . . 5.3(9) ?
    N2 N1 C11 C8 . . . . -177.1(5) ?
    N2 C12 C13 O3 . . . . 34.0(11) ?
    N2 C12 C13 O3B . . . . 160.4(16) ?
    N2 C12 C13 C14 . . . . -86.0(10) ?
    N3 N4 C11 N1 . . . . -4.7(9) ?
    N3 N4 C11 C8 . . . . 177.7(6) ?
    N3 C12 C13 O3 . . . . -146.3(8) ?
    N3 C12 C13 O3B . . . . -19.9(18) ?
    N3 C12 C13 C14 . . . . 93.7(11) ?
    N4 N3 C12 N2 . . . . 2.9(12) ?
    N4 N3 C12 C13 . . . . -176.8(7) ?
    N5 C4 C5 C6 . . . . -128.5(5) ?
    N5 C4 C5 C10 . . . . 53.1(7) ?
    C2 O1 C3 O2 . . . . 5.0(7) ?
    C2 O1 C3 N5 . . . . -173.8(4) ?
    C3 O1 C2 C1 . . . . -146.0(4) ?
    C3 N5 C4 C5 . . . . -159.6(5) ?
    C4 N5 C3 O1 . . . . -173.1(4) ?
    C4 N5 C3 O2 . . . . 8.1(8) ?
    C4 C5 C6 C7 . . . . -178.7(5) ?
    C4 C5 C10 C9 . . . . 179.2(5) ?
    C5 C6 C7 C8 . . . . 0.0(8) ?
    C6 C5 C10 C9 . . . . 0.7(8) ?
    C6 C7 C8 C9 . . . . -0.4(8) ?
    C6 C7 C8 C11 . . . . -179.9(5) ?
    C7 C8 C9 C10 . . . . 0.9(8) ?
    C7 C8 C11 N1 . . . . 7.6(8) ?
    C7 C8 C11 N4 . . . . -174.7(5) ?
    C8 C9 C10 C5 . . . . -1.1(8) ?
    C9 C8 C11 N1 . . . . -172.0(5) ?
    C9 C8 C11 N4 . . . . 5.7(8) ?
    C10 C5 C6 C7 . . . . -0.2(8) ?
    C11 N1 N2 C12 . . . . -1.8(9) ?
    C11 C8 C9 C10 . . . . -179.6(5) ?
    C12 N3 N4 C11 . . . . 0.6(10) ?
    Cl4 C15 C16 O4 . . . . 63.5(5) ?
    Cl5 C15 C16 O4 . . . . -177.1(3) ?
    Cl6 C15 C16 O4 . . . . -56.2(5) ?
    N6 N7 C26 N8 . . . . -2.5(11) ?
    N6 N7 C26 C27 . . . . 176.9(7) ?
    N7 N6 C25 N9 . . . . 3.6(9) ?
    N7 N6 C25 C22 . . . . -177.8(5) ?
    N7 C26 C27 O6 . . . . 32.5(12) ?
    N7 C26 C27 O6B . . . . 152.9(14) ?
    N7 C26 C27 C28 . . . . -84.7(11) ?
    N8 N9 C25 N6 . . . . -3.4(9) ?
    N8 N9 C25 C22 . . . . 178.1(5) ?
    N8 C26 C27 O6 . . . . -148.0(8) ?
    N8 C26 C27 O6B . . . . -27.7(16) ?
    N8 C26 C27 C28 . . . . 94.7(12) ?
    N9 N8 C26 N7 . . . . 2.7(12) ?
    N9 N8 C26 C27 . . . . -176.7(7) ?
    N10 C18 C19 C20 . . . . -117.2(5) ?
    N10 C18 C19 C24 . . . . 64.9(7) ?
    C16 O4 C17 O5 . . . . -9.1(8) ?
    C16 O4 C17 N10 . . . . 171.3(4) ?
    C17 O4 C16 C15 . . . . -104.4(5) ?
    C17 N10 C18 C19 . . . . -160.7(5) ?
    C18 N10 C17 O4 . . . . -175.4(5) ?
    C18 N10 C17 O5 . . . . 5.0(9) ?
    C18 C19 C20 C21 . . . . -178.0(5) ?
    C18 C19 C24 C23 . . . . 177.2(5) ?
    C19 C20 C21 C22 . . . . 0.9(8) ?
    C20 C19 C24 C23 . . . . -0.7(8) ?
    C20 C21 C22 C23 . . . . -1.0(8) ?
    C20 C21 C22 C25 . . . . 178.8(5) ?
    C21 C22 C23 C24 . . . . 0.2(8) ?
    C21 C22 C25 N6 . . . . 9.9(8) ?
    C21 C22 C25 N9 . . . . -171.5(5) ?
    C22 C23 C24 C19 . . . . 0.6(9) ?
    C23 C22 C25 N6 . . . . -170.4(5) ?
    C23 C22 C25 N9 . . . . 8.2(8) ?
    C24 C19 C20 C21 . . . . -0.1(8) ?
    C25 N6 N7 C26 . . . . -0.7(9) ?
    C25 C22 C23 C24 . . . . -179.5(5) ?
    C26 N8 N9 C25 . . . . 0.2(10) ?
loop_
    _geom_hbond_atom_site_label_D
    _geom_hbond_atom_site_label_H
    _geom_hbond_atom_site_label_A
    _geom_hbond_site_symmetry_A
    _geom_hbond_distance_DH
    _geom_hbond_distance_HA
    _geom_hbond_distance_DA
    _geom_hbond_angle_DHA
    _geom_hbond_publ_flag
    O3 H3 N9 1_465 0.84 2.64 3.271(10) 132.5 yes
    O3B H3B O6B 2_575 0.84 2.46 2.63(4) 91.6 yes
    N5 H5 O5 1_565 0.88(5) 1.98(5) 2.861(6) 175(6) yes
    O6 H6A N4 1_455 0.84 2.74 3.394(11) 136.0 yes
    N10 H10A O2 . 0.87(5) 2.00(6) 2.844(6) 163(6) yes
_shelx_space_group_comment
;
The symmetry employed for this shelxl refinement is uniquely defined
by the following loop, which should always be used as a source of
symmetry information in preference to the above space-group names.
They are only intended as comments.
;
_shelx_estimated_absorpt_T_min     0.383
_shelx_estimated_absorpt_T_max     0.946
_shelx_hkl_file
;
   0   0   3 53436.9 130.921  -2
   0   0   3 53436.9 130.921   1
   0   0   4 58572.6 162.392  -2
   0   0   4 58572.6 162.392   1
   0   0  -5 167.492 48.8894  -2
   0   0  -5 167.492 48.8894   1
   0   0   6 64619.6 213.983  -2
   0   0   6 64619.6 213.983   1
   0   0  -7 20744.8 210.727  -2
   0   0  -7 20744.8 210.727   1
   0   0   8 174787. 583.332  -2
   0   0   8 174787. 583.332   1
   0   0   9 156870. 453.031  -2
   0   0   9 156870. 453.031   1
   0   0 -10 54909.6 459.632  -2
   0   0 -10 54909.6 459.632   1
   0   0 -11 4762.50 193.944  -2
   0   0 -11 4762.50 193.944   1
   0   0 -12 467.818 87.5398  -2
   0   0 -12 467.818 87.5398   1
   0   0 -13 7024.86 231.570  -2
   0   0 -13 7024.86 231.570   1
   0   0 -14 8437.59 170.316  -2
   0   0 -14 8437.59 170.316   1
   0   0  15 138.048 109.390  -2
   0   0  15 138.048 109.390   1
   0   0 -16 863.104 139.596  -2
   0   0 -16 863.104 139.596   1
   0   0 -17 23644.7 426.857  -2
   0   0 -17 23644.7 426.857   1
   0   0 -18 6007.46 235.228  -2
   0   0 -18 6007.46 235.228   1
   0   0 -19 18545.9 397.434  -2
   0   0 -19 18545.9 397.434   1
   0   0 -20 2222.12 142.129  -2
   0   0 -20 2222.12 142.129   1
   0   0 -21 4061.89 137.971  -2
   0   0 -21 4061.89 137.971   1
   0   0 -22 227.302 127.554  -2
   0   0 -22 227.302 127.554   1
   0   0  23 12917.3 109.699  -2
   0   0  23 12917.3 109.699   1
   0   0 -24 8736.90 100.881  -2
   0   0 -24 8736.90 100.881   1
   0   0 -25 24061.3 384.589  -2
   0   0 -25 24061.3 384.589   1
   0   0 -26 39040.1 186.286  -2
   0   0 -26 39040.1 186.286   1
   0   0 -27 12635.3 122.207  -2
   0   0 -27 12635.3 122.207   1
   0   0 -28 3893.34 82.6310  -2
   0   0 -28 3893.34 82.6310   1
   0   0 -29 14626.7 244.185  -2
   0   0 -29 14626.7 244.185   1
   0   0  30 4089.19 186.468  -2
   0   0  30 4089.19 186.468   1
   0   0  31 4991.73 174.424  -2
   0   0  31 4991.73 174.424   1
   0   0  32 28957.8 313.674  -2
   0   0  32 28957.8 313.674   1
   0   0  33 7903.14 168.673  -2
   0   0  33 7903.14 168.673   1
   0   0  34 9796.52 140.009  -2
   0   0  34 9796.52 140.009   1
   0   0  35 579.065 68.9060  -2
   0   0  35 579.065 68.9060   1
   0   0 -36 655.012 68.3439  -2
   0   0 -36 655.012 68.3439   1
   0   0 -37 415.983 56.5252  -2
   0   0 -37 415.983 56.5252   1
   0   0 -38 1555.84 74.0201  -2
   0   0 -38 1555.84 74.0201   1
   0  -1  38 219.472 45.5102   1
   0   1 -37 89.5442 32.6114   1
   0  -1  36 1627.16 53.4339   1
   0   1 -35 4849.03 84.1809   1
   0   1 -34 2479.30 98.3270   1
   0   1  35 3939.26 117.842  -2
   0  -1  34 3939.26 117.842   1
   0   1  34 1332.95 90.1559  -2
   0  -1  33 1332.95 90.1559   1
   0   1 -32 171.368 127.147   1
   0   1  33 283.705 100.496  -2
   0  -1  32 283.705 100.496   1
   0   1  32 4273.47 97.7980  -2
   0  -1  31 4273.47 97.7980   1
   0   1  31 6480.13 93.0092  -2
   0  -1  30 6480.13 93.0092   1
   0  -1 -30 3084.41 91.8188  -2
   0   1 -29 3084.41 91.8188   1
   0  -1 -29 1155.36 83.2059  -2
   0   1 -28 1155.36 83.2059   1
   0   1  28 1666.81 76.0907  -2
   0  -1  27 1666.81 76.0907   1
   0   1  27 14261.2 126.738  -2
   0  -1  26 14261.2 126.738   1
   0   1  26 6887.02 103.610  -2
   0  -1  25 6887.02 103.610   1
   0  -1 -25 3486.55 82.7308  -2
   0   1 -24 3486.55 82.7308   1
   0  -1 -24 7119.27 93.4776  -2
   0   1 -23 7119.27 93.4776   1
   0  -1 -23 7235.99 133.923  -2
   0   1 -22 7235.99 133.923   1
   0   1 -21 1433.42 193.329   1
   0   1  22 3454.05 301.539  -2
   0  -1  21 3454.05 301.539   1
   0   1  21 275.870 158.917  -2
   0  -1  20 275.870 158.917   1
   0   1  20 936.303 122.409  -2
   0  -1  19 936.303 122.409   1
   0  -1 -19 1297.37 126.693  -2
   0   1 -18 1297.37 126.693   1
   0  -1 -18 5232.96 182.786  -2
   0   1 -17 5232.96 182.786   1
   0  -1 -17 16596.5 217.129  -2
   0   1 -16 16596.5 217.129   1
   0  -1 -16 8672.15 205.419  -2
   0   1 -15 8672.15 205.419   1
   0  -1 -15 5390.63 183.702  -2
   0   1 -14 5390.63 183.702   1
   0  -1 -14 1635.41 128.433  -2
   0   1 -13 1635.41 128.433   1
   0  -1  12 1018.44 143.752   1
   0  -1 -13 1431.30 158.870  -2
   0   1 -12 1431.30 158.870   1
   0  -1  11 3295.91 174.835   1
   0   1  12 4002.75 184.704  -2
   0  -1  11 4002.75 184.704   1
   0  -1  10 1733.56 158.005   1
   0  -1 -11 4135.97 197.481  -2
   0   1 -10 4135.97 197.481   1
   0  -1   9 5117.56 195.432   1
   0  -1 -10 11148.0 236.079  -2
   0   1  -9 11148.0 236.079   1
   0  -1   8 7556.35 222.982   1
   0   1   9 16937.3 251.088  -2
   0  -1   8 16937.3 251.088   1
   0  -1   7 5000.47 194.687   1
   0  -1  -8 10869.5 325.781  -2
   0   1  -7 10869.5 325.781   1
   0  -1   6 3505.98 111.099   1
   0  -1  -7 9241.55 309.975  -2
   0   1  -6 9241.55 309.975   1
   0   1  -5 4302.14 105.398   1
   0  -1  -6 8298.11 294.355  -2
   0   1  -5 8298.11 294.355   1
   0   1  -4 3062.65 121.404   1
   0   1  -3 453.051 88.5320   1
   0   1   4 1110.83 87.6675  -2
   0  -1   3 1110.83 87.6675   1
   0   1  -2 2703.06 59.2807   1
   0  -1   1 2908.56 66.8168   1
   0   1   0 103.555 31.6590   1
   0  -1  -1 1513.24 57.8110   1
   0   1   0 3045.17 99.2738  -2
   0  -1  -1 3045.17 99.2738   1
   0  -1  -2 727.559 59.7098   1
   0  -1  -3 269.303 23.7935   1
   0  -1  -4 5886.39 81.4384   1
   0  -1  -5 10350.6 95.5646   1
   0   1   6 19675.3 182.106   1
   0   1  -5 24996.8 193.084  -2
   0  -1  -6 24996.8 193.084   1
   0   1   7 47016.5 303.172   1
   0   1  -6 56959.1 290.182  -2
   0  -1  -7 56959.1 290.182   1
   0   1   8 68427.7 384.703   1
   0   1  -7 79785.5 377.573  -2
   0  -1  -8 79785.5 377.573   1
   0   1  -8 128665. 488.818  -2
   0  -1  -9 128665. 488.818   1
   0  -1   9 75716.2 444.627  -2
   0   1  10 75716.2 444.627   1
   0  -1  10 24289.5 296.329  -2
   0   1  11 24289.5 296.329   1
   0   1 -11 2004.56 129.226  -2
   0  -1 -12 2004.56 129.226   1
   0  -1  12 3797.12 125.318  -2
   0   1  13 3797.12 125.318   1
   0   1 -13 9740.59 152.384  -2
   0  -1 -14 9740.59 152.384   1
   0   1 -14 16319.6 256.587  -2
   0  -1 -15 16319.6 256.587   1
   0  -1  15 13195.5 175.882  -2
   0   1  16 13195.5 175.882   1
   0   1 -16 8215.15 174.617  -2
   0  -1 -17 8215.15 174.617   1
   0  -1  17 2853.83 173.312  -2
   0   1  18 2853.83 173.312   1
   0   1 -18 10415.5 198.800  -2
   0  -1 -19 10415.5 198.800   1
   0  -1  19 7634.58 188.135  -2
   0   1  20 7634.58 188.135   1
   0  -1 -21 308.555 164.952   1
   0  -1  20 1164.26 172.946  -2
   0   1  21 1164.26 172.946   1
   0  -1 -22 11209.9 362.766   1
   0  -1  21 12288.2 245.323  -2
   0   1  22 12288.2 245.323   1
   0   1 -22 23653.7 213.248  -2
   0  -1 -23 23653.7 213.248   1
   0  -1 -24 9749.73 411.083   1
   0   1 -23 15630.4 207.205  -2
   0  -1 -24 15630.4 207.205   1
   0   1 -24 7366.72 136.108  -2
   0  -1 -25 7366.72 136.108   1
   0   1 -25 6253.34 134.456  -2
   0  -1 -26 6253.34 134.456   1
   0   1 -26 6841.80 152.412  -2
   0  -1 -27 6841.80 152.412   1
   0   1 -27 4170.80 153.537  -2
   0  -1 -28 4170.80 153.537   1
   0  -1 -29 1976.47 179.782   1
   0  -1  28 2529.31 120.707  -2
   0   1  29 2529.31 120.707   1
   0  -1 -30 192.460 153.364   1
   0   1 -29 729.857 96.5979  -2
   0  -1 -30 729.857 96.5979   1
   0   1 -30 1865.82 97.5381  -2
   0  -1 -31 1865.82 97.5381   1
   0   1 -31 2355.45 98.1046  -2
   0  -1 -32 2355.45 98.1046   1
   0   1 -32 243.513 84.7440  -2
   0  -1 -33 243.513 84.7440   1
   0  -1 -34 273.647 71.9908   1
   0  -1  33 526.209 104.291  -2
   0   1  34 526.209 104.291   1
   0  -1 -35 1436.60 63.1182   1
   0  -1  34 1787.93 140.964  -2
   0   1  35 1787.93 140.964   1
   0  -1 -36 340.918 54.0669   1
   0  -1 -37 366.575 41.5904   1
   0   1  38 3361.99 64.9647   1
   0  -2 -38 4902.75 100.257  -2
   0   2 -37 4902.75 100.257   1
   0   2  37 6410.41 96.1877  -2
   0  -2  36 6410.41 96.1877   1
   0  -2 -36 615.924 57.3589  -2
   0   2 -35 615.924 57.3589   1
   0   2  35 2730.50 99.2761  -2
   0  -2  34 2730.50 99.2761   1
   0   2  34 1313.58 75.7235  -2
   0  -2  33 1313.58 75.7235   1
   0   2  33 5410.40 97.8576  -2
   0  -2  32 5410.40 97.8576   1
   0   2  32 344.243 59.2684  -2
   0  -2  31 344.243 59.2684   1
   0   2  31 4692.43 102.800  -2
   0  -2  30 4692.43 102.800   1
   0   2  30 3625.35 102.685  -2
   0  -2  29 3625.35 102.685   1
   0  -2 -29 12939.0 140.007  -2
   0   2 -28 12939.0 140.007   1
   0   2  28 109996. 504.094  -2
   0  -2  27 109996. 504.094   1
   0  -2 -27 2118.19 81.7374  -2
   0   2 -26 2118.19 81.7374   1
   0   2  26 36065.2 294.668  -2
   0  -2  25 36065.2 294.668   1
   0  -2 -25 67313.0 380.174  -2
   0   2 -24 67313.0 380.174   1
   0   2  24 2490.48 99.0405  -2
   0  -2  23 2490.48 99.0405   1
   0   2  23 5110.32 81.3067  -2
   0  -2  22 5110.32 81.3067   1
   0  -2 -22 4476.65 266.281  -2
   0   2 -21 4476.65 266.281   1
   0   2  21 34857.8 548.627  -2
   0  -2  20 34857.8 548.627   1
   0  -2 -20 129615. 977.030  -2
   0   2 -19 129615. 977.030   1
   0  -2 -19 154676. 1021.42  -2
   0   2 -18 154676. 1021.42   1
   0  -2 -18 91141.3 808.729  -2
   0   2 -17 91141.3 808.729   1
   0   2  17 47964.0 589.968  -2
   0  -2  16 47964.0 589.968   1
   0  -2 -16 3833.63 174.351  -2
   0   2 -15 3833.63 174.351   1
   0  -2 -15 98170.2 748.750  -2
   0   2 -14 98170.2 748.750   1
   0  -2 -14 8716.29 213.093  -2
   0   2 -13 8716.29 213.093   1
   0   2  13 20711.1 289.502  -2
   0  -2  12 20711.1 289.502   1
   0   2  12 34171.1 403.129  -2
   0  -2  11 34171.1 403.129   1
   0  -2 -11 70053.6 561.702  -2
   0   2 -10 70053.6 561.702   1
   0   2  10 2514.43 139.350  -2
   0  -2   9 2514.43 139.350   1
   0   2   9 38599.2 340.340  -2
   0  -2   8 38599.2 340.340   1
   0   2   8 117139. 611.397  -2
   0  -2   7 117139. 611.397   1
   0   2   7 46878.8 300.841  -2
   0  -2   6 46878.8 300.841   1
   0  -2  -6 80323.1 383.592  -2
   0   2  -5 80323.1 383.592   1
   0  -2  -5 56651.8 385.516  -2
   0   2  -4 56651.8 385.516   1
   0   2   4 50197.5 355.028  -2
   0  -2   3 50197.5 355.028   1
   0   2   3 11662.5 194.334  -2
   0  -2   2 11662.5 194.334   1
   0   2   2 125631. 558.192  -2
   0  -2   1 125631. 558.192   1
   0   2   1 75087.8 421.111  -2
   0  -2   0 75087.8 421.111   1
   0  -2   0 177329. 506.349  -2
   0   2   1 177329. 506.349   1
   0   2  -1 37451.0 184.520  -2
   0  -2  -2 37451.0 184.520   1
   0   2  -2 13796.2 112.991  -2
   0  -2  -3 13796.2 112.991   1
   0  -2   3 135697. 470.841  -2
   0   2   4 135697. 470.841   1
   0   2  -4 377513. 1318.88  -2
   0  -2  -5 377513. 1318.88   1
   0   2  -5 303759. 917.784  -2
   0  -2  -6 303759. 917.784   1
   0   2  -6 30851.7 335.060  -2
   0  -2  -7 30851.7 335.060   1
   0  -2   7 368106. 469.482  -2
   0   2   8 368106. 469.482   1
   0   2   9 745.431 159.491   1
   0   2  -8 11763.6 186.021  -2
   0  -2  -9 11763.6 186.021   1
   0   2  -9 448.789 89.8297  -2
   0  -2 -10 448.789 89.8297   1
   0  -2  10 11393.2 275.452  -2
   0   2  11 11393.2 275.452   1
   0   2 -11 8658.77 188.419  -2
   0  -2 -12 8658.77 188.419   1
   0  -2  12 2532.36 176.864  -2
   0   2  13 2532.36 176.864   1
   0   2 -13 10349.5 218.823  -2
   0  -2 -14 10349.5 218.823   1
   0  -2  14 14611.4 301.406  -2
   0   2  15 14611.4 301.406   1
   0   2 -15 543.787 122.194  -2
   0  -2 -16 543.787 122.194   1
   0   2 -16 47767.6 484.829  -2
   0  -2 -17 47767.6 484.829   1
   0   2 -17 12968.5 356.979  -2
   0  -2 -18 12968.5 356.979   1
   0   2 -18 19696.1 430.846  -2
   0  -2 -19 19696.1 430.846   1
   0  -2  19 31263.8 535.038  -2
   0   2  20 31263.8 535.038   1
   0  -2  20 10792.5 348.430  -2
   0   2  21 10792.5 348.430   1
   0   2 -21 13627.0 311.631  -2
   0  -2 -22 13627.0 311.631   1
   0   2 -22 7001.40 119.787  -2
   0  -2 -23 7001.40 119.787   1
   0   2 -23 993.872 75.9657  -2
   0  -2 -24 993.872 75.9657   1
   0  -2  24 11006.5 183.186  -2
   0   2  25 11006.5 183.186   1
   0   2 -25 5748.16 154.630  -2
   0  -2 -26 5748.16 154.630   1
   0   2 -26 746.338 89.7716  -2
   0  -2 -27 746.338 89.7716   1
   0   2 -27 13308.4 152.030  -2
   0  -2 -28 13308.4 152.030   1
   0   2 -28 2711.39 152.018  -2
   0  -2 -29 2711.39 152.018   1
   0   2 -29 954.847 96.6025  -2
   0  -2 -30 954.847 96.6025   1
   0   2 -30 12246.0 143.107  -2
   0  -2 -31 12246.0 143.107   1
   0   2 -31 2362.14 90.5308  -2
   0  -2 -32 2362.14 90.5308   1
   0   2 -32 6719.16 127.138  -2
   0  -2 -33 6719.16 127.138   1
   0   2 -33 9257.89 124.826  -2
   0  -2 -34 9257.89 124.826   1
   0   2 -34 8859.69 167.720  -2
   0  -2 -35 8859.69 167.720   1
   0  -2  35 242.026 70.5564  -2
   0   2  36 242.026 70.5564   1
   0   2 -36 1559.78 83.8053  -2
   0  -2 -37 1559.78 83.8053   1
   0   2 -37 6138.11 98.1035  -2
   0  -2 -38 6138.11 98.1035   1
   0  -3  36 185.538 44.5818   1
   0   3 -35 70.0861 55.4495   1
   0   3  37 308.371 94.9131  -2
   0  -3  35 308.371 94.9131   1
   0  -3  34 674.964 43.2011   1
   0  -3 -36 816.728 88.6523  -2
   0   3 -34 816.728 88.6523   1
   0   3 -33 3782.02 82.3218   1
   0   3  35 4489.21 78.4055  -2
   0  -3  33 4489.21 78.4055   1
   0   3  34 3674.51 78.9406  -2
   0  -3  32 3674.51 78.9406   1
   0  -3 -33 4716.05 103.900  -2
   0   3 -31 4716.05 103.900   1
   0  -3 -32 2689.11 114.728  -2
   0   3 -30 2689.11 114.728   1
   0   3  31 2696.57 91.9041  -2
   0  -3  29 2696.57 91.9041   1
   0  -3 -30 391.404 63.1016  -2
   0   3 -28 391.404 63.1016   1
   0  -3 -29 962.870 66.0197  -2
   0   3 -27 962.870 66.0197   1
   0   3  28 2966.83 79.6250  -2
   0  -3  26 2966.83 79.6250   1
   0  -3 -27 2197.73 86.9056  -2
   0   3 -25 2197.73 86.9056   1
   0   3 -24 558.805 237.898   1
   0   3  26 2515.03 72.2028  -2
   0  -3  24 2515.03 72.2028   1
   0   3  25 19322.9 130.718  -2
   0  -3  23 19322.9 130.718   1
   0   3 -22 11080.2 197.246   1
   0   3  24 21677.3 172.923  -2
   0  -3  22 21677.3 172.923   1
   0   3  23 7416.48 108.515  -2
   0  -3  21 7416.48 108.515   1
   0  -3 -22 3304.17 78.4694  -2
   0   3 -20 3304.17 78.4694   1
   0   3  21 3082.12 235.752  -2
   0  -3  19 3082.12 235.752   1
   0   3  20 5719.30 272.009  -2
   0  -3  18 5719.30 272.009   1
   0   3  19 5174.66 242.466  -2
   0  -3  17 5174.66 242.466   1
   0  -3 -18 13040.5 323.076  -2
   0   3 -16 13040.5 323.076   1
   0   3  17 12311.8 274.218  -2
   0  -3  15 12311.8 274.218   1
   0  -3 -16 460.528 187.904  -2
   0   3 -14 460.528 187.904   1
   0  -3 -15 1689.03 153.331  -2
   0   3 -13 1689.03 153.331   1
   0   3  14 34511.5 343.949  -2
   0  -3  12 34511.5 343.949   1
   0   3  13 8960.77 236.939  -2
   0  -3  11 8960.77 236.939   1
   0   3  12 13647.3 276.086  -2
   0  -3  10 13647.3 276.086   1
   0   3  11 65905.7 496.271  -2
   0  -3   9 65905.7 496.271   1
   0  -3 -10 56559.7 423.197  -2
   0   3  -8 56559.7 423.197   1
   0  -3  -9 41081.5 316.537  -2
   0   3  -7 41081.5 316.537   1
   0  -3  -8 18692.6 288.138  -2
   0   3  -6 18692.6 288.138   1
   0  -3  -7 15398.4 194.599  -2
   0   3  -5 15398.4 194.599   1
   0   3   6 8308.45 127.037  -2
   0  -3   4 8308.45 127.037   1
   0  -3   3 1101.27 69.1216   1
   0  -3  -5 2772.08 147.192  -2
   0   3  -3 2772.08 147.192   1
   0  -3  -4 2290.74 149.105  -2
   0   3  -2 2290.74 149.105   1
   0   3  -1 5629.15 85.6064   1
   0  -3  -3 10681.7 182.319  -2
   0   3  -1 10681.7 182.319   1
   0   3   2 25740.6 215.997  -2
   0  -3   0 25740.6 215.997   1
   0   3   1 28932.1 217.717  -2
   0  -3  -1 28932.1 217.717   1
   0   3   0 27327.9 138.252  -2
   0  -3  -2 27327.9 138.252   1
   0  -3   1 16293.3 117.911  -2
   0   3   3 16293.3 117.911   1
   0  -3   2 1014.75 46.9905  -2
   0   3   4 1014.75 46.9905   1
   0   3   5 10421.2 89.9253   1
   0   3  -3 10407.9 117.617  -2
   0  -3  -5 10407.9 117.617   1
   0   3   6 55503.3 228.538   1
   0  -3   4 62613.5 309.119  -2
   0   3   6 62613.5 309.119   1
   0   3   7 78766.6 399.789   1
   0   3  -5 100789. 525.468  -2
   0  -3  -7 100789. 525.468   1
   0   3   8 80297.7 368.878   1
   0   3  -6 103795. 543.197  -2
   0  -3  -8 103795. 543.197   1
   0   3   9 46871.4 238.733   1
   0   3  -7 66690.4 346.073  -2
   0  -3  -9 66690.4 346.073   1
   0  -3   8 19693.2 211.073  -2
   0   3  10 19693.2 211.073   1
   0   3  -9 9149.88 162.301  -2
   0  -3 -11 9149.88 162.301   1
   0  -3  10 1520.82 114.464  -2
   0   3  12 1520.82 114.464   1
   0   3 -11 1292.07 133.912  -2
   0  -3 -13 1292.07 133.912   1
   0   3 -12 4818.07 174.635  -2
   0  -3 -14 4818.07 174.635   1
   0   3 -13 574.278 96.4428  -2
   0  -3 -15 574.278 96.4428   1
   0   3 -14 323.880 130.336  -2
   0  -3 -16 323.880 130.336   1
   0   3 -15 6774.32 214.655  -2
   0  -3 -17 6774.32 214.655   1
   0   3 -16 23458.3 277.032  -2
   0  -3 -18 23458.3 277.032   1
   0   3 -17 33785.8 320.645  -2
   0  -3 -19 33785.8 320.645   1
   0  -3  18 19778.5 261.964  -2
   0   3  20 19778.5 261.964   1
   0   3 -19 3035.22 149.009  -2
   0  -3 -21 3035.22 149.009   1
   0   3 -20 6028.65 112.853  -2
   0  -3 -22 6028.65 112.853   1
   0   3 -21 28546.3 178.137  -2
   0  -3 -23 28546.3 178.137   1
   0   3 -22 32235.7 218.541  -2
   0  -3 -24 32235.7 218.541   1
   0   3 -23 21482.3 190.535  -2
   0  -3 -25 21482.3 190.535   1
   0   3 -24 16250.5 204.050  -2
   0  -3 -26 16250.5 204.050   1
   0   3 -25 15799.5 195.632  -2
   0  -3 -27 15799.5 195.632   1
   0   3 -26 11216.6 148.750  -2
   0  -3 -28 11216.6 148.750   1
   0   3 -27 2578.49 108.026  -2
   0  -3 -29 2578.49 108.026   1
   0   3 -28 1708.36 128.843  -2
   0  -3 -30 1708.36 128.843   1
   0   3 -29 12632.6 184.895  -2
   0  -3 -31 12632.6 184.895   1
   0   3 -30 19157.2 202.147  -2
   0  -3 -32 19157.2 202.147   1
   0   3 -31 12751.1 171.427  -2
   0  -3 -33 12751.1 171.427   1
   0   3 -32 5978.23 129.799  -2
   0  -3 -34 5978.23 129.799   1
   0  -3 -35 1740.05 113.768   1
   0   3 -33 2789.79 107.056  -2
   0  -3 -35 2789.79 107.056   1
   0   3  36 610.068 41.3920   1
   0   3  37 1578.77 54.6270   1
   0   3  38 786.691 65.2200   1
   0  -4 -37 8828.55 158.943  -2
   0   4 -35 8828.55 158.943   1
   0  -4 -36 2748.04 72.4467  -2
   0   4 -34 2748.04 72.4467   1
   0   4  35 9857.62 125.428  -2
   0  -4  33 9857.62 125.428   1
   0  -4 -34 568.110 65.1086  -2
   0   4 -32 568.110 65.1086   1
   0   4  33 679.343 72.3575  -2
   0  -4  31 679.343 72.3575   1
   0   4  32 105.282 47.3784  -2
   0  -4  30 105.282 47.3784   1
   0   4  31 5431.15 90.9177  -2
   0  -4  29 5431.15 90.9177   1
   0   4  30 1840.53 76.0846  -2
   0  -4  28 1840.53 76.0846   1
   0   4  29 420.007 67.7557  -2
   0  -4  27 420.007 67.7557   1
   0   4  28 354.776 63.6969  -2
   0  -4  26 354.776 63.6969   1
   0  -4 -27 7744.97 116.008  -2
   0   4 -25 7744.97 116.008   1
   0  -4 -26 9724.38 124.938  -2
   0   4 -24 9724.38 124.938   1
   0   4 -23 2510.78 133.469   1
   0  -4 -25 2675.64 77.6237  -2
   0   4 -23 2675.64 77.6237   1
   0   4  24 8753.14 109.114  -2
   0  -4  22 8753.14 109.114   1
   0  -4 -23 4290.31 96.8913  -2
   0   4 -21 4290.31 96.8913   1
   0   4  22 2689.59 66.2295  -2
   0  -4  20 2689.59 66.2295   1
   0   4  21 10777.5 128.304  -2
   0  -4  19 10777.5 128.304   1
   0  -4 -20 140.120 58.1094  -2
   0   4 -18 140.120 58.1094   1
   0   4  19 3228.69 311.595  -2
   0  -4  17 3228.69 311.595   1
   0   4  18 874.089 257.573  -2
   0  -4  16 874.089 257.573   1
   0   4  17 10618.9 394.127  -2
   0  -4  15 10618.9 394.127   1
   0  -4 -16 5079.76 299.243  -2
   0   4 -14 5079.76 299.243   1
   0   4  15 6339.16 241.156  -2
   0  -4  13 6339.16 241.156   1
   0   4  14 19829.6 334.127  -2
   0  -4  12 19829.6 334.127   1
   0  -4 -13 11078.7 274.435  -2
   0   4 -11 11078.7 274.435   1
   0   4  12 418.800 143.582  -2
   0  -4  10 418.800 143.582   1
   0  -4 -11 214301. 1112.85  -2
   0   4  -9 214301. 1112.85   1
   0   4  10 11941.6 199.733  -2
   0  -4   8 11941.6 199.733   1
   0   4   9 73600.1 647.534  -2
   0  -4   7 73600.1 647.534   1
   0  -4  -8 97392.4 798.926  -2
   0   4  -6 97392.4 798.926   1
   0  -4  -7 235.597 121.065  -2
   0   4  -5 235.597 121.065   1
   0  -4  -6 8270.81 225.121  -2
   0   4  -4 8270.81 225.121   1
   0   4   5 4793.05 170.613  -2
   0  -4   3 4793.05 170.613   1
   0   4   4 2988.21 151.182  -2
   0  -4   2 2988.21 151.182   1
   0  -4  -3 21629.6 313.467  -2
   0   4  -1 21629.6 313.467   1
   0  -4  -2 37985.6 272.737  -2
   0   4   0 37985.6 272.737   1
   0  -4  -1 46113.4 528.963  -2
   0   4   1 46113.4 528.963   1
   0  -4   0 6227.27 166.932  -2
   0   4   2 6227.27 166.932   1
   0  -4   1 5229.74 139.869  -2
   0   4   3 5229.74 139.869   1
   0  -4   2 15807.5 253.906  -2
   0   4   4 15807.5 253.906   1
   0  -4   3 4915.33 134.862  -2
   0   4   5 4915.33 134.862   1
   0  -4   4 41450.7 346.795  -2
   0   4   6 41450.7 346.795   1
   0  -4   5 227.193 46.2792  -2
   0   4   7 227.193 46.2792   1
   0  -4   6 14465.6 227.969  -2
   0   4   8 14465.6 227.969   1
   0   4  -7 10757.3 152.681  -2
   0  -4  -9 10757.3 152.681   1
   0  -4   8 24327.7 314.807  -2
   0   4  10 24327.7 314.807   1
   0   4  -9 41304.1 437.028  -2
   0  -4 -11 41304.1 437.028   1
   0   4  12 662.523 93.5109   1
   0   4 -10 1071.96 97.7389  -2
   0  -4 -12 1071.96 97.7389   1
   0  -4  11 6001.07 133.497  -2
   0   4  13 6001.07 133.497   1
   0   4 -12 60702.1 626.933  -2
   0  -4 -14 60702.1 626.933   1
   0   4 -13 32195.1 497.170  -2
   0  -4 -15 32195.1 497.170   1
   0   4 -14 37786.0 421.085  -2
   0  -4 -16 37786.0 421.085   1
   0  -4  15 73156.3 586.065  -2
   0   4  17 73156.3 586.065   1
   0   4 -16 2436.48 176.924  -2
   0  -4 -18 2436.48 176.924   1
   0  -4  17 12538.8 323.861  -2
   0   4  19 12538.8 323.861   1
   0  -4  18 108.648 57.3347  -2
   0   4  20 108.648 57.3347   1
   0   4 -19 2864.26 105.844  -2
   0  -4 -21 2864.26 105.844   1
   0   4 -20 2987.23 87.9830  -2
   0  -4 -22 2987.23 87.9830   1
   0  -4  21 32094.1 251.176  -2
   0   4  23 32094.1 251.176   1
   0   4 -22 1848.60 99.7755  -2
   0  -4 -24 1848.60 99.7755   1
   0   4 -23 244.520 73.6227  -2
   0  -4 -25 244.520 73.6227   1
   0   4 -24 12121.6 211.569  -2
   0  -4 -26 12121.6 211.569   1
   0   4 -25 5609.90 165.727  -2
   0  -4 -27 5609.90 165.727   1
   0   4 -26 372.509 92.7264  -2
   0  -4 -28 372.509 92.7264   1
   0   4 -27 1893.06 104.244  -2
   0  -4 -29 1893.06 104.244   1
   0   4 -28 933.376 98.7009  -2
   0  -4 -30 933.376 98.7009   1
   0   4 -29 496.638 69.4798  -2
   0  -4 -31 496.638 69.4798   1
   0   4 -30 1001.40 91.8879  -2
   0  -4 -32 1001.40 91.8879   1
   0   4 -31 5625.76 114.633  -2
   0  -4 -33 5625.76 114.633   1
   0   4 -32 3112.13 92.0152  -2
   0  -4 -34 3112.13 92.0152   1
   0  -4  33 12124.9 152.584  -2
   0   4  35 12124.9 152.584   1
   0   4 -34 1159.00 79.8260  -2
   0  -4 -36 1159.00 79.8260   1
   0  -5  33 228.994 53.7125   1
   0  -5 -36 281.496 89.7576  -2
   0   5 -33 281.496 89.7576   1
   0  -5 -35 711.561 73.6323  -2
   0   5 -32 711.561 73.6323   1
   0  -5 -34 1140.80 66.9728  -2
   0   5 -31 1140.80 66.9728   1
   0   5  33 2595.32 83.3215  -2
   0  -5  30 2595.32 83.3215   1
   0   5  32 381.652 79.2923  -2
   0  -5  29 381.652 79.2923   1
   0   5  31 2148.41 95.0137  -2
   0  -5  28 2148.41 95.0137   1
   0  -5 -30 4812.29 99.5736  -2
   0   5 -27 4812.29 99.5736   1
   0   5  29 8045.51 116.270  -2
   0  -5  26 8045.51 116.270   1
   0  -5 -28 3421.16 84.9307  -2
   0   5 -25 3421.16 84.9307   1
   0  -5 -27 1270.38 70.7231  -2
   0   5 -24 1270.38 70.7231   1
   0   5 -23-63.8241 112.567   1
   0   5  26 235.954 65.8562  -2
   0  -5  23 235.954 65.8562   1
   0  -5 -25 554.971 65.6603  -2
   0   5 -22 554.971 65.6603   1
   0   5  24 243.783 64.7666  -2
   0  -5  21 243.783 64.7666   1
   0  -5 -23 3750.99 82.5894  -2
   0   5 -20 3750.99 82.5894   1
   0  -5 -22 13748.0 117.812  -2
   0   5 -19 13748.0 117.812   1
   0   5  21 25060.2 183.409  -2
   0  -5  18 25060.2 183.409   1
   0  -5 -20 32837.2 207.431  -2
   0   5 -17 32837.2 207.431   1
   0   5  19 27868.3 259.956  -2
   0  -5  16 27868.3 259.956   1
   0  -5 -18 7902.65 207.713  -2
   0   5 -15 7902.65 207.713   1
   0   5  17 3005.28 273.051  -2
   0  -5  14 3005.28 273.051   1
   0   5  16 2191.78 247.683  -2
   0  -5  13 2191.78 247.683   1
   0   5  15 10046.6 337.826  -2
   0  -5  12 10046.6 337.826   1
   0  -5 -14 18560.3 410.008  -2
   0   5 -11 18560.3 410.008   1
   0   5  13 44489.4 574.088  -2
   0  -5  10 44489.4 574.088   1
   0   5  12 62161.0 667.992  -2
   0  -5   9 62161.0 667.992   1
   0   5  11 33473.7 507.476  -2
   0  -5   8 33473.7 507.476   1
   0  -5 -10 24682.3 351.106  -2
   0   5  -7 24682.3 351.106   1
   0  -5  -9 14610.2 320.036  -2
   0   5  -6 14610.2 320.036   1
   0   5   8 14699.9 320.929  -2
   0  -5   5 14699.9 320.929   1
   0   5   7 11786.9 295.657  -2
   0  -5   4 11786.9 295.657   1
   0  -5  -6 28274.6 361.494  -2
   0   5  -3 28274.6 361.494   1
   0   5   5 17773.4 303.510  -2
   0  -5   2 17773.4 303.510   1
   0   5   4 8010.65 190.015  -2
   0  -5   1 8010.65 190.015   1
   0   5   3 12978.1 270.323  -2
   0  -5   0 12978.1 270.323   1
   0   5   2 9751.00 194.879  -2
   0  -5  -1 9751.00 194.879   1
   0  -5  -1 9416.37 212.723  -2
   0   5   2 9416.37 212.723   1
   0  -5   0 4014.35 124.995  -2
   0   5   3 4014.35 124.995   1
   0  -5   1 2440.25 107.069  -2
   0   5   4 2440.25 107.069   1
   0  -5   2 11014.1 179.968  -2
   0   5   5 11014.1 179.968   1
   0  -5   3 48404.7 450.737  -2
   0   5   6 48404.7 450.737   1
   0  -5   4 83942.7 547.457  -2
   0   5   7 83942.7 547.457   1
   0   5  -5 104623. 592.427  -2
   0  -5  -8 104623. 592.427   1
   0   5  -6 95408.9 732.945  -2
   0  -5  -9 95408.9 732.945   1
   0  -5   7 46071.6 506.970  -2
   0   5  10 46071.6 506.970   1
   0   5  -8 7660.79 248.078  -2
   0  -5 -11 7660.79 248.078   1
   0   5  -9 11721.2 280.574  -2
   0  -5 -12 11721.2 280.574   1
   0  -5  10 15023.3 291.615  -2
   0   5  13 15023.3 291.615   1
   0   5 -11 10800.7 194.634  -2
   0  -5 -14 10800.7 194.634   1
   0   5 -12 7410.01 262.519  -2
   0  -5 -15 7410.01 262.519   1
   0  -5  13 14088.2 246.711  -2
   0   5  16 14088.2 246.711   1
   0  -5  14 14038.2 257.696  -2
   0   5  17 14038.2 257.696   1
   0  -5  15 12177.0 173.582  -2
   0   5  18 12177.0 173.582   1
   0   5 -16 8585.77 163.311  -2
   0  -5 -19 8585.77 163.311   1
   0  -5  17 5960.83 197.168  -2
   0   5  20 5960.83 197.168   1
   0   5 -18 4554.29 112.501  -2
   0  -5 -21 4554.29 112.501   1
   0   5 -19 2076.66 120.474  -2
   0  -5 -22 2076.66 120.474   1
   0   5 -20 728.338 112.168  -2
   0  -5 -23 728.338 112.168   1
   0   5 -21 88.9887 125.486  -2
   0  -5 -24 88.9887 125.486   1
   0   5 -22 134.046 124.299  -2
   0  -5 -25 134.046 124.299   1
   0   5 -23 561.866 125.403  -2
   0  -5 -26 561.866 125.403   1
   0   5 -24 882.551 125.684  -2
   0  -5 -27 882.551 125.684   1
   0   5 -25 651.214 105.234  -2
   0  -5 -28 651.214 105.234   1
   0   5 -26 1617.66 107.119  -2
   0  -5 -29 1617.66 107.119   1
   0   5 -27 1748.97 103.610  -2
   0  -5 -30 1748.97 103.610   1
   0   5 -28 368.654 117.846  -2
   0  -5 -31 368.654 117.846   1
   0   5 -29 1700.13 121.142  -2
   0  -5 -32 1700.13 121.142   1
   0   5 -30 3509.13 118.423  -2
   0  -5 -33 3509.13 118.423   1
   0   5 -31 2251.89 103.064  -2
   0  -5 -34 2251.89 103.064   1
   0  -5 -35 35.9612 61.3892   1
   0   5 -32 138.895 119.882  -2
   0  -5 -35 138.895 119.882   1
   0   5 -33 446.225 97.9564  -2
   0  -5 -36 446.225 97.9564   1
   0  -6 -34 506.399 67.7516  -2
   0   6 -31 506.399 67.7516   1
   0   6  33 933.494 82.2440  -2
   0  -6  30 933.494 82.2440   1
   0  -6 -32 1454.05 87.2613  -2
   0   6 -29 1454.05 87.2613   1
   0   6  31 977.571 78.8696  -2
   0  -6  28 977.571 78.8696   1
   0   6  30 470.033 67.4041  -2
   0  -6  27 470.033 67.4041   1
   0   6  29 1229.61 77.0756  -2
   0  -6  26 1229.61 77.0756   1
   0  -6 -28 107.423 75.1862  -2
   0   6 -25 107.423 75.1862   1
   0  -6 -27 677.962 65.3394  -2
   0   6 -24 677.962 65.3394   1
   0   6 -23 2747.68 137.434   1
   0   6  26 2983.27 76.9093  -2
   0  -6  23 2983.27 76.9093   1
   0   6  25 2351.04 77.5412  -2
   0  -6  22 2351.04 77.5412   1
   0   6  24 540.549 79.5483  -2
   0  -6  21 540.549 79.5483   1
   0   6  23 1308.86 84.5106  -2
   0  -6  20 1308.86 84.5106   1
   0   6  22 3353.30 133.093  -2
   0  -6  19 3353.30 133.093   1
   0   6  21 10940.3 225.599  -2
   0  -6  18 10940.3 225.599   1
   0  -6 -20 2993.78 98.9048  -2
   0   6 -17 2993.78 98.9048   1
   0   6  19 5787.39 121.065  -2
   0  -6  16 5787.39 121.065   1
   0  -6 -18 3230.84 101.507  -2
   0   6 -15 3230.84 101.507   1
   0  -6 -17 16842.0 239.698  -2
   0   6 -14 16842.0 239.698   1
   0  -6 -16 23943.8 294.710  -2
   0   6 -13 23943.8 294.710   1
   0  -6 -15 8280.87 151.248  -2
   0   6 -12 8280.87 151.248   1
   0   6  14 668.511 103.544  -2
   0  -6  11 668.511 103.544   1
   0   6  13 17229.8 478.233  -2
   0  -6  10 17229.8 478.233   1
   0   6  12 6853.58 341.678  -2
   0  -6   9 6853.58 341.678   1
   0  -6 -11 133971. 1161.52  -2
   0   6  -8 133971. 1161.52   1
   0  -6 -10 62214.7 754.434  -2
   0   6  -7 62214.7 754.434   1
   0  -6  -9 4935.68 239.725  -2
   0   6  -6 4935.68 239.725   1
   0  -6  -8 5893.33 251.486  -2
   0   6  -5 5893.33 251.486   1
   0  -6  -7 78738.6 827.485  -2
   0   6  -4 78738.6 827.485   1
   0   6   6 16527.8 412.627  -2
   0  -6   3 16527.8 412.627   1
   0  -6  -5 92400.0 894.085  -2
   0   6  -2 92400.0 894.085   1
   0  -6  -4 108572. 961.617  -2
   0   6  -1 108572. 961.617   1
   0  -6  -3 7056.18 298.459  -2
   0   6   0 7056.18 298.459   1
   0  -6  -2 8583.55 220.503  -2
   0   6   1 8583.55 220.503   1
   0   6   1 36832.2 553.073  -2
   0  -6  -2 36832.2 553.073   1
   0  -6   0 4328.11 164.235  -2
   0   6   3 4328.11 164.235   1
   0  -6   1 14829.5 306.246  -2
   0   6   4 14829.5 306.246   1
   0  -6   2 24446.2 379.673  -2
   0   6   5 24446.2 379.673   1
   0  -6   3 29859.6 414.862  -2
   0   6   6 29859.6 414.862   1
   0  -6   4 9313.56 301.002  -2
   0   6   7 9313.56 301.002   1
   0   6  -5 3902.03 182.965  -2
   0  -6  -8 3902.03 182.965   1
   0  -6   6 15085.5 358.625  -2
   0   6   9 15085.5 358.625   1
   0   6  -7 7714.24 289.561  -2
   0  -6 -10 7714.24 289.561   1
   0   6  -8 92597.2 879.071  -2
   0  -6 -11 92597.2 879.071   1
   0   6  -9 1132.24 200.105  -2
   0  -6 -12 1132.24 200.105   1
   0  -6  10 2734.81 234.237  -2
   0   6  13 2734.81 234.237   1
   0  -6  11 3789.31 96.2750  -2
   0   6  14 3789.31 96.2750   1
   0   6 -12 17719.2 215.492  -2
   0  -6 -15 17719.2 215.492   1
   0   6 -13 7520.23 131.332  -2
   0  -6 -16 7520.23 131.332   1
   0   6 -14 28558.4 251.555  -2
   0  -6 -17 28558.4 251.555   1
   0  -6  15 4982.29 110.610  -2
   0   6  18 4982.29 110.610   1
   0   6 -16 8657.39 132.748  -2
   0  -6 -19 8657.39 132.748   1
   0   6 -17 4344.60 115.529  -2
   0  -6 -20 4344.60 115.529   1
   0   6 -18 1556.31 135.611  -2
   0  -6 -21 1556.31 135.611   1
   0   6 -19 20913.7 302.788  -2
   0  -6 -22 20913.7 302.788   1
   0   6 -20 7106.94 155.414  -2
   0  -6 -23 7106.94 155.414   1
   0   6 -21 2562.04 126.205  -2
   0  -6 -24 2562.04 126.205   1
   0   6 -22 3115.52 126.993  -2
   0  -6 -25 3115.52 126.993   1
   0   6 -23 890.612 107.646  -2
   0  -6 -26 890.612 107.646   1
   0   6 -24 656.150 103.367  -2
   0  -6 -27 656.150 103.367   1
   0   6 -25 278.005 96.8503  -2
   0  -6 -28 278.005 96.8503   1
   0   6 -26 7029.44 132.189  -2
   0  -6 -29 7029.44 132.189   1
   0  -6 -30 958.242 110.132   1
   0   6 -27 1214.06 111.077  -2
   0  -6 -30 1214.06 111.077   1
   0   6 -28 479.753 105.232  -2
   0  -6 -31 479.753 105.232   1
   0   6 -29 8176.20 142.793  -2
   0  -6 -32 8176.20 142.793   1
   0   6 -30 6452.82 116.041  -2
   0  -6 -33 6452.82 116.041   1
   0   6 -31 1184.31 116.052  -2
   0  -6 -34 1184.31 116.052   1
   0   6 -32 411.373 89.9871  -2
   0  -6 -35 411.373 89.9871   1
   0   7  33 774.477 65.1490  -2
   0  -7  29 774.477 65.1490   1
   0  -7 -32 2493.89 87.2974  -2
   0   7 -28 2493.89 87.2974   1
   0  -7 -31 4330.78 87.0455  -2
   0   7 -27 4330.78 87.0455   1
   0  -7 -30 1545.75 83.5288  -2
   0   7 -26 1545.75 83.5288   1
   0  -7 -29 1152.27 86.6723  -2
   0   7 -25 1152.27 86.6723   1
   0  -7 -28 545.528 76.9592  -2
   0   7 -24 545.528 76.9592   1
   0   7  27 288.423 73.3516  -2
   0  -7  23 288.423 73.3516   1
   0  -7 -26 2614.10 86.6393  -2
   0   7 -22 2614.10 86.6393   1
   0   7 -21 3735.69 157.513   1
   0   7  25 6224.50 135.117  -2
   0  -7  21 6224.50 135.117   1
   0  -7 -24 3278.34 94.5032  -2
   0   7 -20 3278.34 94.5032   1
   0  -7 -23 1342.28 94.5982  -2
   0   7 -19 1342.28 94.5982   1
   0  -7 -22 6945.72 117.471  -2
   0   7 -18 6945.72 117.471   1
   0  -7 -21 3204.00 114.908  -2
   0   7 -17 3204.00 114.908   1
   0  -7 -20 1652.58 97.3321  -2
   0   7 -16 1652.58 97.3321   1
   0  -7 -19 1316.66 96.2866  -2
   0   7 -15 1316.66 96.2866   1
   0   7  18 2486.40 115.514  -2
   0  -7  14 2486.40 115.514   1
   0  -7 -17 9533.24 144.823  -2
   0   7 -13 9533.24 144.823   1
   0  -7 -16 13659.6 160.981  -2
   0   7 -12 13659.6 160.981   1
   0   7  15 12285.7 173.458  -2
   0  -7  11 12285.7 173.458   1
   0   7  14 16072.6 185.750  -2
   0  -7  10 16072.6 185.750   1
   0   7  13 44287.6 356.420  -2
   0  -7   9 44287.6 356.420   1
   0   7  12 45957.0 476.156  -2
   0  -7   8 45957.0 476.156   1
   0  -7 -11 12261.8 223.396  -2
   0   7  -7 12261.8 223.396   1
   0   7  10 3216.53 93.3167  -2
   0  -7   6 3216.53 93.3167   1
   0  -7  -9 6542.21 125.455  -2
   0   7  -5 6542.21 125.455   1
   0  -7  -8 8909.60 132.021  -2
   0   7  -4 8909.60 132.021   1
   0   7   7 4250.14 212.792  -2
   0  -7   3 4250.14 212.792   1
   0  -7  -6 4078.40 228.428  -2
   0   7  -2 4078.40 228.428   1
   0  -7  -5 759.318 151.354  -2
   0   7  -1 759.318 151.354   1
   0  -7  -4 585.263 140.919  -2
   0   7   0 585.263 140.919   1
   0  -7  -3 3179.46 209.575  -2
   0   7   1 3179.46 209.575   1
   0  -7  -2 6927.83 256.737  -2
   0   7   2 6927.83 256.737   1
   0  -7  -1 1580.33 179.157  -2
   0   7   3 1580.33 179.157   1
   0  -7   0 154.746 123.646  -2
   0   7   4 154.746 123.646   1
   0   7  -1 2677.35 181.177  -2
   0  -7  -5 2677.35 181.177   1
   0   7  -2 8805.37 220.700  -2
   0  -7  -6 8805.37 220.700   1
   0   7  -3 10244.3 173.635  -2
   0  -7  -7 10244.3 173.635   1
   0   7  -4 9260.68 156.166  -2
   0  -7  -8 9260.68 156.166   1
   0   7  -5 5841.50 107.273  -2
   0  -7  -9 5841.50 107.273   1
   0   7  -6 1349.22 77.6958  -2
   0  -7 -10 1349.22 77.6958   1
   0  -7   7 2502.56 81.9096  -2
   0   7  11 2502.56 81.9096   1
   0   7  -8 6137.26 113.155  -2
   0  -7 -12 6137.26 113.155   1
   0   7  -9 5211.90 156.697  -2
   0  -7 -13 5211.90 156.697   1
   0   7 -10 5995.33 116.158  -2
   0  -7 -14 5995.33 116.158   1
   0   7 -11 4211.22 92.8940  -2
   0  -7 -15 4211.22 92.8940   1
   0   7 -12 6934.39 127.369  -2
   0  -7 -16 6934.39 127.369   1
   0   7 -13 6969.45 131.838  -2
   0  -7 -17 6969.45 131.838   1
   0   7 -14 2234.98 99.9004  -2
   0  -7 -18 2234.98 99.9004   1
   0   7 -15 259.534 92.9843  -2
   0  -7 -19 259.534 92.9843   1
   0   7 -16 1817.29 91.3696  -2
   0  -7 -20 1817.29 91.3696   1
   0   7 -17 2508.35 95.9320  -2
   0  -7 -21 2508.35 95.9320   1
   0   7 -18 2760.22 98.2598  -2
   0  -7 -22 2760.22 98.2598   1
   0   7 -19 2501.45 120.700  -2
   0  -7 -23 2501.45 120.700   1
   0   7 -20 3587.35 106.255  -2
   0  -7 -24 3587.35 106.255   1
   0   7 -21 3391.77 121.724  -2
   0  -7 -25 3391.77 121.724   1
   0   7 -22 483.383 95.2394  -2
   0  -7 -26 483.383 95.2394   1
   0   7 -23 1428.78 119.141  -2
   0  -7 -27 1428.78 119.141   1
   0   7 -24 1633.95 113.189  -2
   0  -7 -28 1633.95 113.189   1
   0   7 -25 312.625 81.0584  -2
   0  -7 -29 312.625 81.0584   1
   0   7 -26 1613.47 82.5017  -2
   0  -7 -30 1613.47 82.5017   1
   0   7 -27 3555.88 104.467  -2
   0  -7 -31 3555.88 104.467   1
   0   7 -28 671.668 75.1625  -2
   0  -7 -32 671.668 75.1625   1
   0   7 -29 1465.45 111.326  -2
   0  -7 -33 1465.45 111.326   1
   0  -8 -31 4533.96 71.2263  -2
   0   8 -27 4533.96 71.2263   1
   0   8 -26 12864.0 134.468   1
   0   8  30 12347.4 110.153  -2
   0  -8  26 12347.4 110.153   1
   0  -8 -29 11695.2 116.277  -2
   0   8 -25 11695.2 116.277   1
   0  -8 -28 1606.28 66.1548  -2
   0   8 -24 1606.28 66.1548   1
   0   8  27 870.673 61.3404  -2
   0  -8  23 870.673 61.3404   1
   0   8  26 537.628 65.8697  -2
   0  -8  22 537.628 65.8697   1
   0  -8 -25 4367.32 98.6262  -2
   0   8 -21 4367.32 98.6262   1
   0   8 -20 5352.01 149.902   1
   0  -8 -24 5922.73 107.805  -2
   0   8 -20 5922.73 107.805   1
   0   8  23 9955.15 187.067  -2
   0  -8  19 9955.15 187.067   1
   0   8  22 3752.80 127.218  -2
   0  -8  18 3752.80 127.218   1
   0  -8 -21 8856.66 191.007  -2
   0   8 -17 8856.66 191.007   1
   0   8  20 13312.3 222.420  -2
   0  -8  16 13312.3 222.420   1
   0  -8 -19 9440.16 174.554  -2
   0   8 -15 9440.16 174.554   1
   0   8  18 1595.87 124.751  -2
   0  -8  14 1595.87 124.751   1
   0   8  17 6237.66 187.378  -2
   0  -8  13 6237.66 187.378   1
   0   8  16 6785.59 183.969  -2
   0  -8  12 6785.59 183.969   1
   0   8  15 6720.63 190.732  -2
   0  -8  11 6720.63 190.732   1
   0   8  14 11859.3 211.175  -2
   0  -8  10 11859.3 211.175   1
   0   8  13 4008.53 171.310  -2
   0  -8   9 4008.53 171.310   1
   0   8  12 22144.3 301.131  -2
   0  -8   8 22144.3 301.131   1
   0  -8 -11 19042.9 272.900  -2
   0   8  -7 19042.9 272.900   1
   0   8  10 2074.93 171.943  -2
   0  -8   6 2074.93 171.943   1
   0  -8  -9 27575.3 321.160  -2
   0   8  -5 27575.3 321.160   1
   0   8   8 21955.3 251.777  -2
   0  -8   4 21955.3 251.777   1
   0  -8  -7 6437.51 123.834  -2
   0   8  -3 6437.51 123.834   1
   0  -8  -6 3183.04 101.936  -2
   0   8  -2 3183.04 101.936   1
   0   8   5 127.166 181.285  -2
   0  -8   1 127.166 181.285   1
   0  -8   0 16695.1 206.465   1
   0  -8  -4 21290.4 294.887  -2
   0   8   0 21290.4 294.887   1
   0   8   3 14858.5 217.244  -2
   0  -8  -1 14858.5 217.244   1
   0   8   2 3289.69 126.831  -2
   0  -8  -2 3289.69 126.831   1
   0  -8  -1 3432.73 141.403  -2
   0   8   3 3432.73 141.403   1
   0  -8   0 9434.69 253.287  -2
   0   8   4 9434.69 253.287   1
   0   8  -1 551.747 112.799  -2
   0  -8  -5 551.747 112.799   1
   0   8  -2 2079.62 137.039  -2
   0  -8  -6 2079.62 137.039   1
   0   8  -3 2252.19 137.332  -2
   0  -8  -7 2252.19 137.332   1
   0   8  -4 6720.25 215.748  -2
   0  -8  -8 6720.25 215.748   1
   0  -8   5 5191.47 137.977  -2
   0   8   9 5191.47 137.977   1
   0   8  -6 3284.23 95.4875  -2
   0  -8 -10 3284.23 95.4875   1
   0   8  -7 3121.81 101.202  -2
   0  -8 -11 3121.81 101.202   1
   0   8  -8 3694.64 136.899  -2
   0  -8 -12 3694.64 136.899   1
   0   8  -9 7114.75 201.005  -2
   0  -8 -13 7114.75 201.005   1
   0   8 -10 26351.5 233.094  -2
   0  -8 -14 26351.5 233.094   1
   0   8 -11 28458.6 211.075  -2
   0  -8 -15 28458.6 211.075   1
   0   8 -12 8350.69 135.470  -2
   0  -8 -16 8350.69 135.470   1
   0   8 -13 36288.3 317.643  -2
   0  -8 -17 36288.3 317.643   1
   0   8 -14 1759.60 97.9276  -2
   0  -8 -18 1759.60 97.9276   1
   0   8 -15 8033.72 119.408  -2
   0  -8 -19 8033.72 119.408   1
   0   8 -16 2655.00 103.497  -2
   0  -8 -20 2655.00 103.497   1
   0   8 -17 1553.01 98.2373  -2
   0  -8 -21 1553.01 98.2373   1
   0   8 -18 972.624 101.523  -2
   0  -8 -22 972.624 101.523   1
   0   8 -19 1818.39 102.669  -2
   0  -8 -23 1818.39 102.669   1
   0   8 -20 844.844 92.7116  -2
   0  -8 -24 844.844 92.7116   1
   0   8 -21 2120.25 94.3028  -2
   0  -8 -25 2120.25 94.3028   1
   0   8 -22 303.318 80.6427  -2
   0  -8 -26 303.318 80.6427   1
   0   8 -23 1337.03 79.9243  -2
   0  -8 -27 1337.03 79.9243   1
   0   8 -24 2670.31 79.3113  -2
   0  -8 -28 2670.31 79.3113   1
   0   8 -25 1736.25 81.7444  -2
   0  -8 -29 1736.25 81.7444   1
   0   8 -26 2115.43 112.137  -2
   0  -8 -30 2115.43 112.137   1
   0  -9  23 247.993 54.1823   1
   0  -9 -28 304.728 58.9043  -2
   0   9 -23 304.728 58.9043   1
   0   9  27 102.857 47.5254  -2
   0  -9  22 102.857 47.5254   1
   0  -9 -26 702.772 68.4780  -2
   0   9 -21 702.772 68.4780   1
   0  -9 -25 1888.79 84.8605  -2
   0   9 -20 1888.79 84.8605   1
   0  -9 -24 2834.32 115.299  -2
   0   9 -19 2834.32 115.299   1
   0  -9 -23 5735.91 140.202  -2
   0   9 -18 5735.91 140.202   1
   0   9 -17 1658.55 122.464   1
   0   9  22 4872.28 145.789  -2
   0  -9  17 4872.28 145.789   1
   0   9 -16 2355.63 128.283   1
   0   9  21 4179.85 142.662  -2
   0  -9  16 4179.85 142.662   1
   0   9  20 3787.10 132.347  -2
   0  -9  15 3787.10 132.347   1
   0  -9 -19 1920.28 101.967  -2
   0   9 -14 1920.28 101.967   1
   0   9  18 2927.34 123.824  -2
   0  -9  13 2927.34 123.824   1
   0  -9 -17 4266.15 138.249  -2
   0   9 -12 4266.15 138.249   1
   0  -9 -16 5274.86 145.497  -2
   0   9 -11 5274.86 145.497   1
   0   9  15 4094.75 161.163  -2
   0  -9  10 4094.75 161.163   1
   0   9  14 8376.41 163.302  -2
   0  -9   9 8376.41 163.302   1
   0   9  13 2088.83 121.845  -2
   0  -9   8 2088.83 121.845   1
   0   9  12 303.875 106.106  -2
   0  -9   7 303.875 106.106   1
   0   9  11 291.783 78.0891  -2
   0  -9   6 291.783 78.0891   1
   0  -9 -10 5233.68 122.637  -2
   0   9  -5 5233.68 122.637   1
   0  -9   4 5139.59 134.077   1
   0   9   9 4255.76 141.694  -2
   0  -9   4 4255.76 141.694   1
   0  -9   3 2633.33 118.118   1
   0   9   8 2757.21 133.404  -2
   0  -9   3 2757.21 133.404   1
   0   9   7 3856.68 187.161  -2
   0  -9   2 3856.68 187.161   1
   0   9   6 2303.13 177.276  -2
   0  -9   1 2303.13 177.276   1
   0   9   5 9956.92 246.255  -2
   0  -9   0 9956.92 246.255   1
   0   9   4 5698.37 162.803  -2
   0  -9  -1 5698.37 162.803   1
   0   9   3 1672.18 128.741  -2
   0  -9  -2 1672.18 128.741   1
   0   9   2 3722.08 173.529  -2
   0  -9  -3 3722.08 173.529   1
   0   9   1 6334.51 192.672  -2
   0  -9  -4 6334.51 192.672   1
   0   9   0 5314.94 209.305  -2
   0  -9  -5 5314.94 209.305   1
   0   9  -1 2663.36 188.171  -2
   0  -9  -6 2663.36 188.171   1
   0   9  -2 708.466 164.183  -2
   0  -9  -7 708.466 164.183   1
   0   9  -3 1427.40 170.077  -2
   0  -9  -8 1427.40 170.077   1
   0   9  -4 2708.15 147.772  -2
   0  -9  -9 2708.15 147.772   1
   0   9  -5 1317.30 93.8213  -2
   0  -9 -10 1317.30 93.8213   1
   0   9  -6 443.429 84.1926  -2
   0  -9 -11 443.429 84.1926   1
   0   9  -7 923.369 87.0723  -2
   0  -9 -12 923.369 87.0723   1
   0   9  -8 647.778 82.7638  -2
   0  -9 -13 647.778 82.7638   1
   0   9  -9 2186.02 103.746  -2
   0  -9 -14 2186.02 103.746   1
   0   9 -10 5976.56 149.914  -2
   0  -9 -15 5976.56 149.914   1
   0   9 -11 7060.89 130.477  -2
   0  -9 -16 7060.89 130.477   1
   0   9 -12 5049.57 117.742  -2
   0  -9 -17 5049.57 117.742   1
   0   9 -13 1622.29 112.747  -2
   0  -9 -18 1622.29 112.747   1
   0   9 -14 408.599 101.757  -2
   0  -9 -19 408.599 101.757   1
   0   9 -15 529.732 106.898  -2
   0  -9 -20 529.732 106.898   1
   0   9 -16 1822.61 116.176  -2
   0  -9 -21 1822.61 116.176   1
   0   9 -17 8739.95 156.102  -2
   0  -9 -22 8739.95 156.102   1
   0   9 -18 19966.4 199.500  -2
   0  -9 -23 19966.4 199.500   1
   0   9 -19 23423.9 201.432  -2
   0  -9 -24 23423.9 201.432   1
   0   9 -20 18397.5 170.129  -2
   0  -9 -25 18397.5 170.129   1
   0   9 -21 7813.25 118.384  -2
   0  -9 -26 7813.25 118.384   1
   0   9 -22 166.959 97.0355  -2
   0  -9 -27 166.959 97.0355   1
   0  10 -19 561.071 63.4966   1
   0 -10 -24 699.365 87.0141  -2
   0  10 -19 699.365 87.0141   1
   0  10 -18 2829.18 84.4000   1
   0 -10 -23 2706.94 68.1706  -2
   0  10 -18 2706.94 68.1706   1
   0 -10 -22 2067.94 73.2953  -2
   0  10 -17 2067.94 73.2953   1
   0 -10 -21 1562.46 77.4140  -2
   0  10 -16 1562.46 77.4140   1
   0  10  20-2.90147 89.8554  -2
   0 -10  15-2.90147 89.8554   1
   0  10  19 294.850 68.7177  -2
   0 -10  14 294.850 68.7177   1
   0  10  18 117.087 84.0772  -2
   0 -10  13 117.087 84.0772   1
   0  10 -12 2219.01 94.6589   1
   0  10  17 2158.81 96.5593  -2
   0 -10  12 2158.81 96.5593   1
   0 -10 -16 3119.13 136.170  -2
   0  10 -11 3119.13 136.170   1
   0  10  15 15935.1 206.226  -2
   0 -10  10 15935.1 206.226   1
   0  10  14 2947.09 146.826  -2
   0 -10   9 2947.09 146.826   1
   0  10  13 941.566 131.688  -2
   0 -10   8 941.566 131.688   1
   0  10  12 4092.35 296.586  -2
   0 -10   7 4092.35 296.586   1
   0  10  11 867.767 236.567  -2
   0 -10   6 867.767 236.567   1
   0  10  10 641.024 133.334  -2
   0 -10   5 641.024 133.334   1
   0  10   9 832.949 138.195  -2
   0 -10   4 832.949 138.195   1
   0  10   8 9963.91 194.269  -2
   0 -10   3 9963.91 194.269   1
   0  10   7 38241.7 327.315  -2
   0 -10   2 38241.7 327.315   1
   0  10   6 29457.5 312.983  -2
   0 -10   1 29457.5 312.983   1
   0  10   5 16213.2 244.815  -2
   0 -10   0 16213.2 244.815   1
   0  10   4 9063.95 198.618  -2
   0 -10  -1 9063.95 198.618   1
   0  10   3 12920.3 233.352  -2
   0 -10  -2 12920.3 233.352   1
   0  10   2 8275.20 194.471  -2
   0 -10  -3 8275.20 194.471   1
   0  10   1 11832.4 255.404  -2
   0 -10  -4 11832.4 255.404   1
   0  10   0 11080.7 265.900  -2
   0 -10  -5 11080.7 265.900   1
   0  10  -1 5490.11 163.599  -2
   0 -10  -6 5490.11 163.599   1
   0  10  -2 7004.28 171.252  -2
   0 -10  -7 7004.28 171.252   1
   0  10  -3 2572.81 178.901  -2
   0 -10  -8 2572.81 178.901   1
   0  10  -4 438.458 96.9569  -2
   0 -10  -9 438.458 96.9569   1
   0  10  -5 304.983 105.135  -2
   0 -10 -10 304.983 105.135   1
   0  10  -6 1470.89 113.545  -2
   0 -10 -11 1470.89 113.545   1
   0  10  -7 4394.46 140.343  -2
   0 -10 -12 4394.46 140.343   1
   0  10  -8 1649.79 113.918  -2
   0 -10 -13 1649.79 113.918   1
   0  10  -9 1247.47 86.2609  -2
   0 -10 -14 1247.47 86.2609   1
   0  10 -10 5906.44 119.262  -2
   0 -10 -15 5906.44 119.262   1
   0  10 -11 2998.15 97.2100  -2
   0 -10 -16 2998.15 97.2100   1
   0  10 -12 352.912 78.3172  -2
   0 -10 -17 352.912 78.3172   1
   0  10 -13 556.082 80.9958  -2
   0 -10 -18 556.082 80.9958   1
   0  10 -14 263.233 77.2165  -2
   0 -10 -19 263.233 77.2165   1
   0  10 -15 145.951 88.5516  -2
   0 -10 -20 145.951 88.5516   1
   0  10 -16 130.112 88.1642  -2
   0 -10 -21 130.112 88.1642   1
   0  10 -17 2865.01 99.6039  -2
   0 -10 -22 2865.01 99.6039   1
   0 -11 -20 216.900 59.4913  -2
   0  11 -14 216.900 59.4913   1
   0  11  19 237.991 48.1486  -2
   0 -11  13 237.991 48.1486   1
   0  11  18 336.113 79.2548  -2
   0 -11  12 336.113 79.2548   1
   0 -11 -17 732.449 64.9755  -2
   0  11 -11 732.449 64.9755   1
   0 -11 -16 600.772 78.8480  -2
   0  11 -10 600.772 78.8480   1
   0 -11 -15 399.122 81.7495  -2
   0  11  -9 399.122 81.7495   1
   0  11  14 918.543 159.853  -2
   0 -11   8 918.543 159.853   1
   0  11  13 885.829 183.516  -2
   0 -11   7 885.829 183.516   1
   0  11  12 1564.48 203.878  -2
   0 -11   6 1564.48 203.878   1
   0  11  11 1349.57 176.861  -2
   0 -11   5 1349.57 176.861   1
   0  11  10 1014.64 166.488  -2
   0 -11   4 1014.64 166.488   1
   0  11   9 2924.65 184.667  -2
   0 -11   3 2924.65 184.667   1
   0  11   8 7376.08 228.712  -2
   0 -11   2 7376.08 228.712   1
   0  11   7 7409.36 221.867  -2
   0 -11   1 7409.36 221.867   1
   0  11   6 7463.08 207.459  -2
   0 -11   0 7463.08 207.459   1
   0  11   5 11261.2 234.854  -2
   0 -11  -1 11261.2 234.854   1
   0  11   3 4284.20 167.277  -2
   0 -11  -3 4284.20 167.277   1
   0  11   2 24211.3 271.280  -2
   0 -11  -4 24211.3 271.280   1
   0  11   1 37601.5 379.756  -2
   0 -11  -5 37601.5 379.756   1
   0  11   0 24410.1 310.037  -2
   0 -11  -6 24410.1 310.037   1
   0  11  -1 12844.5 234.924  -2
   0 -11  -7 12844.5 234.924   1
   0  11  -2 20372.1 278.927  -2
   0 -11  -8 20372.1 278.927   1
   0  11  -3 8053.63 187.777  -2
   0 -11  -9 8053.63 187.777   1
   0  11  -4 1440.94 121.104  -2
   0 -11 -10 1440.94 121.104   1
   0  11  -5 640.772 110.021  -2
   0 -11 -11 640.772 110.021   1
   0  11  -6 824.035 113.342  -2
   0 -11 -12 824.035 113.342   1
   0  11  -7 318.468 100.073  -2
   0 -11 -13 318.468 100.073   1
   0  11  -8 2325.66 125.807  -2
   0 -11 -14 2325.66 125.807   1
   0  11  -9 3803.19 142.230  -2
   0 -11 -15 3803.19 142.230   1
   0  11 -10 2620.41 133.094  -2
   0 -11 -16 2620.41 133.094   1
   0  12  11 572.482 72.9688  -2
   0 -12   5 572.482 72.9688   1
   0  12  10 1996.14 84.2608  -2
   0 -12   4 1996.14 84.2608   1
   0  12   9 2541.42 85.1061  -2
   0 -12   3 2541.42 85.1061   1
   0  12   8 2294.58 88.0101  -2
   0 -12   2 2294.58 88.0101   1
   0  12   7 1396.18 79.0678  -2
   0 -12   1 1396.18 79.0678   1
   0  12   6 2058.67 86.8858  -2
   0 -12   0 2058.67 86.8858   1
   0  12   5 3389.56 101.080  -2
   0 -12  -1 3389.56 101.080   1
   0  12   4 3848.12 101.698  -2
   0 -12  -2 3848.12 101.698   1
   0  12   3 3130.99 99.3250  -2
   0 -12  -3 3130.99 99.3250   1
   0  12   2 2242.22 86.7847  -2
   0 -12  -4 2242.22 86.7847   1
   0  12   1 1251.16 80.8865  -2
   0 -12  -5 1251.16 80.8865   1
   0  12   0 2251.68 91.9904  -2
   0 -12  -6 2251.68 91.9904   1
   0  12  -1 6352.25 116.107  -2
   0 -12  -7 6352.25 116.107   1
   0  12  -2 4817.17 104.302  -2
   0 -12  -8 4817.17 104.302   1
   0  12  -3 9956.18 118.091  -2
   0 -12  -9 9956.18 118.091   1
   0  12  -4 16342.0 161.149  -2
   0 -12 -10 16342.0 161.149   1
  -1  11  -9 10880.9 170.766  -2
   1 -11 -14 10880.9 170.766   1
  -1  11  -8 5775.20 135.283  -2
   1 -11 -13 5775.20 135.283   1
  -1  11  -7 2532.30 109.757  -2
   1 -11 -12 2532.30 109.757   1
  -1  11  -6 1186.38 98.5911  -2
   1 -11 -11 1186.38 98.5911   1
  -1  11  -5 5174.70 112.657  -2
   1 -11 -10 5174.70 112.657   1
  -1  11  -4 5805.69 119.077  -2
   1 -11  -9 5805.69 119.077   1
  -1  11  -3 1366.70 92.8649  -2
   1 -11  -8 1366.70 92.8649   1
  -1  11  -2 1615.74 95.3290  -2
   1 -11  -7 1615.74 95.3290   1
  -1  11  -1 2245.37 102.788  -2
   1 -11  -6 2245.37 102.788   1
  -1  11   0 1167.14 138.718  -2
   1 -11  -5 1167.14 138.718   1
  -1  11   1 3244.42 146.718  -2
   1 -11  -4 3244.42 146.718   1
  -1  11   2 7193.81 138.452  -2
   1 -11  -3 7193.81 138.452   1
  -1  11   3 8312.43 173.232  -2
   1 -11  -2 8312.43 173.232   1
  -1  11   4 8277.76 171.654  -2
   1 -11  -1 8277.76 171.654   1
  -1  11   5 5948.36 128.235  -2
   1 -11   0 5948.36 128.235   1
   1 -11   1 1780.17 98.0362   1
  -1  11   6 3486.74 110.843  -2
   1 -11   1 3486.74 110.843   1
  -1  11   7 765.452 96.3447  -2
   1 -11   2 765.452 96.3447   1
  -1  11   8 473.564 93.0845  -2
   1 -11   3 473.564 93.0845   1
  -1  11   9 561.650 131.459  -2
   1 -11   4 561.650 131.459   1
  -1  11  10 2091.63 153.284  -2
   1 -11   5 2091.63 153.284   1
  -1  11  11 1606.36 164.084  -2
   1 -11   6 1606.36 164.084   1
  -1  11  12 756.750 168.517  -2
   1 -11   7 756.750 168.517   1
  -1  11  13 1210.76 151.710  -2
   1 -11   8 1210.76 151.710   1
  -1  11  14 3062.99 142.518  -2
   1 -11   9 3062.99 142.518   1
  -1  11  15 3160.20 131.822  -2
   1 -11  10 3160.20 131.822   1
  -1  11  16 1475.35 107.731  -2
   1 -11  11 1475.35 107.731   1
  -1  11  17 824.102 90.8930  -2
   1 -11  12 824.102 90.8930   1
  -1  10 -13 322.344 125.180  -2
   1 -10 -18 322.344 125.180   1
  -1  10 -12 115.793 86.4079  -2
   1 -10 -17 115.793 86.4079   1
  -1  10 -11 2146.79 107.993  -2
   1 -10 -16 2146.79 107.993   1
  -1  10 -10 2245.50 109.071  -2
   1 -10 -15 2245.50 109.071   1
  -1  10  -9 4834.68 131.018  -2
   1 -10 -14 4834.68 131.018   1
  -1  10  -8 11984.4 175.032  -2
   1 -10 -13 11984.4 175.032   1
  -1  10  -7 4241.13 140.636  -2
   1 -10 -12 4241.13 140.636   1
  -1  10  -6 2635.56 126.211  -2
   1 -10 -11 2635.56 126.211   1
  -1  10  -5 1276.26 112.690  -2
   1 -10 -10 1276.26 112.690   1
  -1  10  -4 1386.88 103.729  -2
   1 -10  -9 1386.88 103.729   1
  -1  10  -3 3327.23 140.777  -2
   1 -10  -8 3327.23 140.777   1
  -1  10  -2 36779.5 323.775  -2
   1 -10  -7 36779.5 323.775   1
  -1  10  -1 10749.7 204.364  -2
   1 -10  -6 10749.7 204.364   1
  -1  10   0 39713.1 339.954  -2
   1 -10  -5 39713.1 339.954   1
  -1  10   1 1741.90 174.086  -2
   1 -10  -4 1741.90 174.086   1
  -1  10   2 4427.05 187.145  -2
   1 -10  -3 4427.05 187.145   1
  -1  10   3 20268.8 259.243  -2
   1 -10  -2 20268.8 259.243   1
  -1  10   4 525.973 110.276  -2
   1 -10  -1 525.973 110.276   1
  -1  10   5 6667.15 200.441  -2
   1 -10   0 6667.15 200.441   1
  -1  10   6 5359.49 189.338  -2
   1 -10   1 5359.49 189.338   1
  -1  10   7 6978.35 182.519  -2
   1 -10   2 6978.35 182.519   1
  -1  10   8 639.979 108.067  -2
   1 -10   3 639.979 108.067   1
  -1  10   9 8929.99 203.774  -2
   1 -10   4 8929.99 203.774   1
   1 -10 -10 4408.89 137.689  -2
  -1  10  -5 4408.89 137.689   1
  -1  10  11 1722.35 116.187  -2
   1 -10   6 1722.35 116.187   1
  -1  10  12 3759.04 128.648  -2
   1 -10   7 3759.04 128.648   1
  -1  10  13 11864.1 223.449  -2
   1 -10   8 11864.1 223.449   1
   1 -10 -14 17465.0 244.244  -2
  -1  10  -9 17465.0 244.244   1
  -1  10  15 4644.26 158.565  -2
   1 -10  10 4644.26 158.565   1
   1 -10 -16 7399.91 168.830  -2
  -1  10 -11 7399.91 168.830   1
   1 -10 -17 629.392 112.512  -2
  -1  10 -12 629.392 112.512   1
  -1  10  18 2221.51 119.866  -2
   1 -10  13 2221.51 119.866   1
   1 -10 -19 1966.88 108.335  -2
  -1  10 -14 1966.88 108.335   1
  -1  10 -15 278.938 74.3334   1
   1 -10 -20 1105.34 93.3415  -2
  -1  10 -15 1105.34 93.3415   1
   1 -10 -21 2273.98 93.1881  -2
  -1  10 -16 2273.98 93.1881   1
  -1  10  22 10159.8 128.140  -2
   1 -10  17 10159.8 128.140   1
   1 -10 -23 805.144 61.0709  -2
  -1  10 -18 805.144 61.0709   1
  -1   9 -20 461.630 111.531  -2
   1  -9 -24 461.630 111.531   1
  -1   9 -19 705.807 118.800  -2
   1  -9 -23 705.807 118.800   1
  -1   9 -18 1039.83 135.204  -2
   1  -9 -22 1039.83 135.204   1
  -1   9 -17 1795.44 92.4393  -2
   1  -9 -21 1795.44 92.4393   1
  -1   9 -16 2289.51 100.662  -2
   1  -9 -20 2289.51 100.662   1
  -1   9 -15 7044.83 110.456  -2
   1  -9 -19 7044.83 110.456   1
  -1   9 -14 9770.22 160.585  -2
   1  -9 -18 9770.22 160.585   1
  -1   9 -13 7878.32 134.100  -2
   1  -9 -17 7878.32 134.100   1
  -1   9 -12 1666.41 120.184  -2
   1  -9 -16 1666.41 120.184   1
  -1   9 -11 598.946 86.0763  -2
   1  -9 -15 598.946 86.0763   1
  -1   9 -10 3751.14 110.460  -2
   1  -9 -14 3751.14 110.460   1
  -1   9  -9 4361.73 115.776  -2
   1  -9 -13 4361.73 115.776   1
  -1   9  -8 4905.25 157.628  -2
   1  -9 -12 4905.25 157.628   1
  -1   9  -7 4991.16 132.953  -2
   1  -9 -11 4991.16 132.953   1
  -1   9  -6 1670.86 159.639  -2
   1  -9 -10 1670.86 159.639   1
  -1   9  -5 776.379 94.5188  -2
   1  -9  -9 776.379 94.5188   1
  -1   9  -4 4434.18 192.116  -2
   1  -9  -8 4434.18 192.116   1
  -1   9  -3 4173.22 176.687  -2
   1  -9  -7 4173.22 176.687   1
  -1   9  -2 1090.34 148.322  -2
   1  -9  -6 1090.34 148.322   1
  -1   9  -1 1007.81 182.218  -2
   1  -9  -5 1007.81 182.218   1
  -1   9   0 6444.19 226.557  -2
   1  -9  -4 6444.19 226.557   1
  -1   9   1 11379.6 259.681  -2
   1  -9  -3 11379.6 259.681   1
  -1   9   2 1828.89 151.060  -2
   1  -9  -2 1828.89 151.060   1
  -1   9   3 8698.90 174.292  -2
   1  -9  -1 8698.90 174.292   1
  -1   9   4 14606.0 250.846  -2
   1  -9   0 14606.0 250.846   1
  -1   9   5 2267.70 156.756  -2
   1  -9   1 2267.70 156.756   1
  -1   9   6 2079.72 137.310  -2
   1  -9   2 2079.72 137.310   1
  -1   9   7 1350.45 148.197  -2
   1  -9   3 1350.45 148.197   1
  -1   9   8 1112.85 125.488  -2
   1  -9   4 1112.85 125.488   1
  -1   9   9 999.653 119.173  -2
   1  -9   5 999.653 119.173   1
  -1   9  10 6368.19 150.028  -2
   1  -9   6 6368.19 150.028   1
  -1   9  11 5015.59 150.241  -2
   1  -9   7 5015.59 150.241   1
  -1   9  12 5659.44 129.565  -2
   1  -9   8 5659.44 129.565   1
  -1   9  13 3193.83 112.005  -2
   1  -9   9 3193.83 112.005   1
  -1   9  14 1515.46 112.218  -2
   1  -9  10 1515.46 112.218   1
  -1   9  15 343.445 90.9208  -2
   1  -9  11 343.445 90.9208   1
  -1   9  16 428.710 84.0522  -2
   1  -9  12 428.710 84.0522   1
  -1   9  17 1114.68 97.1666  -2
   1  -9  13 1114.68 97.1666   1
   1  -9 -18 2335.84 112.442  -2
  -1   9 -14 2335.84 112.442   1
   1  -9 -19 4415.74 140.921  -2
  -1   9 -15 4415.74 140.921   1
   1  -9 -20 9739.41 162.480  -2
  -1   9 -16 9739.41 162.480   1
   1  -9 -21 15321.4 175.811  -2
  -1   9 -17 15321.4 175.811   1
  -1   9  22 10900.2 123.685  -2
   1  -9  18 10900.2 123.685   1
  -1   9  23 3860.53 77.3035  -2
   1  -9  19 3860.53 77.3035   1
  -1   9 -20 206.450 73.8875   1
   1  -9 -24 365.240 63.7618  -2
  -1   9 -20 365.240 63.7618   1
  -1   9 -21 4.36267 49.5947   1
  -1   9  25 6.81267 41.7012  -2
   1  -9  21 6.81267 41.7012   1
  -1   9 -22 154.698 69.1778   1
  -1   9  26 301.465 55.1150  -2
   1  -9  22 301.465 55.1150   1
  -1   8 -26 721.988 95.1086  -2
   1  -8 -30 721.988 95.1086   1
  -1   8 -25 6932.83 110.348  -2
   1  -8 -29 6932.83 110.348   1
  -1   8 -24 8353.83 131.479  -2
   1  -8 -28 8353.83 131.479   1
  -1   8 -23 703.281 99.0010  -2
   1  -8 -27 703.281 99.0010   1
  -1   8 -22 7135.86 150.811  -2
   1  -8 -26 7135.86 150.811   1
  -1   8 -21 974.603 114.141  -2
   1  -8 -25 974.603 114.141   1
  -1   8 -20 6414.63 152.354  -2
   1  -8 -24 6414.63 152.354   1
  -1   8 -19 363.365 78.2319  -2
   1  -8 -23 363.365 78.2319   1
  -1   8 -18 1249.13 89.7502  -2
   1  -8 -22 1249.13 89.7502   1
  -1   8 -17 1228.15 82.4123  -2
   1  -8 -21 1228.15 82.4123   1
  -1   8 -16 1077.39 88.6289  -2
   1  -8 -20 1077.39 88.6289   1
  -1   8 -15 3316.02 88.3291  -2
   1  -8 -19 3316.02 88.3291   1
  -1   8 -14 271.438 68.5018  -2
   1  -8 -18 271.438 68.5018   1
  -1   8 -13 6148.24 111.356  -2
   1  -8 -17 6148.24 111.356   1
  -1   8 -12 5643.81 108.504  -2
   1  -8 -16 5643.81 108.504   1
  -1   8 -11 6347.46 136.594  -2
   1  -8 -15 6347.46 136.594   1
  -1   8 -10 13691.0 241.861  -2
   1  -8 -14 13691.0 241.861   1
  -1   8  -9 6913.24 156.286  -2
   1  -8 -13 6913.24 156.286   1
  -1   8  -8 1674.95 110.441  -2
   1  -8 -12 1674.95 110.441   1
  -1   8  -7 12537.0 227.677  -2
   1  -8 -11 12537.0 227.677   1
  -1   8  -6 37788.1 385.729  -2
   1  -8 -10 37788.1 385.729   1
  -1   8  -5 37114.2 367.955  -2
   1  -8  -9 37114.2 367.955   1
  -1   8  -4 27834.2 439.739  -2
   1  -8  -8 27834.2 439.739   1
  -1   8  -3 21310.3 384.794  -2
   1  -8  -7 21310.3 384.794   1
   1  -8   2 15428.5 360.209  -2
  -1   8   6 15428.5 360.209   1
   1  -8   1 11248.2 297.146  -2
  -1   8   5 11248.2 297.146   1
  -1   8   0 7643.78 255.449  -2
   1  -8  -4 7643.78 255.449   1
  -1   8   1 5140.85 222.726  -2
   1  -8  -3 5140.85 222.726   1
  -1   8   2 19424.4 328.683  -2
   1  -8  -2 19424.4 328.683   1
  -1   8   3 25006.6 296.574  -2
   1  -8  -1 25006.6 296.574   1
   1  -8  -4 16060.9 339.653  -2
  -1   8   0 16060.9 339.653   1
  -1   8   5 55733.8 854.191  -2
   1  -8   1 55733.8 854.191   1
   1  -8  -6 10565.1 277.025  -2
  -1   8  -2 10565.1 277.025   1
  -1   8   7 64062.8 931.390  -2
   1  -8   3 64062.8 931.390   1
  -1   8   8 3353.40 217.566  -2
   1  -8   4 3353.40 217.566   1
  -1   8   9 32421.9 362.420  -2
   1  -8   5 32421.9 362.420   1
  -1   8  10 7292.30 150.138  -2
   1  -8   6 7292.30 150.138   1
  -1   8  11 11314.8 210.213  -2
   1  -8   7 11314.8 210.213   1
  -1   8  12 7798.33 168.902  -2
   1  -8   8 7798.33 168.902   1
   1  -8 -13 15972.1 212.729  -2
  -1   8  -9 15972.1 212.729   1
  -1   8  14 8069.37 201.597  -2
   1  -8  10 8069.37 201.597   1
  -1   8  15 8476.42 176.626  -2
   1  -8  11 8476.42 176.626   1
  -1   8  16 1260.64 126.413  -2
   1  -8  12 1260.64 126.413   1
  -1   8  17 10720.4 189.842  -2
   1  -8  13 10720.4 189.842   1
  -1   8  18 530.326 120.836  -2
   1  -8  14 530.326 120.836   1
  -1   8  19 10930.6 164.263  -2
   1  -8  15 10930.6 164.263   1
   1  -8 -20 6592.82 134.878  -2
  -1   8 -16 6592.82 134.878   1
  -1   8  21 9936.57 207.936  -2
   1  -8  17 9936.57 207.936   1
  -1   8  22 5827.99 139.802  -2
   1  -8  18 5827.99 139.802   1
  -1   8  23 3410.36 90.3361  -2
   1  -8  19 3410.36 90.3361   1
   1  -8 -24 4121.80 101.863  -2
  -1   8 -20 4121.80 101.863   1
   1  -8 -25 2293.20 87.3254  -2
  -1   8 -21 2293.20 87.3254   1
  -1   8 -22 3492.83 121.688   1
   1  -8 -26 5519.36 108.313  -2
  -1   8 -22 5519.36 108.313   1
  -1   8  27 3927.63 72.5466  -2
   1  -8  23 3927.63 72.5466   1
  -1   8  28 5631.35 91.3131  -2
   1  -8  24 5631.35 91.3131   1
   1  -8 -29 3424.86 70.7452  -2
  -1   8 -25 3424.86 70.7452   1
  -1   8  30 2407.16 69.0025  -2
   1  -8  26 2407.16 69.0025   1
  -1   7 -29 29.9022 60.0207  -2
   1  -7 -32 29.9022 60.0207   1
  -1   7 -28 16.6901 62.5793  -2
   1  -7 -31 16.6901 62.5793   1
  -1   7 -27 1109.19 93.4347  -2
   1  -7 -30 1109.19 93.4347   1
  -1   7 -26 2794.77 116.608  -2
   1  -7 -29 2794.77 116.608   1
  -1   7 -25 3362.41 129.828  -2
   1  -7 -28 3362.41 129.828   1
  -1   7 -24 1508.41 93.5957  -2
   1  -7 -27 1508.41 93.5957   1
  -1   7 -23 2398.00 88.7588  -2
   1  -7 -26 2398.00 88.7588   1
  -1   7 -22 1903.51 91.7618  -2
   1  -7 -25 1903.51 91.7618   1
  -1   7 -21 2103.51 97.8847  -2
   1  -7 -24 2103.51 97.8847   1
  -1   7 -20 1583.56 97.6811  -2
   1  -7 -23 1583.56 97.6811   1
  -1   7 -19 1160.94 97.5813  -2
   1  -7 -22 1160.94 97.5813   1
  -1   7 -18 2394.97 96.7402  -2
   1  -7 -21 2394.97 96.7402   1
  -1   7 -17 1286.91 89.5687  -2
   1  -7 -20 1286.91 89.5687   1
  -1   7 -16 1115.99 86.1609  -2
   1  -7 -19 1115.99 86.1609   1
  -1   7 -15 876.408 71.6389  -2
   1  -7 -18 876.408 71.6389   1
  -1   7 -14 1833.32 79.3522  -2
   1  -7 -17 1833.32 79.3522   1
  -1   7 -13 2793.76 84.4577  -2
   1  -7 -16 2793.76 84.4577   1
  -1   7 -12 2656.12 97.5751  -2
   1  -7 -15 2656.12 97.5751   1
  -1   7 -11 2363.20 82.0268  -2
   1  -7 -14 2363.20 82.0268   1
  -1   7 -10 456.401 67.9769  -2
   1  -7 -13 456.401 67.9769   1
  -1   7  -9 1782.21 79.7517  -2
   1  -7 -12 1782.21 79.7517   1
   1  -7   8 1933.97 93.5106  -2
  -1   7  11 1933.97 93.5106   1
  -1   7  -7 1459.60 103.006  -2
   1  -7 -10 1459.60 103.006   1
   1  -7   6 4762.22 162.836  -2
  -1   7   9 4762.22 162.836   1
  -1   7  -5 4421.07 140.630  -2
   1  -7  -8 4421.07 140.630   1
   1  -7   4 3202.73 134.789  -2
  -1   7   7 3202.73 134.789   1
   1  -7   3 1024.58 104.318  -2
  -1   7   6 1024.58 104.318   1
  -1   7  -2 2759.46 155.522  -2
   1  -7  -5 2759.46 155.522   1
  -1   7  -1 8977.96 195.387  -2
   1  -7  -4 8977.96 195.387   1
   1  -7   0 13511.6 218.029  -2
  -1   7   3 13511.6 218.029   1
   1  -7  -1 21219.0 304.128  -2
  -1   7   2 21219.0 304.128   1
   1  -7  -2 39741.5 393.991  -2
  -1   7   1 39741.5 393.991   1
   1  -7  -3 54948.8 526.600  -2
  -1   7   0 54948.8 526.600   1
  -1   7   4 46736.5 589.935  -2
   1  -7   1 46736.5 589.935   1
   1  -7  -5 15758.1 275.512  -2
  -1   7  -2 15758.1 275.512   1
  -1   7   6 1781.81 137.051  -2
   1  -7   3 1781.81 137.051   1
  -1   7   7 805.187 94.3437  -2
   1  -7   4 805.187 94.3437   1
  -1   7   8 7087.20 143.408  -2
   1  -7   5 7087.20 143.408   1
   1  -7  -9 28882.9 269.673  -2
  -1   7  -6 28882.9 269.673   1
   1  -7 -10 4227.60 289.334  -2
  -1   7  -7 4227.60 289.334   1
  -1   7  11 3308.05 107.921  -2
   1  -7   8 3308.05 107.921   1
  -1   7  12 702.135 76.9990  -2
   1  -7   9 702.135 76.9990   1
   1  -7 -13 826.478 123.670  -2
  -1   7 -10 826.478 123.670   1
   1  -7 -14 508.166 102.451  -2
  -1   7 -11 508.166 102.451   1
   1  -7 -15 186.163 80.6223  -2
  -1   7 -12 186.163 80.6223   1
   1  -7 -16 477.605 96.3695  -2
  -1   7 -13 477.605 96.3695   1
  -1   7  17 324.411 97.8626  -2
   1  -7  14 324.411 97.8626   1
   1  -7 -18 262.861 96.8015  -2
  -1   7 -15 262.861 96.8015   1
  -1   7  19 1470.85 96.1224  -2
   1  -7  16 1470.85 96.1224   1
   1  -7 -20 1804.02 98.4195  -2
  -1   7 -17 1804.02 98.4195   1
  -1   7  21 1093.84 100.870  -2
   1  -7  18 1093.84 100.870   1
  -1   7  22 284.238 82.4028  -2
   1  -7  19 284.238 82.4028   1
  -1   7  23 530.745 80.5714  -2
   1  -7  20 530.745 80.5714   1
   1  -7 -24 780.310 77.4925  -2
  -1   7 -21 780.310 77.4925   1
   1  -7 -25 1554.45 78.4397  -2
  -1   7 -22 1554.45 78.4397   1
  -1   7  26 9270.68 99.4494  -2
   1  -7  23 9270.68 99.4494   1
  -1   7 -24 7777.67 148.837   1
  -1   7  27 10555.6 104.484  -2
   1  -7  24 10555.6 104.484   1
  -1   7  28 8482.86 99.1350  -2
   1  -7  25 8482.86 99.1350   1
  -1   7  29 2980.61 81.8170  -2
   1  -7  26 2980.61 81.8170   1
  -1   7 -27 16.4803 68.5156   1
  -1   7  30 251.866 79.9988  -2
   1  -7  27 251.866 79.9988   1
  -1   7  31 9.61449 59.2030  -2
   1  -7  28 9.61449 59.2030   1
   1  -7 -32-14.6231 50.1341  -2
  -1   7 -29-14.6231 50.1341   1
  -1   6 -31 4407.12 83.4508  -2
   1  -6 -34 4407.12 83.4508   1
  -1   6 -30 8758.83 118.222  -2
   1  -6 -33 8758.83 118.222   1
  -1   6 -29 8497.16 137.744  -2
   1  -6 -32 8497.16 137.744   1
  -1   6 -28 8338.36 150.124  -2
   1  -6 -31 8338.36 150.124   1
   1  -6 -30 209.799 102.643   1
  -1   6 -27 127.631 161.217  -2
   1  -6 -30 127.631 161.217   1
   1  -6 -29 4398.18 147.694   1
  -1   6 -26 4363.99 211.704  -2
   1  -6 -29 4363.99 211.704   1
  -1   6 -25 6279.89 175.582  -2
   1  -6 -28 6279.89 175.582   1
  -1   6 -24 18164.1 227.585  -2
   1  -6 -27 18164.1 227.585   1
  -1   6 -23 5489.94 141.831  -2
   1  -6 -26 5489.94 141.831   1
  -1   6 -22 10742.1 213.603  -2
   1  -6 -25 10742.1 213.603   1
  -1   6 -21 21914.8 264.646  -2
   1  -6 -24 21914.8 264.646   1
  -1   6 -20 74.0942 75.7761  -2
   1  -6 -23 74.0942 75.7761   1
  -1   6 -19 12998.5 222.714  -2
   1  -6 -22 12998.5 222.714   1
  -1   6 -18 786.795 91.6329  -2
   1  -6 -21 786.795 91.6329   1
  -1   6 -17 4354.39 109.494  -2
   1  -6 -20 4354.39 109.494   1
  -1   6 -16 1933.71 91.1013  -2
   1  -6 -19 1933.71 91.1013   1
  -1   6 -15 2548.83 90.4263  -2
   1  -6 -18 2548.83 90.4263   1
   1  -6  14 1651.91 85.2870  -2
  -1   6  17 1651.91 85.2870   1
  -1   6 -13 1793.90 78.7186  -2
   1  -6 -16 1793.90 78.7186   1
  -1   6 -12 8416.34 129.748  -2
   1  -6 -15 8416.34 129.748   1
  -1   6 -11 49557.1 467.681  -2
   1  -6 -14 49557.1 467.681   1
   1  -6 -13 5738.31 148.885   1
  -1   6 -10 2908.29 86.2918  -2
   1  -6 -13 2908.29 86.2918   1
   1  -6 -12 21172.8 238.836   1
  -1   6  -9 21063.0 223.880  -2
   1  -6 -12 21063.0 223.880   1
   1  -6   8 7344.41 186.576  -2
  -1   6  11 7344.41 186.576   1
  -1   6  -7 15959.4 320.791  -2
   1  -6 -10 15959.4 320.791   1
  -1   6  -6 17545.8 430.736  -2
   1  -6  -9 17545.8 430.736   1
  -1   6  -5 23613.7 494.903  -2
   1  -6  -8 23613.7 494.903   1
  -1   6  -4 35691.3 582.674  -2
   1  -6  -7 35691.3 582.674   1
   1  -6   3 35162.8 569.644  -2
  -1   6   6 35162.8 569.644   1
   1  -6   2 27957.3 510.463  -2
  -1   6   5 27957.3 510.463   1
   1  -6   1 1706.67 140.655  -2
  -1   6   4 1706.67 140.655   1
  -1   6   0 3115.95 181.383  -2
   1  -6  -3 3115.95 181.383   1
   1  -6  -1 22513.1 331.340  -2
  -1   6   2 22513.1 331.340   1
   1  -6  -2 8952.52 231.722  -2
  -1   6   1 8952.52 231.722   1
   1  -6  -3 20210.0 322.958  -2
  -1   6   0 20210.0 322.958   1
  -1   6   4 670.668 171.064  -2
   1  -6   1 670.668 171.064   1
  -1   6   5 4542.69 329.205  -2
   1  -6   2 4542.69 329.205   1
  -1   6   6 5617.00 281.155  -2
   1  -6   3 5617.00 281.155   1
   1  -6  -7 30155.7 457.491  -2
  -1   6  -4 30155.7 457.491   1
   1  -6  -8 120319. 971.738  -2
  -1   6  -5 120319. 971.738   1
   1  -6  -9 47668.5 633.654  -2
  -1   6  -6 47668.5 633.654   1
  -1   6  10 35663.7 639.702  -2
   1  -6   7 35663.7 639.702   1
   1  -6 -11 3723.88 233.314  -2
  -1   6  -8 3723.88 233.314   1
   1  -6 -12 14516.1 357.636  -2
  -1   6  -9 14516.1 357.636   1
  -1   6  13 2086.92 98.4333  -2
   1  -6  10 2086.92 98.4333   1
  -1   6  14 9508.21 223.599  -2
   1  -6  11 9508.21 223.599   1
  -1   6 -12 13331.5 474.780   1
   1  -6 -15 14387.4 266.988  -2
  -1   6 -12 14387.4 266.988   1
   1  -6 -16 7832.82 159.184  -2
  -1   6 -13 7832.82 159.184   1
  -1   6  17 12996.6 226.708  -2
   1  -6  14 12996.6 226.708   1
  -1   6  18 6035.02 156.217  -2
   1  -6  15 6035.02 156.217   1
  -1   6  19 7389.90 165.454  -2
   1  -6  16 7389.90 165.454   1
  -1   6  20 3390.39 119.933  -2
   1  -6  17 3390.39 119.933   1
   1  -6 -21 5226.00 128.739  -2
  -1   6 -18 5226.00 128.739   1
   1  -6 -22 2666.09 110.676  -2
  -1   6 -19 2666.09 110.676   1
   1  -6 -23 111.593 85.3241  -2
  -1   6 -20 111.593 85.3241   1
   1  -6 -24 18792.8 210.637  -2
  -1   6 -21 18792.8 210.637   1
   1  -6 -25 2356.02 120.337  -2
  -1   6 -22 2356.02 120.337   1
  -1   6  26 5002.93 100.121  -2
   1  -6  23 5002.93 100.121   1
   1  -6 -27 2718.37 110.028  -2
  -1   6 -24 2718.37 110.028   1
  -1   6 -25 2890.00 124.134   1
  -1   6  28 4243.29 109.952  -2
   1  -6  25 4243.29 109.952   1
  -1   6  29 552.789 69.4662  -2
   1  -6  26 552.789 69.4662   1
  -1   6  30 244.301 55.9835  -2
   1  -6  27 244.301 55.9835   1
  -1   6  31 2433.58 108.100  -2
   1  -6  28 2433.58 108.100   1
   1  -6 -32 3905.47 105.333  -2
  -1   6 -29 3905.47 105.333   1
  -1   6  33 11892.0 121.490  -2
   1  -6  30 11892.0 121.490   1
   1  -6 -34 6274.87 84.1587  -2
  -1   6 -31 6274.87 84.1587   1
  -1   5 -33 438.767 65.8529  -2
   1  -5 -35 438.767 65.8529   1
   1  -5 -34 164.178 74.3777   1
  -1   5 -32 446.516 112.444  -2
   1  -5 -34 446.516 112.444   1
  -1   5 -31 234.836 93.3463  -2
   1  -5 -33 234.836 93.3463   1
  -1   5 -30 911.476 107.351  -2
   1  -5 -32 911.476 107.351   1
  -1   5 -29 2326.71 130.347  -2
   1  -5 -31 2326.71 130.347   1
  -1   5 -28 2723.16 142.911  -2
   1  -5 -30 2723.16 142.911   1
  -1   5 -27 1252.40 135.525  -2
   1  -5 -29 1252.40 135.525   1
  -1   5 -26 940.462 139.154  -2
   1  -5 -28 940.462 139.154   1
  -1   5 -25 656.812 108.138  -2
   1  -5 -27 656.812 108.138   1
  -1   5 -24 1833.78 117.783  -2
   1  -5 -26 1833.78 117.783   1
  -1   5 -23 2676.63 104.334  -2
   1  -5 -25 2676.63 104.334   1
  -1   5 -22 2221.82 94.8289  -2
   1  -5 -24 2221.82 94.8289   1
  -1   5 -21 1046.91 88.2637  -2
   1  -5 -23 1046.91 88.2637   1
  -1   5 -20 625.528 85.6309  -2
   1  -5 -22 625.528 85.6309   1
  -1   5 -19 1250.19 102.458  -2
   1  -5 -21 1250.19 102.458   1
  -1   5 -18 4130.42 111.550  -2
   1  -5 -20 4130.42 111.550   1
  -1   5 -17 20143.0 189.493  -2
   1  -5 -19 20143.0 189.493   1
   1  -5  16 43715.9 295.935  -2
  -1   5  18 43715.9 295.935   1
   1  -5  15 41315.5 284.218  -2
  -1   5  17 41315.5 284.218   1
  -1   5 -14 21598.2 187.597  -2
   1  -5 -16 21598.2 187.597   1
  -1   5 -13 864.881 209.302  -2
   1  -5 -15 864.881 209.302   1
  -1   5 -12 459.929 199.383  -2
   1  -5 -14 459.929 199.383   1
  -1   5 -11 2410.05 164.868  -2
   1  -5 -13 2410.05 164.868   1
  -1   5 -10 930.592 126.058  -2
   1  -5 -12 930.592 126.058   1
  -1   5  -9 194.982 261.424  -2
   1  -5 -11 194.982 261.424   1
  -1   5  -8 862.202 168.566  -2
   1  -5 -10 862.202 168.566   1
  -1   5  -7 860.862 139.730  -2
   1  -5  -9 860.862 139.730   1
   1  -5   6 1282.43 170.471  -2
  -1   5   8 1282.43 170.471   1
   1  -5   5 4862.05 216.245  -2
  -1   5   7 4862.05 216.245   1
  -1   5  -4 7943.05 188.679  -2
   1  -5  -6 7943.05 188.679   1
   1  -5   3 1430.26 107.482  -2
  -1   5   5 1430.26 107.482   1
   1  -5   2 1876.05 112.487  -2
  -1   5   4 1876.05 112.487   1
  -1   5  -1 733.610 95.7199  -2
   1  -5  -3 733.610 95.7199   1
  -1   5   0 234.123 128.173  -2
   1  -5  -2 234.123 128.173   1
   1  -5  -1 550.206 91.2748  -2
  -1   5   1 550.206 91.2748   1
   1  -5  -2 710.291 97.5309  -2
  -1   5   0 710.291 97.5309   1
   1  -5  -3 1411.28 110.335  -2
  -1   5  -1 1411.28 110.335   1
  -1   5   4 1872.54 116.083  -2
   1  -5   2 1872.54 116.083   1
  -1   5   5 1630.96 113.062  -2
   1  -5   3 1630.96 113.062   1
  -1   5   6 5219.28 168.202  -2
   1  -5   4 5219.28 168.202   1
  -1   5   7 8542.14 290.405  -2
   1  -5   5 8542.14 290.405   1
  -1   5   8 9711.91 254.106  -2
   1  -5   6 9711.91 254.106   1
   1  -5  -9 2489.81 151.375  -2
  -1   5  -7 2489.81 151.375   1
  -1   5  10 1704.54 145.759  -2
   1  -5   8 1704.54 145.759   1
   1  -5 -11 260.766 122.445  -2
  -1   5  -9 260.766 122.445   1
  -1   5  12 1281.89 175.725  -2
   1  -5  10 1281.89 175.725   1
   1  -5 -13 858.411 175.781  -2
  -1   5 -11 858.411 175.781   1
   1  -5 -14 1713.86 155.251  -2
  -1   5 -12 1713.86 155.251   1
   1  -5 -15 157.707 165.050  -2
  -1   5 -13 157.707 165.050   1
  -1   5  16 12043.0 197.138  -2
   1  -5  14 12043.0 197.138   1
  -1   5  17 14844.0 280.017  -2
   1  -5  15 14844.0 280.017   1
  -1   5  18 53602.8 358.187  -2
   1  -5  16 53602.8 358.187   1
   1  -5 -19 43767.5 286.412  -2
  -1   5 -17 43767.5 286.412   1
  -1   5  20 24174.0 273.533  -2
   1  -5  18 24174.0 273.533   1
   1  -5 -21 8008.76 133.906  -2
  -1   5 -19 8008.76 133.906   1
  -1   5  22 353.182 74.7436  -2
   1  -5  20 353.182 74.7436   1
   1  -5 -23 504.080 75.3764  -2
  -1   5 -21 504.080 75.3764   1
   1  -5 -24 6410.87 100.598  -2
  -1   5 -22 6410.87 100.598   1
  -1   5  25 9243.58 120.304  -2
   1  -5  23 9243.58 120.304   1
  -1   5  26 751.760 84.0859  -2
   1  -5  24 751.760 84.0859   1
  -1   5  27 1887.80 74.1019  -2
   1  -5  25 1887.80 74.1019   1
  -1   5 -26 4101.74 138.412   1
   1  -5 -28 5392.33 103.861  -2
  -1   5 -26 5392.33 103.861   1
   1  -5 -29 5248.31 78.6153  -2
  -1   5 -27 5248.31 78.6153   1
  -1   5  30 5400.82 91.8654  -2
   1  -5  28 5400.82 91.8654   1
   1  -5 -31 4264.86 130.076  -2
  -1   5 -29 4264.86 130.076   1
  -1   5  32 2255.60 84.0633  -2
   1  -5  30 2255.60 84.0633   1
   1  -5 -33 2214.21 96.4880  -2
  -1   5 -31 2214.21 96.4880   1
  -1   5  34 2006.12 81.6731  -2
   1  -5  32 2006.12 81.6731   1
  -1   5  35 2060.80 93.0642  -2
   1  -5  33 2060.80 93.0642   1
  -1   4 -34 1575.92 117.646  -2
   1  -4 -36 1575.92 117.646   1
  -1   4 -33 1816.50 91.3872  -2
   1  -4 -35 1816.50 91.3872   1
  -1   4 -32 2233.88 105.430  -2
   1  -4 -34 2233.88 105.430   1
  -1   4 -31 1451.47 114.514  -2
   1  -4 -33 1451.47 114.514   1
  -1   4 -30 507.573 116.487  -2
   1  -4 -32 507.573 116.487   1
  -1   4 -29 181.772 89.4911  -2
   1  -4 -31 181.772 89.4911   1
  -1   4 -28 1083.77 131.216  -2
   1  -4 -30 1083.77 131.216   1
  -1   4 -27 793.370 100.495  -2
   1  -4 -29 793.370 100.495   1
  -1   4 -26 5663.71 159.551  -2
   1  -4 -28 5663.71 159.551   1
  -1   4 -25 6975.19 136.068  -2
   1  -4 -27 6975.19 136.068   1
  -1   4 -24 1531.45 97.5542  -2
   1  -4 -26 1531.45 97.5542   1
  -1   4 -23 15950.3 226.845  -2
   1  -4 -25 15950.3 226.845   1
  -1   4 -22 25862.4 264.219  -2
   1  -4 -24 25862.4 264.219   1
   1  -4  21 9976.55 152.760  -2
  -1   4  23 9976.55 152.760   1
  -1   4 -20 18938.0 204.689  -2
   1  -4 -22 18938.0 204.689   1
  -1   4 -19 12349.2 162.284  -2
   1  -4 -21 12349.2 162.284   1
  -1   4 -18 7512.75 148.743  -2
   1  -4 -20 7512.75 148.743   1
  -1   4 -17 5974.99 98.8326  -2
   1  -4 -19 5974.99 98.8326   1
   1  -4  16 6083.99 218.406  -2
  -1   4  18 6083.99 218.406   1
   1  -4  15 2142.88 171.136  -2
  -1   4  17 2142.88 171.136   1
   1  -4  14 13937.7 231.994  -2
  -1   4  16 13937.7 231.994   1
   1  -4  13 15545.3 263.010  -2
  -1   4  15 15545.3 263.010   1
  -1   4 -12 4945.58 164.144  -2
   1  -4 -14 4945.58 164.144   1
   1  -4  11 22378.9 302.578  -2
  -1   4  13 22378.9 302.578   1
  -1   4 -10 31161.0 436.396  -2
   1  -4 -12 31161.0 436.396   1
  -1   4  -9 9710.49 263.568  -2
   1  -4 -11 9710.49 263.568   1
   1  -4   8 21903.0 262.588  -2
  -1   4  10 21903.0 262.588   1
  -1   4  -7 50377.9 502.170  -2
   1  -4  -9 50377.9 502.170   1
  -1   4  -6 44286.3 381.658  -2
   1  -4  -8 44286.3 381.658   1
   1  -4   5 9779.83 185.188  -2
  -1   4   7 9779.83 185.188   1
  -1   4  -4 148307. 730.062  -2
   1  -4  -6 148307. 730.062   1
  -1   4  -3 12156.1 151.905  -2
   1  -4  -5 12156.1 151.905   1
   1  -4   2 10483.5 223.609  -2
  -1   4   4 10483.5 223.609   1
   1  -4   1 72213.4 455.242  -2
  -1   4   3 72213.4 455.242   1
   1  -4   0 5756.31 118.987  -2
  -1   4   2 5756.31 118.987   1
   1  -4  -1 10856.4 196.482  -2
  -1   4   1 10856.4 196.482   1
   1  -4  -2 28866.8 332.157  -2
  -1   4   0 28866.8 332.157   1
  -1   4   3 59887.4 452.132  -2
   1  -4   1 59887.4 452.132   1
   1  -4  -4 59402.5 505.181  -2
  -1   4  -2 59402.5 505.181   1
   1  -4  -5 14920.7 204.162  -2
  -1   4  -3 14920.7 204.162   1
  -1   4   6 19301.9 326.725  -2
   1  -4   4 19301.9 326.725   1
   1  -4  -7 4410.11 204.467  -2
  -1   4  -5 4410.11 204.467   1
   1  -4  -8 85825.5 655.310  -2
  -1   4  -6 85825.5 655.310   1
   1  -4  -9 18924.2 249.623  -2
  -1   4  -7 18924.2 249.623   1
   1  -4 -10 28944.3 473.384  -2
  -1   4  -8 28944.3 473.384   1
  -1   4  11 54217.4 487.821  -2
   1  -4   9 54217.4 487.821   1
   1  -4 -12 92920.6 717.376  -2
  -1   4 -10 92920.6 717.376   1
   1  -4 -13 18078.3 248.425  -2
  -1   4 -11 18078.3 248.425   1
   1  -4 -14 5387.83 169.094  -2
  -1   4 -12 5387.83 169.094   1
  -1   4  15 2619.20 241.855  -2
   1  -4  13 2619.20 241.855   1
  -1   4  16 3473.83 206.981  -2
   1  -4  14 3473.83 206.981   1
  -1   4  17 14750.1 374.891  -2
   1  -4  15 14750.1 374.891   1
   1  -4 -18 9257.35 286.905  -2
  -1   4 -16 9257.35 286.905   1
  -1   4  19 12099.1 138.844  -2
   1  -4  17 12099.1 138.844   1
   1  -4 -20 3340.31 76.2208  -2
  -1   4 -18 3340.31 76.2208   1
   1  -4 -21 27558.2 215.216  -2
  -1   4 -19 27558.2 215.216   1
   1  -4 -22 15912.7 152.343  -2
  -1   4 -20 15912.7 152.343   1
  -1   4  23 1211.15 63.6171  -2
   1  -4  21 1211.15 63.6171   1
  -1   4  24 4393.53 86.6944  -2
   1  -4  22 4393.53 86.6944   1
  -1   4  25 10612.1 112.104  -2
   1  -4  23 10612.1 112.104   1
   1  -4 -26 5463.57 79.1706  -2
  -1   4 -24 5463.57 79.1706   1
  -1   4 -25 22306.5 244.842   1
  -1   4  27 24324.6 176.967  -2
   1  -4  25 24324.6 176.967   1
  -1   4  28 38795.5 240.341  -2
   1  -4  26 38795.5 240.341   1
   1  -4 -29 2944.48 75.2948  -2
  -1   4 -27 2944.48 75.2948   1
   1  -4 -30 1626.61 65.0984  -2
  -1   4 -28 1626.61 65.0984   1
  -1   4  31 124.170 64.8011  -2
   1  -4  29 124.170 64.8011   1
  -1   4  32 354.434 64.0563  -2
   1  -4  30 354.434 64.0563   1
  -1   4  33 7288.95 126.734  -2
   1  -4  31 7288.95 126.734   1
   1  -4 -34 4824.39 107.312  -2
  -1   4 -32 4824.39 107.312   1
  -1   4 -33 10398.4 130.130   1
  -1   4  35 10417.2 159.048  -2
   1  -4  33 10417.2 159.048   1
  -1   4  36 9473.41 129.421  -2
   1  -4  34 9473.41 129.421   1
  -1   3 -36 2480.60 114.434  -2
   1  -3 -37 2480.60 114.434   1
   1  -3  35 1842.81 78.5047  -2
  -1   3  36 1842.81 78.5047   1
  -1   3 -34 640.776 65.7553  -2
   1  -3 -35 640.776 65.7553   1
  -1   3 -33 840.786 100.984  -2
   1  -3 -34 840.786 100.984   1
  -1   3 -32 1215.90 113.606  -2
   1  -3 -33 1215.90 113.606   1
  -1   3 -31 1152.48 104.259  -2
   1  -3 -32 1152.48 104.259   1
  -1   3 -30 773.414 77.6076  -2
   1  -3 -31 773.414 77.6076   1
  -1   3 -29 920.714 96.9457  -2
   1  -3 -30 920.714 96.9457   1
  -1   3 -28 3180.04 100.202  -2
   1  -3 -29 3180.04 100.202   1
  -1   3 -27 1061.31 90.1496  -2
   1  -3 -28 1061.31 90.1496   1
  -1   3 -26 1255.02 92.3718  -2
   1  -3 -27 1255.02 92.3718   1
  -1   3 -25 9470.90 165.979  -2
   1  -3 -26 9470.90 165.979   1
  -1   3 -24 11574.7 151.737  -2
   1  -3 -25 11574.7 151.737   1
   1  -3  23 6457.90 118.217  -2
  -1   3  24 6457.90 118.217   1
  -1   3 -22 2301.02 93.6300  -2
   1  -3 -23 2301.02 93.6300   1
  -1   3 -21 289.694 74.7051  -2
   1  -3 -22 289.694 74.7051   1
  -1   3 -20 1963.22 97.4323  -2
   1  -3 -21 1963.22 97.4323   1
  -1   3 -19 3722.60 125.582  -2
   1  -3 -20 3722.60 125.582   1
  -1   3 -18 2239.49 232.601  -2
   1  -3 -19 2239.49 232.601   1
   1  -3  17 786.038 125.120  -2
  -1   3  18 786.038 125.120   1
  -1   3 -16 514.995 102.242  -2
   1  -3 -17 514.995 102.242   1
  -1   3 -15 5707.76 149.070  -2
   1  -3 -16 5707.76 149.070   1
   1  -3  14 3958.49 138.039  -2
  -1   3  15 3958.49 138.039   1
  -1   3 -13 3795.18 131.424  -2
   1  -3 -14 3795.18 131.424   1
  -1   3 -12 1517.35 98.8156  -2
   1  -3 -13 1517.35 98.8156   1
   1  -3  11 1347.56 102.847  -2
  -1   3  12 1347.56 102.847   1
   1  -3  10 5238.21 191.344  -2
  -1   3  11 5238.21 191.344   1
   1  -3   9 8516.88 152.500  -2
  -1   3  10 8516.88 152.500   1
   1  -3   8 17979.4 217.542  -2
  -1   3   9 17979.4 217.542   1
  -1   3  -7 10138.2 171.812  -2
   1  -3  -8 10138.2 171.812   1
  -1   3  -6 3111.39 119.485  -2
   1  -3  -7 3111.39 119.485   1
   1  -3   5 940.110 61.8724  -2
  -1   3   6 940.110 61.8724   1
   1  -3   4 948.213 68.6289  -2
  -1   3   5 948.213 68.6289   1
  -1   3  -3 10273.4 155.729  -2
   1  -3  -4 10273.4 155.729   1
  -1   3  -2 30576.1 292.852  -2
   1  -3  -3 30576.1 292.852   1
  -1   3  -1 101062. 478.377  -2
   1  -3  -2 101062. 478.377   1
  -1   3   0 148107. 503.390  -2
   1  -3  -1 148107. 503.390   1
  -1   3   1 153197. 560.785  -2
   1  -3   0 153197. 560.785   1
  -1   3   2 124889. 582.118  -2
   1  -3   1 124889. 582.118   1
   1  -3  -3 58235.6 467.492  -2
  -1   3  -2 58235.6 467.492   1
   1  -3  -4 12962.5 179.022  -2
  -1   3  -3 12962.5 179.022   1
   1  -3  -5 329.382 81.6113  -2
  -1   3  -4 329.382 81.6113   1
  -1   3   6 6051.51 130.110  -2
   1  -3   5 6051.51 130.110   1
   1  -3  -7 21445.2 210.496  -2
  -1   3  -6 21445.2 210.496   1
   1  -3  -8 25121.2 249.068  -2
  -1   3  -7 25121.2 249.068   1
   1  -3  -9 35442.6 275.952  -2
  -1   3  -8 35442.6 275.952   1
  -1   3  10 1989.73 123.596  -2
   1  -3   9 1989.73 123.596   1
  -1   3  11 5361.83 132.745  -2
   1  -3  10 5361.83 132.745   1
   1  -3 -12 7789.53 215.002  -2
  -1   3 -11 7789.53 215.002   1
  -1   3  13 8068.41 213.260  -2
   1  -3  12 8068.41 213.260   1
  -1   3  14 28391.7 501.047  -2
   1  -3  13 28391.7 501.047   1
   1  -3 -15 14588.1 397.115  -2
  -1   3 -14 14588.1 397.115   1
  -1   3  16 4047.52 263.237  -2
   1  -3  15 4047.52 263.237   1
   1  -3 -17 439.876 192.862  -2
  -1   3 -16 439.876 192.862   1
   1  -3 -18 2230.60 230.611  -2
  -1   3 -17 2230.60 230.611   1
   1  -3 -19 131.286 186.044  -2
  -1   3 -18 131.286 186.044   1
  -1   3  20 358.472 70.7888  -2
   1  -3  19 358.472 70.7888   1
   1  -3 -21 989.670 53.7911  -2
  -1   3 -20 989.670 53.7911   1
  -1   3  22 100.016 57.2050  -2
   1  -3  21 100.016 57.2050   1
  -1   3  23 667.683 59.9109  -2
   1  -3  22 667.683 59.9109   1
   1  -3 -24 788.760 61.3364  -2
  -1   3 -23 788.760 61.3364   1
  -1   3  25 1900.00 75.7997  -2
   1  -3  24 1900.00 75.7997   1
  -1   3 -25 1041.21 109.072   1
   1  -3 -26 1939.46 69.6163  -2
  -1   3 -25 1939.46 69.6163   1
  -1   3  27 228.684 58.3895  -2
   1  -3  26 228.684 58.3895   1
   1  -3 -28 345.856 57.4045  -2
  -1   3 -27 345.856 57.4045   1
  -1   3  29 4891.81 82.8606  -2
   1  -3  28 4891.81 82.8606   1
  -1   3  30 9390.95 106.196  -2
   1  -3  29 9390.95 106.196   1
  -1   3  31 2568.58 68.5597  -2
   1  -3  30 2568.58 68.5597   1
   1  -3 -32 988.663 62.6290  -2
  -1   3 -31 988.663 62.6290   1
  -1   3  33 173.915 53.4498  -2
   1  -3  32 173.915 53.4498   1
  -1   3  34 985.177 58.6725  -2
   1  -3  33 985.177 58.6725   1
  -1   3  35 1298.43 53.3374  -2
   1  -3  34 1298.43 53.3374   1
   1  -3 -36 939.232 57.5853  -2
  -1   3 -35 939.232 57.5853   1
  -1   2  37 542.498 48.9591   1
   1  -2 -36 275.044 68.0046   1
  -1   2 -35 494.333 82.3705  -2
   1  -2 -36 494.333 82.3705   1
   1  -2 -35 602.326 83.9277   1
   1  -2  34 662.493 91.4393  -2
  -1   2  35 662.493 91.4393   1
  -1   2 -33 73.1451 64.3944  -2
   1  -2 -34 73.1451 64.3944   1
  -1   2 -32 1997.34 100.104  -2
   1  -2 -33 1997.34 100.104   1
   1  -2  31 2309.10 93.9892  -2
  -1   2  32 2309.10 93.9892   1
  -1   2 -30 317.070 64.3536  -2
   1  -2 -31 317.070 64.3536   1
  -1   2 -29 1920.05 86.7298  -2
   1  -2 -30 1920.05 86.7298   1
  -1   2 -28 801.345 86.0115  -2
   1  -2 -29 801.345 86.0115   1
  -1   2 -27 8992.83 163.016  -2
   1  -2 -28 8992.83 163.016   1
  -1   2 -26 2990.54 128.622  -2
   1  -2 -27 2990.54 128.622   1
  -1   2 -25 1107.40 100.502  -2
   1  -2 -26 1107.40 100.502   1
   1  -2  24 2829.82 86.8256  -2
  -1   2  25 2829.82 86.8256   1
  -1   2 -23 395.262 64.9844  -2
   1  -2 -24 395.262 64.9844   1
  -1   2 -22 531.796 68.9169  -2
   1  -2 -23 531.796 68.9169   1
  -1   2 -21 7728.19 147.716  -2
   1  -2 -22 7728.19 147.716   1
  -1   2 -20 18404.6 381.536  -2
   1  -2 -21 18404.6 381.536   1
  -1   2 -19 7948.52 176.690  -2
   1  -2 -20 7948.52 176.690   1
   1  -2  18 2560.17 134.259  -2
  -1   2  19 2560.17 134.259   1
   1  -2  17 7635.17 198.426  -2
  -1   2  18 7635.17 198.426   1
   1  -2  16 198180. 893.542  -2
  -1   2  17 198180. 893.542   1
  -1   2 -15 73750.5 541.946  -2
   1  -2 -16 73750.5 541.946   1
   1  -2  14 2404.77 148.681  -2
  -1   2  15 2404.77 148.681   1
   1  -2  13 15900.8 165.880  -2
  -1   2  14 15900.8 165.880   1
  -1   2 -12 28178.2 280.337  -2
   1  -2 -13 28178.2 280.337   1
   1  -2  11 59665.4 393.240  -2
  -1   2  12 59665.4 393.240   1
  -1   2 -10 79232.5 377.171  -2
   1  -2 -11 79232.5 377.171   1
   1  -2   9 191961. 585.982  -2
  -1   2  10 191961. 585.982   1
   1  -2   8 48377.4 223.884  -2
  -1   2   9 48377.4 223.884   1
   1  -2   7 138807. 342.532  -2
  -1   2   8 138807. 342.532   1
   1  -2   6 17034.5 149.169  -2
  -1   2   7 17034.5 149.169   1
   1  -2   5 28057.6 163.851  -2
  -1   2   6 28057.6 163.851   1
   1  -2   4 7702.86 94.7247  -2
  -1   2   5 7702.86 94.7247   1
   1  -2   3 16911.5 126.845  -2
  -1   2   4 16911.5 126.845   1
  -1   2  -2 3317.42 110.619  -2
   1  -2  -3 3317.42 110.619   1
   1  -2   1 22760.5 211.274  -2
  -1   2   2 22760.5 211.274   1
  -1   2   1 13343.6 126.072   1
  -1   2   0 13615.8 182.269  -2
   1  -2  -1 13615.8 182.269   1
  -1   2   0 1544.40 56.9721   1
   1  -2  -1 3967.96 132.635  -2
  -1   2   0 3967.96 132.635   1
   1  -2   1 137398. 591.636   1
  -1   2   2 147219. 510.061  -2
   1  -2   1 147219. 510.061   1
  -1   2  -2 21370.5 341.706   1
   1  -2  -3 21683.4 150.226  -2
  -1   2  -2 21683.4 150.226   1
  -1   2   4 25707.3 259.764  -2
   1  -2   3 25707.3 259.764   1
  -1   2   5 50819.5 347.330  -2
   1  -2   4 50819.5 347.330   1
  -1   2   6 15334.4 154.152  -2
   1  -2   5 15334.4 154.152   1
  -1   2   7 59782.2 396.537  -2
   1  -2   6 59782.2 396.537   1
  -1   2   8 93704.4 363.872  -2
   1  -2   7 93704.4 363.872   1
  -1   2   9 97098.8 538.344  -2
   1  -2   8 97098.8 538.344   1
  -1   2  10 303581. 682.726  -2
   1  -2   9 303581. 682.726   1
   1  -2 -11 147535. 732.136  -2
  -1   2 -10 147535. 732.136   1
  -1   2 -11 219970. 848.197   1
   1  -2 -12 221181. 908.559  -2
  -1   2 -11 221181. 908.559   1
   1  -2 -13 218372. 933.984  -2
  -1   2 -12 218372. 933.984   1
   1  -2 -14 16740.9 317.301  -2
  -1   2 -13 16740.9 317.301   1
   1  -2 -15 720.328 200.893  -2
  -1   2 -14 720.328 200.893   1
  -1   2  16 125785. 743.043  -2
   1  -2  15 125785. 743.043   1
   1  -2 -17 30584.7 408.347  -2
  -1   2 -16 30584.7 408.347   1
  -1   2  18 6085.36 231.670  -2
   1  -2  17 6085.36 231.670   1
  -1   2  19 6775.32 230.157  -2
   1  -2  18 6775.32 230.157   1
   1  -2 -20 9785.54 270.057  -2
  -1   2 -19 9785.54 270.057   1
   1  -2 -21 20920.2 372.257  -2
  -1   2 -20 20920.2 372.257   1
  -1   2  22 1197.69 68.1538  -2
   1  -2  21 1197.69 68.1538   1
  -1   2 -22 5595.32 300.614   1
  -1   2  23 5022.93 65.0490  -2
   1  -2  22 5022.93 65.0490   1
   1  -2 -24 2790.00 66.3450  -2
  -1   2 -23 2790.00 66.3450   1
  -1   2  25 22686.5 120.588  -2
   1  -2  24 22686.5 120.588   1
  -1   2  26 1410.32 63.4576  -2
   1  -2  25 1410.32 63.4576   1
  -1   2  27 657.409 76.3659  -2
   1  -2  26 657.409 76.3659   1
  -1   2  28 1461.41 81.9419  -2
   1  -2  27 1461.41 81.9419   1
  -1   2  29 6573.13 88.0573  -2
   1  -2  28 6573.13 88.0573   1
  -1   2  30 1304.30 70.0068  -2
   1  -2  29 1304.30 70.0068   1
   1  -2 -31 526.852 70.8750  -2
  -1   2 -30 526.852 70.8750   1
  -1   2  32 803.572 70.8695  -2
   1  -2  31 803.572 70.8695   1
  -1   2  33 574.706 59.1651  -2
   1  -2  32 574.706 59.1651   1
  -1   2  34 121.082 53.8148  -2
   1  -2  33 121.082 53.8148   1
  -1   2 -34 31.2001 53.2592   1
  -1   2  35 72.4947 64.9470  -2
   1  -2  34 72.4947 64.9470   1
  -1   2 -35 1744.26 53.5765   1
  -1   2  36 1745.12 120.179  -2
   1  -2  35 1745.12 120.179   1
   1  -2  36 852.963 36.0800   1
  -1   2 -37 251.263 59.4731   1
  -1   1 -38 371.614 59.5674  -2
   1  -1 -38 371.614 59.5674   1
   1  -1  37 139.649 71.4821  -2
  -1   1  37 139.649 71.4821   1
  -1   1 -36 396.194 55.4075  -2
   1  -1 -36 396.194 55.4075   1
   1  -1  35 965.101 68.1727  -2
  -1   1  35 965.101 68.1727   1
   1  -1  34 965.979 73.7978  -2
  -1   1  34 965.979 73.7978   1
   1  -1  33 2480.83 103.462  -2
  -1   1  33 2480.83 103.462   1
   1  -1  32 5131.29 145.962  -2
  -1   1  32 5131.29 145.962   1
   1  -1  31 3258.83 118.690  -2
  -1   1  31 3258.83 118.690   1
  -1   1 -30 2889.69 125.809  -2
   1  -1 -30 2889.69 125.809   1
  -1   1 -29 2166.48 112.260  -2
   1  -1 -29 2166.48 112.260   1
  -1   1 -28 1222.78 106.199  -2
   1  -1 -28 1222.78 106.199   1
  -1   1 -27 3397.63 118.787  -2
   1  -1 -27 3397.63 118.787   1
   1  -1  26 8893.50 131.997  -2
  -1   1  26 8893.50 131.997   1
   1  -1 -25 7718.95 189.816   1
   1  -1  25 11915.1 245.078  -2
  -1   1  25 11915.1 245.078   1
   1  -1  24 5334.59 122.118  -2
  -1   1  24 5334.59 122.118   1
  -1   1 -23 1525.81 113.762  -2
   1  -1 -23 1525.81 113.762   1
  -1   1 -22 3429.18 120.394  -2
   1  -1 -22 3429.18 120.394   1
  -1   1 -21 7306.62 295.642  -2
   1  -1 -21 7306.62 295.642   1
   1  -1  20 14939.0 240.733  -2
  -1   1  20 14939.0 240.733   1
  -1   1 -19 46777.1 594.270  -2
   1  -1 -19 46777.1 594.270   1
   1  -1  18 68289.2 437.230  -2
  -1   1  18 68289.2 437.230   1
   1  -1  17 46154.9 555.584  -2
  -1   1  17 46154.9 555.584   1
   1  -1  16 22431.1 389.880  -2
  -1   1  16 22431.1 389.880   1
   1  -1  15 4592.82 169.575  -2
  -1   1  15 4592.82 169.575   1
  -1   1 -14 3098.05 189.798  -2
   1  -1 -14 3098.05 189.798   1
   1  -1  13 4174.20 213.173  -2
  -1   1  13 4174.20 213.173   1
  -1   1 -12 9386.73 198.502  -2
   1  -1 -12 9386.73 198.502   1
   1  -1  11 3236.07 98.8606  -2
  -1   1  11 3236.07 98.8606   1
  -1   1 -10 22967.6 306.972  -2
   1  -1 -10 22967.6 306.972   1
   1  -1   9 27210.1 149.020  -2
  -1   1   9 27210.1 149.020   1
  -1   1  -8 3624.04 109.569  -2
   1  -1  -8 3624.04 109.569   1
   1  -1   7 15609.8 165.599  -2
  -1   1   7 15609.8 165.599   1
  -1   1  -6 16525.2 139.489  -2
   1  -1  -6 16525.2 139.489   1
   1  -1   5 399.082 60.3227  -2
  -1   1   5 399.082 60.3227   1
   1  -1   4 35664.3 280.321  -2
  -1   1   4 35664.3 280.321   1
  -1   1  -3 78847.5 283.634  -2
   1  -1  -3 78847.5 283.634   1
   1  -1   2 61611.3 350.362  -2
  -1   1   2 61611.3 350.362   1
  -1   1  -1 14554.6 159.284  -2
   1  -1  -1 14554.6 159.284   1
   1  -1   0 2414.92 104.413  -2
  -1   1   0 2414.92 104.413   1
  -1   1   1 16335.6 119.656  -2
   1  -1   1 16335.6 119.656   1
  -1   1   2 40961.0 193.068  -2
   1  -1   2 40961.0 193.068   1
   1  -1  -3 36268.3 268.485  -2
  -1   1  -3 36268.3 268.485   1
   1  -1  -4 21947.5 249.137  -2
  -1   1  -4 21947.5 249.137   1
   1  -1  -5 367.956 100.431  -2
  -1   1  -5 367.956 100.431   1
  -1   1   6 4853.43 171.653  -2
   1  -1   6 4853.43 171.653   1
  -1   1   7 18236.7 260.489  -2
   1  -1   7 18236.7 260.489   1
  -1   1   8 19877.5 287.324  -2
   1  -1   8 19877.5 287.324   1
  -1   1   9 17449.0 281.505  -2
   1  -1   9 17449.0 281.505   1
   1  -1 -10 21721.8 262.401  -2
  -1   1 -10 21721.8 262.401   1
   1  -1 -11 15115.2 237.870  -2
  -1   1 -11 15115.2 237.870   1
   1  -1 -12 18535.4 318.306  -2
  -1   1 -12 18535.4 318.306   1
   1  -1 -13 17391.7 355.684  -2
  -1   1 -13 17391.7 355.684   1
   1  -1 -14 19148.5 374.191  -2
  -1   1 -14 19148.5 374.191   1
  -1   1  15 3118.86 164.652  -2
   1  -1  15 3118.86 164.652   1
   1  -1 -16 7686.77 214.655  -2
  -1   1 -16 7686.77 214.655   1
  -1   1  17 15941.9 278.118  -2
   1  -1  17 15941.9 278.118   1
   1  -1 -18 8977.43 265.690  -2
  -1   1 -18 8977.43 265.690   1
   1  -1 -19 6009.05 268.580  -2
  -1   1 -19 6009.05 268.580   1
  -1   1  20 5393.62 268.027  -2
   1  -1  20 5393.62 268.027   1
  -1   1  21 18968.8 436.816  -2
   1  -1  21 18968.8 436.816   1
   1  -1 -22 19704.8 202.242  -2
  -1   1 -22 19704.8 202.242   1
   1  -1 -23 13834.2 138.559  -2
  -1   1 -23 13834.2 138.559   1
  -1   1  24 4946.24 102.462  -2
   1  -1  24 4946.24 102.462   1
  -1   1  25 4066.11 97.9915  -2
   1  -1  25 4066.11 97.9915   1
  -1   1  26 1466.05 85.6570  -2
   1  -1  26 1466.05 85.6570   1
   1  -1 -27 656.932 75.3778  -2
  -1   1 -27 656.932 75.3778   1
  -1   1  28 4247.59 107.205  -2
   1  -1  28 4247.59 107.205   1
  -1   1  29 11812.6 132.504  -2
   1  -1  29 11812.6 132.504   1
   1  -1 -30 950.914 89.4860  -2
  -1   1 -30 950.914 89.4860   1
  -1   1  31 2656.36 98.0212  -2
   1  -1  31 2656.36 98.0212   1
  -1   1  32 18121.8 200.450  -2
   1  -1  32 18121.8 200.450   1
  -1   1  33 18901.1 180.070  -2
   1  -1  33 18901.1 180.070   1
   1  -1 -34 3348.21 79.5465  -2
  -1   1 -34 3348.21 79.5465   1
  -1   1  35 550.071 50.3128  -2
   1  -1  35 550.071 50.3128   1
  -1   1  36 63.6292 30.6197  -2
   1  -1  36 63.6292 30.6197   1
  -1   1  37 360.380 66.9874  -2
   1  -1  37 360.380 66.9874   1
   1  -1 -38 3204.57 78.1837  -2
  -1   1 -38 3204.57 78.1837   1
  -1   0  38 1441.84 38.9661   1
  -1   0  37 2687.33 55.5950   1
  -1   0  36 3860.94 58.2575   1
   1   0 -35 9765.02 98.0940   1
   1   0  35 9796.93 189.437  -2
  -1   0  35 9796.93 189.437   1
   1   0 -34 13865.0 143.636   1
   1   0  34 14024.5 222.614  -2
  -1   0  34 14024.5 222.614   1
   1   0 -33 12384.0 223.646   1
   1   0  33 12790.0 158.948  -2
  -1   0  33 12790.0 158.948   1
   1   0 -32 438.479 133.015   1
  -1   0 -32 5482.36 138.775  -2
   1   0 -32 5482.36 138.775   1
  -1   0 -31 460.554 96.8425  -2
   1   0 -31 460.554 96.8425   1
   1   0 -30 503.948 103.946   1
   1   0  30 697.189 118.253  -2
  -1   0  30 697.189 118.253   1
  -1   0 -29 6615.56 116.466  -2
   1   0 -29 6615.56 116.466   1
   1   0 -28 9400.11 176.015   1
  -1   0 -28 10076.0 130.541  -2
   1   0 -28 10076.0 130.541   1
  -1   0 -27 5200.90 107.544  -2
   1   0 -27 5200.90 107.544   1
   1   0  26 2098.85 103.842  -2
  -1   0  26 2098.85 103.842   1
  -1   0  25 2689.84 292.086   1
   1   0  25 4030.35 104.900  -2
  -1   0  25 4030.35 104.900   1
  -1   0  24 463.188 149.142   1
  -1   0 -24 1065.89 82.5253  -2
   1   0 -24 1065.89 82.5253   1
   1   0 -23 1513.43 217.724   1
  -1   0 -23 1650.28 84.1803  -2
   1   0 -23 1650.28 84.1803   1
   1   0 -22 444.356 204.312   1
   1   0  22 2284.48 181.074  -2
  -1   0  22 2284.48 181.074   1
   1   0 -21 3648.25 281.154   1
   1   0  21 4244.42 202.912  -2
  -1   0  21 4244.42 202.912   1
   1   0  20 5108.66 170.012  -2
  -1   0  20 5108.66 170.012   1
   1   0 -19 10701.2 381.554   1
   1   0  19 10900.7 251.405  -2
  -1   0  19 10900.7 251.405   1
   1   0 -18 30050.4 576.481   1
   1   0  18 31017.9 364.490  -2
  -1   0  18 31017.9 364.490   1
  -1   0 -17 28907.8 336.796  -2
   1   0 -17 28907.8 336.796   1
  -1   0 -16 29198.1 373.764  -2
   1   0 -16 29198.1 373.764   1
   1   0  15 18986.2 311.644  -2
  -1   0  15 18986.2 311.644   1
   1   0  14 11013.7 257.198  -2
  -1   0  14 11013.7 257.198   1
   1   0  13 3620.21 132.520  -2
  -1   0  13 3620.21 132.520   1
  -1   0 -12 101995. 414.017  -2
   1   0 -12 101995. 414.017   1
  -1   0 -11 3846.24 159.675  -2
   1   0 -11 3846.24 159.675   1
  -1   0 -10 203348. 591.935  -2
   1   0 -10 203348. 591.935   1
   1   0   9 696151. 1843.12  -2
  -1   0   9 696151. 1843.12   1
  -1   0  -8 258649. 585.283  -2
   1   0  -8 258649. 585.283   1
  -1   0  -7 26618.9 251.938  -2
   1   0  -7 26618.9 251.938   1
  -1   0  -6 217821. 487.151  -2
   1   0  -6 217821. 487.151   1
  -1   0  -5 28672.6 193.989  -2
   1   0  -5 28672.6 193.989   1
  -1   0   4 12623.2 136.520   1
  -1   0  -4 15564.2 194.982  -2
   1   0  -4 15564.2 194.982   1
   1   0  -3 610177. 2715.40   1
  -1   0  -2 31602.4 249.476  -2
   1   0  -2 31602.4 249.476   1
   1   0  -1 128744. 476.250   1
  -1   0   0 76290.4 185.083   1
   1   0   1 97842.4 241.485   1
   1   0   2 477.322 62.1621   1
  -1   0  -3 11080.0 118.773   1
   1   0   4 7465.93 112.430   1
   1   0   5 89918.4 200.561   1
   1   0   6 145427. 456.203   1
  -1   0   6 158792. 437.380  -2
   1   0   6 158792. 437.380   1
  -1   0  -7 75434.5 347.786   1
  -1   0   7 71865.5 348.660  -2
   1   0   7 71865.5 348.660   1
  -1   0  -8 15337.8 180.111   1
  -1   0   8 47271.4 314.664  -2
   1   0   8 47271.4 314.664   1
   1   0   9 18674.4 264.428   1
  -1   0   9 109564. 317.798  -2
   1   0   9 109564. 317.798   1
   1   0  10 3252.43 128.851   1
  -1   0  10 30567.2 198.488  -2
   1   0  10 30567.2 198.488   1
  -1   0 -11 575.537 98.0932   1
   1   0 -11 1380.25 93.2088  -2
  -1   0 -11 1380.25 93.2088   1
   1   0  12 131.936 123.490   1
   1   0 -12 12573.1 213.570  -2
  -1   0 -12 12573.1 213.570   1
   1   0  13 18099.6 308.655   1
   1   0 -13 16610.9 161.223  -2
  -1   0 -13 16610.9 161.223   1
   1   0  14 7464.80 226.815   1
  -1   0  14 7746.78 143.167  -2
   1   0  14 7746.78 143.167   1
   1   0  15 6716.78 140.525   1
  -1   0  15 8408.49 215.451  -2
   1   0  15 8408.49 215.451   1
   1   0  16 2199.66 149.549   1
   1   0 -16 5086.74 197.867  -2
  -1   0 -16 5086.74 197.867   1
   1   0 -17 5109.18 197.409  -2
  -1   0 -17 5109.18 197.409   1
   1   0 -18 9410.21 250.012  -2
  -1   0 -18 9410.21 250.012   1
  -1   0  19 2185.72 187.571  -2
   1   0  19 2185.72 187.571   1
   1   0 -20 40142.3 458.292  -2
  -1   0 -20 40142.3 458.292   1
  -1   0  21 6472.65 244.929  -2
   1   0  21 6472.65 244.929   1
   1   0 -22 15397.7 192.337  -2
  -1   0 -22 15397.7 192.337   1
  -1   0  23 3126.45 76.4673  -2
   1   0  23 3126.45 76.4673   1
  -1   0  24 6843.35 102.445  -2
   1   0  24 6843.35 102.445   1
   1   0  25 5851.49 396.472   1
   1   0 -25 7200.51 110.350  -2
  -1   0 -25 7200.51 110.350   1
  -1   0  26 4944.01 109.187  -2
   1   0  26 4944.01 109.187   1
   1   0 -27 808.562 84.3440  -2
  -1   0 -27 808.562 84.3440   1
  -1   0  28 3832.13 99.6696  -2
   1   0  28 3832.13 99.6696   1
   1   0 -29 32645.4 193.104  -2
  -1   0 -29 32645.4 193.104   1
  -1   0 -30 69.4831 129.833   1
  -1   0  30 261.308 77.7364  -2
   1   0  30 261.308 77.7364   1
  -1   0  31 764.744 94.0355  -2
   1   0  31 764.744 94.0355   1
  -1   0 -32 42719.9 255.353   1
  -1   0  32 41503.0 259.654  -2
   1   0  32 41503.0 259.654   1
   1   0  33 1723.82 65.7409   1
  -1   0  33 3113.01 168.541  -2
   1   0  33 3113.01 168.541   1
   1   0  34 681.121 49.1679   1
  -1   0  34 2818.79 157.736  -2
   1   0  34 2818.79 157.736   1
   1   0  35 2157.19 56.1104   1
   1   0  36 526.314 43.5072   1
  -1   0 -37 2611.33 58.5717   1
  -1   0 -38 59.4168 36.4398   1
   1   1  38 1074.12 61.9633  -2
  -1  -1  37 1074.12 61.9633   1
   1   1  37 5181.64 116.443  -2
  -1  -1  36 5181.64 116.443   1
   1   1  36 5795.82 129.662  -2
  -1  -1  35 5795.82 129.662   1
  -1  -1 -35 3026.07 129.733  -2
   1   1 -34 3026.07 129.733   1
   1   1  34 3136.01 96.6300  -2
  -1  -1  33 3136.01 96.6300   1
  -1  -1 -33 4135.86 156.050  -2
   1   1 -32 4135.86 156.050   1
  -1  -1 -32 545.819 82.8334  -2
   1   1 -31 545.819 82.8334   1
  -1  -1 -31 332.228 68.0203  -2
   1   1 -30 332.228 68.0203   1
   1   1 -29 148.778 90.5318   1
   1   1  30 540.265 81.9694  -2
  -1  -1  29 540.265 81.9694   1
   1   1  29 1445.26 91.9822  -2
  -1  -1  28 1445.26 91.9822   1
   1   1  28 2307.56 81.4657  -2
  -1  -1  27 2307.56 81.4657   1
  -1  -1 -27 2910.28 95.2185  -2
   1   1 -26 2910.28 95.2185   1
   1   1  26 6146.43 162.619  -2
  -1  -1  25 6146.43 162.619   1
   1   1  25 2382.10 109.191  -2
  -1  -1  24 2382.10 109.191   1
  -1  -1 -24 197.607 44.2454  -2
   1   1 -23 197.607 44.2454   1
   1   1  23 2634.62 61.0927  -2
  -1  -1  22 2634.62 61.0927   1
   1   1  22 1904.08 177.482  -2
  -1  -1  21 1904.08 177.482   1
   1   1  21 1497.94 161.554  -2
  -1  -1  20 1497.94 161.554   1
   1   1  20 356.092 101.133  -2
  -1  -1  19 356.092 101.133   1
   1   1  19 2186.02 220.754  -2
  -1  -1  18 2186.02 220.754   1
   1   1  18 4990.05 264.287  -2
  -1  -1  17 4990.05 264.287   1
   1   1  17 5361.76 262.985  -2
  -1  -1  16 5361.76 262.985   1
  -1  -1 -16 9453.72 251.501  -2
   1   1 -15 9453.72 251.501   1
   1   1  15 19121.9 403.251  -2
  -1  -1  14 19121.9 403.251   1
  -1  -1 -14 19806.5 329.209  -2
   1   1 -13 19806.5 329.209   1
   1   1  13 12147.0 230.643  -2
  -1  -1  12 12147.0 230.643   1
   1   1  12 3424.57 161.831  -2
  -1  -1  11 3424.57 161.831   1
  -1  -1 -11 30104.8 317.666  -2
   1   1 -10 30104.8 317.666   1
  -1  -1 -10 57721.8 529.541  -2
   1   1  -9 57721.8 529.541   1
   1   1   9 55786.9 441.203  -2
  -1  -1   8 55786.9 441.203   1
   1   1   8 10949.5 249.380  -2
  -1  -1   7 10949.5 249.380   1
  -1  -1  -7 1331.26 70.8809  -2
   1   1  -6 1331.26 70.8809   1
  -1  -1  -6 1082.18 78.4026  -2
   1   1  -5 1082.18 78.4026   1
  -1  -1  -5 33629.5 254.047  -2
   1   1  -4 33629.5 254.047   1
  -1  -1  -4 84649.1 439.791  -2
   1   1  -3 84649.1 439.791   1
  -1  -1  -3 70506.3 365.743  -2
   1   1  -2 70506.3 365.743   1
  -1  -1  -2 25932.0 135.975  -2
   1   1  -1 25932.0 135.975   1
  -1  -1  -1 348.080 95.1747  -2
   1   1   0 348.080 95.1747   1
  -1  -1   0 2236.43 82.4299  -2
   1   1   1 2236.43 82.4299   1
  -1  -1   1 14969.8 111.176  -2
   1   1   2 14969.8 111.176   1
   1   1  -2 25191.9 126.981  -2
  -1  -1  -3 25191.9 126.981   1
  -1  -1   3 33374.5 161.298  -2
   1   1   4 33374.5 161.298   1
   1   1  -4 7258.29 149.026  -2
  -1  -1  -5 7258.29 149.026   1
  -1  -1   5 425.699 49.0144  -2
   1   1   6 425.699 49.0144   1
  -1  -1   6 8811.86 142.732  -2
   1   1   7 8811.86 142.732   1
  -1  -1   7 37145.0 242.343  -2
   1   1   8 37145.0 242.343   1
   1   1   9 37279.2 421.974   1
   1   1  -8 57725.3 270.878  -2
  -1  -1  -9 57725.3 270.878   1
  -1  -1   9 67521.2 336.592  -2
   1   1  10 67521.2 336.592   1
   1   1 -10 25413.2 198.203  -2
  -1  -1 -11 25413.2 198.203   1
   1   1 -11 2211.68 92.6514  -2
  -1  -1 -12 2211.68 92.6514   1
   1   1 -12 44340.2 233.214  -2
  -1  -1 -13 44340.2 233.214   1
  -1  -1  13 93657.7 605.799  -2
   1   1  14 93657.7 605.799   1
   1   1 -14 81692.5 456.303  -2
  -1  -1 -15 81692.5 456.303   1
  -1  -1  15 53138.6 350.664  -2
   1   1  16 53138.6 350.664   1
  -1  -1  16 27785.8 276.755  -2
   1   1  17 27785.8 276.755   1
   1   1 -17 23839.1 439.930  -2
  -1  -1 -18 23839.1 439.930   1
  -1  -1  18 15689.8 280.977  -2
   1   1  19 15689.8 280.977   1
  -1  -1  19 4395.39 261.873  -2
   1   1  20 4395.39 261.873   1
  -1  -1  20 172.667 106.461  -2
   1   1  21 172.667 106.461   1
  -1  -1  21 2868.32 253.083  -2
   1   1  22 2868.32 253.083   1
   1   1 -22 5655.65 147.024  -2
  -1  -1 -23 5655.65 147.024   1
   1   1 -23 1278.78 70.2731  -2
  -1  -1 -24 1278.78 70.2731   1
   1   1 -24 1170.88 74.9632  -2
  -1  -1 -25 1170.88 74.9632   1
   1   1 -25 4821.15 105.170  -2
  -1  -1 -26 4821.15 105.170   1
  -1  -1  26 10036.9 156.109  -2
   1   1  27 10036.9 156.109   1
   1   1 -27 13554.0 172.080  -2
  -1  -1 -28 13554.0 172.080   1
   1   1 -28 11193.5 142.696  -2
  -1  -1 -29 11193.5 142.696   1
   1   1 -29 2064.66 84.2499  -2
  -1  -1 -30 2064.66 84.2499   1
  -1  -1  30 1598.85 79.0929  -2
   1   1  31 1598.85 79.0929   1
  -1  -1  31 2125.49 61.6293  -2
   1   1  32 2125.49 61.6293   1
  -1  -1  32 12160.1 166.384  -2
   1   1  33 12160.1 166.384   1
   1   1 -33 12930.4 196.425  -2
  -1  -1 -34 12930.4 196.425   1
  -1  -1  34 570.132 78.9347  -2
   1   1  35 570.132 78.9347   1
   1   1 -35 832.321 62.0949  -2
  -1  -1 -36 832.321 62.0949   1
  -1  -1  36 950.462 77.2901  -2
   1   1  37 950.462 77.2901   1
  -1  -1  37 308.998 63.7351  -2
   1   1  38 308.998 63.7351   1
  -1  -2  37 4256.42 63.0847   1
  -1  -2  36 5175.27 63.6777   1
  -1  -2  35 1819.97 44.7931   1
   1   2 -34 1181.70 56.4138   1
   1   2 -33 35.4196 69.0721   1
   1   2  35 1734.05 83.2165  -2
  -1  -2  33 1734.05 83.2165   1
   1   2 -32 513.258 103.726   1
  -1  -2 -34 981.624 91.1942  -2
   1   2 -32 981.624 91.1942   1
   1   2 -31 95.9442 106.767   1
   1   2  33 18.3083 75.6123  -2
  -1  -2  31 18.3083 75.6123   1
   1   2 -30 1015.34 128.472   1
   1   2  32 1240.47 101.635  -2
  -1  -2  30 1240.47 101.635   1
  -1  -2 -31 14116.7 134.692  -2
   1   2 -29 14116.7 134.692   1
   1   2  30 2742.99 101.471  -2
  -1  -2  28 2742.99 101.471   1
   1   2  29 2799.13 103.390  -2
  -1  -2  27 2799.13 103.390   1
   1   2  28 84495.8 360.222  -2
  -1  -2  26 84495.8 360.222   1
  -1  -2  25 6434.34 448.289   1
   1   2  27 10516.5 133.087  -2
  -1  -2  25 10516.5 133.087   1
  -1  -2 -26 4647.12 89.7476  -2
   1   2 -24 4647.12 89.7476   1
  -1  -2 -25 19739.7 146.790  -2
   1   2 -23 19739.7 146.790   1
   1   2 -22 13335.1 426.154   1
  -1  -2 -24 14145.9 112.748  -2
   1   2 -22 14145.9 112.748   1
   1   2 -21 3432.00 264.729   1
   1   2  23 4347.64 95.5802  -2
  -1  -2  21 4347.64 95.5802   1
   1   2 -20 1750.45 225.365   1
   1   2  22 2627.29 314.560  -2
  -1  -2  20 2627.29 314.560   1
  -1  -2 -21 1922.02 209.843  -2
   1   2 -19 1922.02 209.843   1
  -1  -2 -20 9017.13 227.598  -2
   1   2 -18 9017.13 227.598   1
   1   2 -17 10159.3 305.785   1
  -1  -2 -19 11471.4 243.155  -2
   1   2 -17 11471.4 243.155   1
  -1  -2 -18 7673.45 163.629  -2
   1   2 -16 7673.45 163.629   1
   1   2  17 12636.5 286.933  -2
  -1  -2  15 12636.5 286.933   1
   1   2  16 4308.14 154.673  -2
  -1  -2  14 4308.14 154.673   1
  -1  -2 -15 17323.1 232.244  -2
   1   2 -13 17323.1 232.244   1
  -1  -2 -14 36832.9 298.020  -2
   1   2 -12 36832.9 298.020   1
  -1  -2 -13 54916.6 420.920  -2
   1   2 -11 54916.6 420.920   1
  -1  -2 -12 13329.7 226.070  -2
   1   2 -10 13329.7 226.070   1
   1   2  11 11257.9 238.229  -2
  -1  -2   9 11257.9 238.229   1
  -1  -2 -10 10193.9 163.358  -2
   1   2  -8 10193.9 163.358   1
   1   2   9 11824.6 235.228  -2
  -1  -2   7 11824.6 235.228   1
  -1  -2  -8 67580.4 457.904  -2
   1   2  -6 67580.4 457.904   1
  -1  -2  -7 15085.0 233.102  -2
   1   2  -5 15085.0 233.102   1
  -1  -2  -6 56327.0 336.461  -2
   1   2  -4 56327.0 336.461   1
   1   2   5 205728. 635.848  -2
  -1  -2   3 205728. 635.848   1
  -1  -2  -4 52699.6 310.768  -2
   1   2  -2 52699.6 310.768   1
  -1  -2  -3 50500.5 308.814  -2
   1   2  -1 50500.5 308.814   1
  -1  -2   0 129841. 447.753   1
  -1  -2  -2 149636. 646.248  -2
   1   2   0 149636. 646.248   1
  -1  -2  -1 7851.54 140.374   1
  -1  -2  -2 190558. 545.098   1
  -1  -2   0 204950. 763.431  -2
   1   2   2 204950. 763.431   1
  -1  -2  -3 215247. 443.897   1
   1   2   4 10011.4 155.658   1
   1   2  -2 17842.0 293.462  -2
  -1  -2  -4 17842.0 293.462   1
   1   2   5 954782. 3848.14   1
   1   2  -3 956930. 6713.53  -2
  -1  -2  -5 956930. 6713.53   1
  -1  -2  -6 390089. 732.628   1
   1   2  -4 378041. 799.271  -2
  -1  -2  -6 378041. 799.271   1
   1   2   7 8026.89 137.568   1
   1   2  -5 12873.1 163.021  -2
  -1  -2  -7 12873.1 163.021   1
   1   2   8 434145. 781.217   1
   1   2  -6 421807. 918.078  -2
  -1  -2  -8 421807. 918.078   1
   1   2   9 8980.55 140.787   1
   1   2  -7 9577.98 186.940  -2
  -1  -2  -9 9577.98 186.940   1
   1   2  10 40637.3 260.041   1
   1   2  -8 36679.1 460.906  -2
  -1  -2 -10 36679.1 460.906   1
   1   2  11 5939.96 97.8045   1
  -1  -2   9 6959.33 178.441  -2
   1   2  11 6959.33 178.441   1
   1   2  12 3577.64 92.1938   1
   1   2 -10 5444.40 161.300  -2
  -1  -2 -12 5444.40 161.300   1
   1   2 -11 65977.3 471.286  -2
  -1  -2 -13 65977.3 471.286   1
   1   2 -12 86418.1 572.142  -2
  -1  -2 -14 86418.1 572.142   1
   1   2 -13 4672.52 212.201  -2
  -1  -2 -15 4672.52 212.201   1
   1   2 -14 4397.36 159.381  -2
  -1  -2 -16 4397.36 159.381   1
   1   2 -15 23582.6 320.110  -2
  -1  -2 -17 23582.6 320.110   1
   1   2 -16 2285.08 170.366  -2
  -1  -2 -18 2285.08 170.366   1
  -1  -2  17 10006.4 228.722  -2
   1   2  19 10006.4 228.722   1
   1   2 -18 21034.0 372.968  -2
  -1  -2 -20 21034.0 372.968   1
   1   2 -19 9888.42 235.015  -2
  -1  -2 -21 9888.42 235.015   1
   1   2 -20 4591.65 197.516  -2
  -1  -2 -22 4591.65 197.516   1
  -1  -2 -23 10187.1 176.791   1
   1   2 -21 9507.14 146.495  -2
  -1  -2 -23 9507.14 146.495   1
   1   2 -22 15667.7 176.145  -2
  -1  -2 -24 15667.7 176.145   1
   1   2 -23 12660.1 145.519  -2
  -1  -2 -25 12660.1 145.519   1
   1   2 -24 12691.8 171.329  -2
  -1  -2 -26 12691.8 171.329   1
   1   2 -25 2335.80 86.8147  -2
  -1  -2 -27 2335.80 86.8147   1
  -1  -2  26 12866.7 166.756  -2
   1   2  28 12866.7 166.756   1
   1   2 -27 9451.15 127.788  -2
  -1  -2 -29 9451.15 127.788   1
  -1  -2 -30 99.5191 147.049   1
   1   2 -28 508.336 75.7529  -2
  -1  -2 -30 508.336 75.7529   1
   1   2  31 483.351 62.6449   1
   1   2 -29 1947.89 124.031  -2
  -1  -2 -31 1947.89 124.031   1
   1   2  32 1927.64 112.363   1
   1   2 -30 1706.83 114.357  -2
  -1  -2 -32 1706.83 114.357   1
  -1  -2  31 196.859 80.4688  -2
   1   2  33 196.859 80.4688   1
  -1  -2 -34 3194.30 64.4790   1
   1   2  35 13924.8 108.114   1
  -1  -2 -36 423.417 63.6290   1
   1   2  37 18906.2 102.838   1
  -1  -2 -38 2785.57 62.5327   1
  -1  -3 -38 177.039 56.8943  -2
   1   3 -36 177.039 56.8943   1
   1   3  37 970.693 61.5005  -2
  -1  -3  35 970.693 61.5005   1
   1   3  36 1076.19 69.5205  -2
  -1  -3  34 1076.19 69.5205   1
   1   3  35 2135.68 77.7241  -2
  -1  -3  33 2135.68 77.7241   1
   1   3  34 2416.58 85.5526  -2
  -1  -3  32 2416.58 85.5526   1
   1   3  33 3840.62 88.4233  -2
  -1  -3  31 3840.62 88.4233   1
  -1  -3 -32 2475.94 85.9670  -2
   1   3 -30 2475.94 85.9670   1
  -1  -3 -31 1654.55 114.829  -2
   1   3 -29 1654.55 114.829   1
  -1  -3 -30 7837.31 136.816  -2
   1   3 -28 7837.31 136.816   1
  -1  -3 -29 12590.5 169.255  -2
   1   3 -27 12590.5 169.255   1
  -1  -3 -28 1053.80 74.2168  -2
   1   3 -26 1053.80 74.2168   1
   1   3  27 464.758 72.6819  -2
  -1  -3  25 464.758 72.6819   1
   1   3  26 2423.64 76.7154  -2
  -1  -3  24 2423.64 76.7154   1
  -1  -3 -25 2781.63 75.9133  -2
   1   3 -23 2781.63 75.9133   1
   1   3  24 3231.52 71.5108  -2
  -1  -3  22 3231.52 71.5108   1
  -1  -3 -23 14677.4 162.149  -2
   1   3 -21 14677.4 162.149   1
  -1  -3 -22 1844.73 83.0458  -2
   1   3 -20 1844.73 83.0458   1
  -1  -3 -21 3765.04 103.332  -2
   1   3 -19 3765.04 103.332   1
   1   3  20 775.629 145.907  -2
  -1  -3  18 775.629 145.907   1
  -1  -3 -19 3175.18 234.075  -2
   1   3 -17 3175.18 234.075   1
  -1  -3 -18 4169.12 216.957  -2
   1   3 -16 4169.12 216.957   1
  -1  -3 -17 1655.38 173.223  -2
   1   3 -15 1655.38 173.223   1
  -1  -3 -16 1357.20 165.708  -2
   1   3 -14 1357.20 165.708   1
  -1  -3 -15 3422.13 233.944  -2
   1   3 -13 3422.13 233.944   1
  -1  -3 -14 15986.5 302.210  -2
   1   3 -12 15986.5 302.210   1
  -1  -3 -13 36071.3 416.621  -2
   1   3 -11 36071.3 416.621   1
   1   3  12 52098.5 580.414  -2
  -1  -3  10 52098.5 580.414   1
  -1  -3 -11 65742.3 641.203  -2
   1   3  -9 65742.3 641.203   1
  -1  -3 -10 66696.7 632.276  -2
   1   3  -8 66696.7 632.276   1
  -1  -3  -9 33871.4 421.723  -2
   1   3  -7 33871.4 421.723   1
  -1  -3  -8 8269.05 254.381  -2
   1   3  -6 8269.05 254.381   1
  -1  -3  -7 16944.5 259.070  -2
   1   3  -5 16944.5 259.070   1
  -1  -3  -6 67699.0 521.271  -2
   1   3  -4 67699.0 521.271   1
  -1  -3  -5 136690. 746.050  -2
   1   3  -3 136690. 746.050   1
  -1  -3  -4 151735. 748.840  -2
   1   3  -2 151735. 748.840   1
   1   3   3 170734. 772.278  -2
  -1  -3   1 170734. 772.278   1
   1   3   2 126342. 698.559  -2
  -1  -3   0 126342. 698.559   1
  -1  -3  -1 83245.8 466.216  -2
   1   3   1 83245.8 466.216   1
   1   3   0 33476.3 357.616  -2
  -1  -3  -2 33476.3 357.616   1
   1   3  -1 21936.6 301.686  -2
  -1  -3  -3 21936.6 301.686   1
  -1  -3   2 23070.0 299.470  -2
   1   3   4 23070.0 299.470   1
   1   3  -3 24709.5 306.283  -2
  -1  -3  -5 24709.5 306.283   1
  -1  -3   4 13303.0 149.669  -2
   1   3   6 13303.0 149.669   1
  -1  -3   5 18741.4 176.125  -2
   1   3   7 18741.4 176.125   1
   1   3  -6 35873.1 305.652  -2
  -1  -3  -8 35873.1 305.652   1
  -1  -3   7 31077.7 310.459  -2
   1   3   9 31077.7 310.459   1
  -1  -3   8 34659.0 406.621  -2
   1   3  10 34659.0 406.621   1
   1   3  -9 14627.3 222.469  -2
  -1  -3 -11 14627.3 222.469   1
  -1  -3  10 5492.09 160.879  -2
   1   3  12 5492.09 160.879   1
  -1  -3  11 15943.3 285.488  -2
   1   3  13 15943.3 285.488   1
   1   3 -12 38067.8 389.691  -2
  -1  -3 -14 38067.8 389.691   1
   1   3 -13 24601.3 451.387  -2
  -1  -3 -15 24601.3 451.387   1
  -1  -3  14 12126.6 288.056  -2
   1   3  16 12126.6 288.056   1
   1   3 -15 8564.75 276.706  -2
  -1  -3 -17 8564.75 276.706   1
  -1  -3  16 7671.59 292.359  -2
   1   3  18 7671.59 292.359   1
  -1  -3  17 8566.00 305.327  -2
   1   3  19 8566.00 305.327   1
   1   3 -18 2571.72 215.298  -2
  -1  -3 -20 2571.72 215.298   1
  -1  -3  19 1069.70 131.329  -2
   1   3  21 1069.70 131.329   1
   1   3 -20 10418.5 122.780  -2
  -1  -3 -22 10418.5 122.780   1
   1   3 -21 15704.8 163.639  -2
  -1  -3 -23 15704.8 163.639   1
   1   3 -22 9117.16 122.938  -2
  -1  -3 -24 9117.16 122.938   1
   1   3 -23 3451.00 98.9881  -2
  -1  -3 -25 3451.00 98.9881   1
   1   3 -24 1313.71 99.1428  -2
  -1  -3 -26 1313.71 99.1428   1
   1   3 -25 2764.64 98.3527  -2
  -1  -3 -27 2764.64 98.3527   1
   1   3 -26 4922.57 135.434  -2
  -1  -3 -28 4922.57 135.434   1
   1   3 -27 8991.42 129.079  -2
  -1  -3 -29 8991.42 129.079   1
   1   3 -28 6627.06 155.214  -2
  -1  -3 -30 6627.06 155.214   1
   1   3 -29 4830.52 138.619  -2
  -1  -3 -31 4830.52 138.619   1
   1   3 -30 3302.29 134.105  -2
  -1  -3 -32 3302.29 134.105   1
   1   3 -31 1035.35 107.585  -2
  -1  -3 -33 1035.35 107.585   1
  -1  -3  32 215.645 64.3415  -2
   1   3  34 215.645 64.3415   1
  -1  -3  33 1154.15 75.3821  -2
   1   3  35 1154.15 75.3821   1
   1   3 -34 2440.65 85.2206  -2
  -1  -3 -36 2440.65 85.2206   1
   1   3 -35 1721.09 80.4512  -2
  -1  -3 -37 1721.09 80.4512   1
   1   4 -35 2706.73 76.5776   1
   1   4 -34 4086.18 92.6848   1
   1   4  37 3953.61 110.778  -2
  -1  -4  34 3953.61 110.778   1
  -1  -4  33 3834.21 72.0651   1
   1   4  36 3774.19 126.870  -2
  -1  -4  33 3774.19 126.870   1
   1   4  35 1262.51 93.0331  -2
  -1  -4  32 1262.51 93.0331   1
   1   4  34 136.040 62.9211  -2
  -1  -4  31 136.040 62.9211   1
   1   4  33 644.699 84.2509  -2
  -1  -4  30 644.699 84.2509   1
  -1  -4 -32 11633.0 150.068  -2
   1   4 -29 11633.0 150.068   1
   1   4  31 6247.60 155.085  -2
  -1  -4  28 6247.60 155.085   1
  -1  -4 -30 251.658 57.7701  -2
   1   4 -27 251.658 57.7701   1
   1   4  29 4110.36 76.7956  -2
  -1  -4  26 4110.36 76.7956   1
  -1  -4 -28 2250.06 72.6336  -2
   1   4 -25 2250.06 72.6336   1
   1   4  27 438.023 64.8933  -2
  -1  -4  24 438.023 64.8933   1
  -1  -4 -26 7559.97 99.9450  -2
   1   4 -23 7559.97 99.9450   1
  -1  -4 -25 26879.9 212.999  -2
   1   4 -22 26879.9 212.999   1
   1   4  24 31019.4 173.027  -2
  -1  -4  21 31019.4 173.027   1
   1   4  23 29444.6 168.038  -2
  -1  -4  20 29444.6 168.038   1
   1   4  22 1307.20 118.816  -2
  -1  -4  19 1307.20 118.816   1
   1   4 -18 112226. 460.433   1
   1   4  21 92715.0 379.694  -2
  -1  -4  18 92715.0 379.694   1
   1   4 -17 3550.27 132.230   1
   1   4  20 3914.78 153.762  -2
  -1  -4  17 3914.78 153.762   1
  -1  -4 -19 523.267 146.533  -2
   1   4 -16 523.267 146.533   1
   1   4  18 2592.71 155.267  -2
  -1  -4  15 2592.71 155.267   1
   1   4  17 14494.0 280.011  -2
  -1  -4  14 14494.0 280.011   1
   1   4  16 3884.02 215.236  -2
  -1  -4  13 3884.02 215.236   1
   1   4  15 3258.23 145.891  -2
  -1  -4  12 3258.23 145.891   1
  -1  -4 -14 13000.5 218.746  -2
   1   4 -11 13000.5 218.746   1
   1   4  13 7458.10 245.375  -2
  -1  -4  10 7458.10 245.375   1
  -1  -4 -12 122208. 837.102  -2
   1   4  -9 122208. 837.102   1
   1   4  11 27758.0 457.287  -2
  -1  -4   8 27758.0 457.287   1
   1   4  10 1268.30 164.572  -2
  -1  -4   7 1268.30 164.572   1
   1   4   9 5300.07 173.008  -2
  -1  -4   6 5300.07 173.008   1
  -1  -4  -8 1585.76 123.305  -2
   1   4  -5 1585.76 123.305   1
  -1  -4  -7 13122.2 212.249  -2
   1   4  -4 13122.2 212.249   1
   1   4   6 15289.1 220.321  -2
  -1  -4   3 15289.1 220.321   1
  -1  -4  -5 30202.9 386.952  -2
   1   4  -2 30202.9 386.952   1
  -1  -4  -4 23653.9 272.679  -2
   1   4  -1 23653.9 272.679   1
  -1  -4  -3 10338.0 251.595  -2
   1   4   0 10338.0 251.595   1
   1   4   2 24366.1 338.991  -2
  -1  -4  -1 24366.1 338.991   1
  -1  -4  -1 3255.38 155.865  -2
   1   4   2 3255.38 155.865   1
   1   4   0 79017.8 577.406  -2
  -1  -4  -3 79017.8 577.406   1
   1   4  -1 56067.7 348.252  -2
  -1  -4  -4 56067.7 348.252   1
   1   4  -2 201275. 989.017  -2
  -1  -4  -5 201275. 989.017   1
   1   4  -3 102488. 518.340  -2
  -1  -4  -6 102488. 518.340   1
  -1  -4   4 72186.7 515.771  -2
   1   4   7 72186.7 515.771   1
  -1  -4   5 1012.03 107.156  -2
   1   4   8 1012.03 107.156   1
   1   4  -6 38139.2 325.153  -2
  -1  -4  -9 38139.2 325.153   1
  -1  -4   7 1737.24 105.782  -2
   1   4  10 1737.24 105.782   1
  -1  -4   8 143941. 673.643  -2
   1   4  11 143941. 673.643   1
  -1  -4   9 59587.2 384.645  -2
   1   4  12 59587.2 384.645   1
  -1  -4  10 30226.1 319.489  -2
   1   4  13 30226.1 319.489   1
   1   4 -11 63922.1 504.810  -2
  -1  -4 -14 63922.1 504.810   1
  -1  -4  12 532.743 156.990  -2
   1   4  15 532.743 156.990   1
  -1  -4  13 14437.3 346.458  -2
   1   4  16 14437.3 346.458   1
   1   4 -14 3566.50 242.486  -2
  -1  -4 -17 3566.50 242.486   1
  -1  -4  15 5259.94 225.530  -2
   1   4  18 5259.94 225.530   1
  -1  -4  16 2958.53 224.823  -2
   1   4  19 2958.53 224.823   1
   1   4 -17 2804.58 150.717  -2
  -1  -4 -20 2804.58 150.717   1
   1   4 -18 11952.7 170.221  -2
  -1  -4 -21 11952.7 170.221   1
   1   4 -19 394.038 89.2143  -2
  -1  -4 -22 394.038 89.2143   1
  -1  -4  20 15709.0 219.967  -2
   1   4  23 15709.0 219.967   1
   1   4 -21 5119.08 176.112  -2
  -1  -4 -24 5119.08 176.112   1
   1   4 -22 5454.25 142.802  -2
  -1  -4 -25 5454.25 142.802   1
   1   4 -23 976.248 90.8933  -2
  -1  -4 -26 976.248 90.8933   1
   1   4 -24 314.635 89.0591  -2
  -1  -4 -27 314.635 89.0591   1
   1   4 -25 981.067 91.9725  -2
  -1  -4 -28 981.067 91.9725   1
   1   4 -26 5839.29 145.810  -2
  -1  -4 -29 5839.29 145.810   1
   1   4 -27 1142.87 89.3737  -2
  -1  -4 -30 1142.87 89.3737   1
   1   4 -28 2103.64 91.5669  -2
  -1  -4 -31 2103.64 91.5669   1
   1   4 -29 1368.15 103.535  -2
  -1  -4 -32 1368.15 103.535   1
   1   4 -30 28.1706 91.9486  -2
  -1  -4 -33 28.1706 91.9486   1
  -1  -4  31 1067.51 71.3005  -2
   1   4  34 1067.51 71.3005   1
   1   4  35 1684.17 78.1375   1
   1   4 -32 1659.19 91.1948  -2
  -1  -4 -35 1659.19 91.1948   1
  -1  -4 -36 289.309 51.6669   1
  -1  -4 -37 495.020 44.7193   1
  -1  -5 -36 54.0928 91.6188  -2
   1   5 -33 54.0928 91.6188   1
   1   5  35 137.462 72.7609  -2
  -1  -5  32 137.462 72.7609   1
   1   5  34 2575.36 101.955  -2
  -1  -5  31 2575.36 101.955   1
   1   5  33 4011.41 121.733  -2
  -1  -5  30 4011.41 121.733   1
   1   5  32 10567.6 114.818  -2
  -1  -5  29 10567.6 114.818   1
   1   5  31 16144.6 157.758  -2
  -1  -5  28 16144.6 157.758   1
   1   5  30 16231.2 168.826  -2
  -1  -5  27 16231.2 168.826   1
   1   5  29 24589.7 174.435  -2
  -1  -5  26 24589.7 174.435   1
  -1  -5 -28 9543.63 115.930  -2
   1   5 -25 9543.63 115.930   1
  -1  -5 -27 151.598 65.5770  -2
   1   5 -24 151.598 65.5770   1
  -1  -5 -26 455.246 69.2965  -2
   1   5 -23 455.246 69.2965   1
  -1  -5 -25 6106.35 105.262  -2
   1   5 -22 6106.35 105.262   1
  -1  -5 -24 10638.4 148.075  -2
   1   5 -21 10638.4 148.075   1
   1   5  23 18534.6 146.889  -2
  -1  -5  20 18534.6 146.889   1
   1   5 -19 32560.3 306.599   1
  -1  -5 -22 36919.3 269.414  -2
   1   5 -19 36919.3 269.414   1
   1   5 -18 13807.0 224.766   1
  -1  -5 -21 18392.2 235.609  -2
   1   5 -18 18392.2 235.609   1
  -1  -5 -20 40584.4 259.292  -2
   1   5 -17 40584.4 259.292   1
  -1  -5 -19 6515.78 124.525  -2
   1   5 -16 6515.78 124.525   1
  -1  -5 -18 10926.0 165.076  -2
   1   5 -15 10926.0 165.076   1
  -1  -5 -17 6609.76 325.959  -2
   1   5 -14 6609.76 325.959   1
  -1  -5 -16 9257.42 300.344  -2
   1   5 -13 9257.42 300.344   1
  -1  -5 -15 4342.91 300.490  -2
   1   5 -12 4342.91 300.490   1
  -1  -5 -14 6618.06 256.499  -2
   1   5 -11 6618.06 256.499   1
  -1  -5 -13 1751.13 189.423  -2
   1   5 -10 1751.13 189.423   1
  -1  -5 -12 419.396 173.717  -2
   1   5  -9 419.396 173.717   1
  -1  -5 -11 549.301 169.525  -2
   1   5  -8 549.301 169.525   1
  -1  -5 -10 511.644 163.387  -2
   1   5  -7 511.644 163.387   1
  -1  -5  -9 7963.13 301.888  -2
   1   5  -6 7963.13 301.888   1
  -1  -5  -8 1605.67 178.887  -2
   1   5  -5 1605.67 178.887   1
  -1  -5  -7 12621.3 289.530  -2
   1   5  -4 12621.3 289.530   1
  -1  -5  -6 16253.6 372.632  -2
   1   5  -3 16253.6 372.632   1
  -1  -5  -5 29651.3 466.838  -2
   1   5  -2 29651.3 466.838   1
   1   5   4 37503.7 509.543  -2
  -1  -5   1 37503.7 509.543   1
  -1  -5  -3 37282.7 507.798  -2
   1   5   0 37282.7 507.798   1
  -1  -5  -2 22829.1 410.252  -2
   1   5   1 22829.1 410.252   1
  -1  -5  -1 10208.9 263.002  -2
   1   5   2 10208.9 263.002   1
   1   5   0 5061.31 169.522  -2
  -1  -5  -3 5061.31 169.522   1
  -1  -5   1 7990.93 214.787  -2
   1   5   4 7990.93 214.787   1
  -1  -5   2 5885.61 229.915  -2
   1   5   5 5885.61 229.915   1
  -1  -5   3 7831.33 211.897  -2
   1   5   6 7831.33 211.897   1
  -1  -5   4 3842.10 150.809  -2
   1   5   7 3842.10 150.809   1
  -1  -5   5 4102.90 151.763  -2
   1   5   8 4102.90 151.763   1
  -1  -5   6 7435.36 233.469  -2
   1   5   9 7435.36 233.469   1
  -1  -5   7 3342.29 140.120  -2
   1   5  10 3342.29 140.120   1
  -1  -5   8 4718.66 168.073  -2
   1   5  11 4718.66 168.073   1
  -1  -5   9 2759.25 162.919  -2
   1   5  12 2759.25 162.919   1
  -1  -5  10 14046.7 337.901  -2
   1   5  13 14046.7 337.901   1
  -1  -5  11 28673.4 375.451  -2
   1   5  14 28673.4 375.451   1
   1   5  15 11235.9 322.793   1
   1   5 -12 19508.3 418.822  -2
  -1  -5 -15 19508.3 418.822   1
   1   5 -13 18738.8 293.012  -2
  -1  -5 -16 18738.8 293.012   1
   1   5 -14 8682.56 346.890  -2
  -1  -5 -17 8682.56 346.890   1
   1   5 -15 3236.32 118.419  -2
  -1  -5 -18 3236.32 118.419   1
   1   5 -16 1601.23 90.6877  -2
  -1  -5 -19 1601.23 90.6877   1
   1   5 -17 13937.8 188.354  -2
  -1  -5 -20 13937.8 188.354   1
   1   5 -18 16014.2 177.364  -2
  -1  -5 -21 16014.2 177.364   1
   1   5 -19 9621.32 153.994  -2
  -1  -5 -22 9621.32 153.994   1
   1   5 -20 2279.01 104.215  -2
  -1  -5 -23 2279.01 104.215   1
   1   5 -21 3963.10 120.391  -2
  -1  -5 -24 3963.10 120.391   1
   1   5 -22 4903.20 125.202  -2
  -1  -5 -25 4903.20 125.202   1
   1   5 -23 705.188 90.6674  -2
  -1  -5 -26 705.188 90.6674   1
   1   5 -24 462.157 88.6188  -2
  -1  -5 -27 462.157 88.6188   1
   1   5 -25 2025.05 100.123  -2
  -1  -5 -28 2025.05 100.123   1
   1   5 -26 3472.43 105.312  -2
  -1  -5 -29 3472.43 105.312   1
   1   5 -27 2006.71 108.022  -2
  -1  -5 -30 2006.71 108.022   1
   1   5 -28 1841.72 102.694  -2
  -1  -5 -31 1841.72 102.694   1
   1   5 -29 1235.37 102.290  -2
  -1  -5 -32 1235.37 102.290   1
   1   5 -30 1146.96 93.0643  -2
  -1  -5 -33 1146.96 93.0643   1
   1   5 -31 1312.70 85.0119  -2
  -1  -5 -34 1312.70 85.0119   1
   1   5 -32 320.879 117.499  -2
  -1  -5 -35 320.879 117.499   1
   1   5 -33 14.2718 64.1726  -2
  -1  -5 -36 14.2718 64.1726   1
  -1  -6 -35 551.817 96.7748  -2
   1   6 -31 551.817 96.7748   1
   1   6  34 615.252 62.6511  -2
  -1  -6  30 615.252 62.6511   1
  -1  -6 -33 661.583 59.6716  -2
   1   6 -29 661.583 59.6716   1
   1   6  32 6482.17 81.2695  -2
  -1  -6  28 6482.17 81.2695   1
  -1  -6 -31 3016.93 78.5016  -2
   1   6 -27 3016.93 78.5016   1
   1   6  30 1735.20 77.9451  -2
  -1  -6  26 1735.20 77.9451   1
   1   6  29 2796.21 88.2249  -2
  -1  -6  25 2796.21 88.2249   1
   1   6  28 2818.70 97.9154  -2
  -1  -6  24 2818.70 97.9154   1
   1   6  27 6357.06 133.661  -2
  -1  -6  23 6357.06 133.661   1
   1   6  26 4457.91 113.623  -2
  -1  -6  22 4457.91 113.623   1
  -1  -6 -25 3863.86 167.621  -2
   1   6 -21 3863.86 167.621   1
   1   6  24 9362.73 215.504  -2
  -1  -6  20 9362.73 215.504   1
   1   6  23 3070.91 100.816  -2
  -1  -6  19 3070.91 100.816   1
   1   6 -18 4916.34 173.876   1
   1   6  22 7160.39 189.284  -2
  -1  -6  18 7160.39 189.284   1
   1   6 -17 19481.9 268.381   1
   1   6  21 23539.7 245.970  -2
  -1  -6  17 23539.7 245.970   1
   1   6  20 5147.12 108.901  -2
  -1  -6  16 5147.12 108.901   1
  -1  -6  15 2917.01 347.302   1
  -1  -6 -19 3958.00 113.262  -2
   1   6 -15 3958.00 113.262   1
  -1  -6 -18 16220.5 165.969  -2
   1   6 -14 16220.5 165.969   1
   1   6  17 44814.9 456.300  -2
  -1  -6  13 44814.9 456.300   1
  -1  -6 -16 7991.72 173.714  -2
   1   6 -12 7991.72 173.714   1
   1   6  15 6437.96 112.707  -2
  -1  -6  11 6437.96 112.707   1
  -1  -6 -14 9272.86 195.719  -2
   1   6 -10 9272.86 195.719   1
  -1  -6 -13 6864.06 275.075  -2
   1   6  -9 6864.06 275.075   1
  -1  -6 -12 1511.52 255.484  -2
   1   6  -8 1511.52 255.484   1
  -1  -6 -11 2290.94 215.393  -2
   1   6  -7 2290.94 215.393   1
   1   6  10 182.697 169.901  -2
  -1  -6   6 182.697 169.901   1
  -1  -6  -9 220.957 163.761  -2
   1   6  -5 220.957 163.761   1
   1   6   8 12672.2 310.765  -2
  -1  -6   4 12672.2 310.765   1
   1   6   7 8828.35 322.054  -2
  -1  -6   3 8828.35 322.054   1
   1   6   6 2933.45 191.223  -2
  -1  -6   2 2933.45 191.223   1
  -1  -6  -5 146829. 1055.02  -2
   1   6  -1 146829. 1055.02   1
   1   6   4 9697.62 318.974  -2
  -1  -6   0 9697.62 318.974   1
  -1  -6  -3 2797.40 171.110  -2
   1   6   1 2797.40 171.110   1
  -1  -6  -2 832.849 141.368  -2
   1   6   2 832.849 141.368   1
  -1  -6  -1 17653.5 378.103  -2
   1   6   3 17653.5 378.103   1
  -1  -6   0 7745.87 283.893  -2
   1   6   4 7745.87 283.893   1
   1   6  -1 21868.7 397.598  -2
  -1  -6  -5 21868.7 397.598   1
  -1  -6   2 2436.67 199.532  -2
   1   6   6 2436.67 199.532   1
  -1  -6   3 2709.48 197.833  -2
   1   6   7 2709.48 197.833   1
  -1  -6   4 5129.16 178.329  -2
   1   6   8 5129.16 178.329   1
   1   6  -5 1233.03 167.093  -2
  -1  -6  -9 1233.03 167.093   1
   1   6  -6 605.634 137.893  -2
  -1  -6 -10 605.634 137.893   1
  -1  -6   7 5335.23 204.613  -2
   1   6  11 5335.23 204.613   1
  -1  -6   8 1195.23 137.638  -2
   1   6  12 1195.23 137.638   1
   1   6  -9 11242.7 302.179  -2
  -1  -6 -13 11242.7 302.179   1
   1   6 -10 1613.99 118.871  -2
  -1  -6 -14 1613.99 118.871   1
   1   6 -11 4599.61 113.056  -2
  -1  -6 -15 4599.61 113.056   1
  -1  -6 -16 22384.9 225.635   1
  -1  -6  12 19937.2 194.030  -2
   1   6  16 19937.2 194.030   1
  -1  -6 -17 3471.91 181.256   1
   1   6 -13 7432.21 199.041  -2
  -1  -6 -17 7432.21 199.041   1
  -1  -6 -18 10877.7 200.126   1
   1   6 -14 12429.4 175.564  -2
  -1  -6 -18 12429.4 175.564   1
   1   6 -15 712.257 88.2702  -2
  -1  -6 -19 712.257 88.2702   1
  -1  -6  16 10687.6 196.439  -2
   1   6  20 10687.6 196.439   1
   1   6 -17 13501.8 188.267  -2
  -1  -6 -21 13501.8 188.267   1
   1   6 -18 15640.2 259.388  -2
  -1  -6 -22 15640.2 259.388   1
   1   6 -19 7989.36 198.635  -2
  -1  -6 -23 7989.36 198.635   1
   1   6 -20 58675.3 399.234  -2
  -1  -6 -24 58675.3 399.234   1
   1   6 -21 29282.4 263.623  -2
  -1  -6 -25 29282.4 263.623   1
  -1  -6 -26 14957.4 202.670   1
   1   6 -22 14469.6 194.869  -2
  -1  -6 -26 14469.6 194.869   1
  -1  -6 -27 91.9338 110.157   1
   1   6 -23 890.813 105.240  -2
  -1  -6 -27 890.813 105.240   1
  -1  -6 -28 12656.9 175.047   1
   1   6 -24 13505.6 264.651  -2
  -1  -6 -28 13505.6 264.651   1
   1   6 -25 824.160 157.407  -2
  -1  -6 -29 824.160 157.407   1
   1   6 -26 855.167 112.104  -2
  -1  -6 -30 855.167 112.104   1
   1   6 -27 13575.0 163.977  -2
  -1  -6 -31 13575.0 163.977   1
   1   6 -28 4201.63 114.486  -2
  -1  -6 -32 4201.63 114.486   1
   1   6 -29 4879.86 165.803  -2
  -1  -6 -33 4879.86 165.803   1
   1   6 -30 3951.05 144.217  -2
  -1  -6 -34 3951.05 144.217   1
   1   6 -31 1866.88 107.872  -2
  -1  -6 -35 1866.88 107.872   1
  -1  -7 -33 2224.18 107.847  -2
   1   7 -29 2224.18 107.847   1
   1   7  32 477.387 55.2238  -2
  -1  -7  28 477.387 55.2238   1
   1   7  31 463.543 53.2954  -2
  -1  -7  27 463.543 53.2954   1
   1   7  30 613.146 71.4295  -2
  -1  -7  26 613.146 71.4295   1
  -1  -7 -29 297.692 76.2897  -2
   1   7 -25 297.692 76.2897   1
  -1  -7 -28 430.012 89.0065  -2
   1   7 -24 430.012 89.0065   1
  -1  -7 -27 1918.75 86.9432  -2
   1   7 -23 1918.75 86.9432   1
  -1  -7 -26 2357.09 82.8253  -2
   1   7 -22 2357.09 82.8253   1
   1   7  25 2489.73 97.2992  -2
  -1  -7  21 2489.73 97.2992   1
  -1  -7 -24 752.624 81.7296  -2
   1   7 -20 752.624 81.7296   1
   1   7  23 840.521 85.0039  -2
  -1  -7  19 840.521 85.0039   1
  -1  -7 -22 8325.43 121.394  -2
   1   7 -18 8325.43 121.394   1
   1   7 -17 13722.5 224.485   1
   1   7  21 17932.2 173.036  -2
  -1  -7  17 17932.2 173.036   1
   1   7 -16 14009.6 218.752   1
  -1  -7 -20 15521.0 250.195  -2
   1   7 -16 15521.0 250.195   1
   1   7  19 1713.75 108.510  -2
  -1  -7  15 1713.75 108.510   1
  -1  -7 -18 3105.24 115.524  -2
   1   7 -14 3105.24 115.524   1
  -1  -7 -17 2812.51 105.085  -2
   1   7 -13 2812.51 105.085   1
  -1  -7 -16 586.690 112.662  -2
   1   7 -12 586.690 112.662   1
  -1  -7 -15 9933.99 140.703  -2
   1   7 -11 9933.99 140.703   1
  -1  -7 -14 7028.96 137.926  -2
   1   7 -10 7028.96 137.926   1
   1   7  13 3579.14 142.715  -2
  -1  -7   9 3579.14 142.715   1
   1   7  12 1307.11 108.853  -2
  -1  -7   8 1307.11 108.853   1
   1   7  11 1372.64 90.2355  -2
  -1  -7   7 1372.64 90.2355   1
   1   7  10 868.128 142.099  -2
  -1  -7   6 868.128 142.099   1
   1   7   9 14883.0 167.097  -2
  -1  -7   5 14883.0 167.097   1
  -1  -7  -8 21951.6 416.413  -2
   1   7  -4 21951.6 416.413   1
  -1  -7  -7 28981.6 563.100  -2
   1   7  -3 28981.6 563.100   1
   1   7   6 21033.6 220.608  -2
  -1  -7   2 21033.6 220.608   1
  -1  -7  -5 5262.87 286.461  -2
   1   7  -1 5262.87 286.461   1
   1   7   4 7128.55 316.323  -2
  -1  -7   0 7128.55 316.323   1
   1   7   3 1022.27 207.039  -2
  -1  -7  -1 1022.27 207.039   1
   1   7   2 8652.73 324.628  -2
  -1  -7  -2 8652.73 324.628   1
  -1  -7  -1 1458.20 205.698  -2
   1   7   3 1458.20 205.698   1
   1   7   0 973.494 190.939  -2
  -1  -7  -4 973.494 190.939   1
  -1  -7   1 749.671 174.884  -2
   1   7   5 749.671 174.884   1
   1   7  -2 8444.76 238.733  -2
  -1  -7  -6 8444.76 238.733   1
   1   7  -3 13859.5 185.538  -2
  -1  -7  -7 13859.5 185.538   1
   1   7  -4 12257.8 191.122  -2
  -1  -7  -8 12257.8 191.122   1
   1   7  -5 7025.21 160.098  -2
  -1  -7  -9 7025.21 160.098   1
   1   7  -6 501.880 93.8906  -2
  -1  -7 -10 501.880 93.8906   1
   1   7  -7 1844.36 90.4113  -2
  -1  -7 -11 1844.36 90.4113   1
   1   7  -8 5165.54 126.529  -2
  -1  -7 -12 5165.54 126.529   1
   1   7  -9 7454.23 122.213  -2
  -1  -7 -13 7454.23 122.213   1
   1   7 -10 4320.91 107.088  -2
  -1  -7 -14 4320.91 107.088   1
   1   7 -11 3551.83 124.072  -2
  -1  -7 -15 3551.83 124.072   1
   1   7 -12 1112.26 89.1233  -2
  -1  -7 -16 1112.26 89.1233   1
  -1  -7  13 637.562 92.5222  -2
   1   7  17 637.562 92.5222   1
   1   7 -14 1044.34 99.9731  -2
  -1  -7 -18 1044.34 99.9731   1
   1   7 -15 594.009 103.079  -2
  -1  -7 -19 594.009 103.079   1
   1   7 -16 3663.65 157.694  -2
  -1  -7 -20 3663.65 157.694   1
   1   7 -17 10489.8 218.739  -2
  -1  -7 -21 10489.8 218.739   1
   1   7 -18 7644.33 191.590  -2
  -1  -7 -22 7644.33 191.590   1
   1   7 -19 892.974 129.667  -2
  -1  -7 -23 892.974 129.667   1
   1   7 -20 3898.40 145.627  -2
  -1  -7 -24 3898.40 145.627   1
   1   7 -21 9123.17 173.351  -2
  -1  -7 -25 9123.17 173.351   1
   1   7 -22 4188.06 142.421  -2
  -1  -7 -26 4188.06 142.421   1
   1   7 -23 317.187 107.127  -2
  -1  -7 -27 317.187 107.127   1
   1   7 -24 1934.13 116.701  -2
  -1  -7 -28 1934.13 116.701   1
   1   7 -25 1505.11 107.450  -2
  -1  -7 -29 1505.11 107.450   1
   1   7 -26 641.029 89.8265  -2
  -1  -7 -30 641.029 89.8265   1
   1   7 -27 1013.11 87.9772  -2
  -1  -7 -31 1013.11 87.9772   1
   1   7 -28 3893.35 144.900  -2
  -1  -7 -32 3893.35 144.900   1
   1   7 -29 8238.57 151.263  -2
  -1  -7 -33 8238.57 151.263   1
  -1  -8  26 276.060 51.8994   1
  -1  -8 -31 185.855 62.2077  -2
   1   8 -26 185.855 62.2077   1
  -1  -8 -30 245.740 55.8432  -2
   1   8 -25 245.740 55.8432   1
  -1  -8 -29 331.068 55.3946  -2
   1   8 -24 331.068 55.3946   1
   1   8  28 111.153 53.0377  -2
  -1  -8  23 111.153 53.0377   1
  -1  -8 -27 44.6175 51.8870  -2
   1   8 -22 44.6175 51.8870   1
  -1  -8 -26 1148.57 57.1477  -2
   1   8 -21 1148.57 57.1477   1
  -1  -8 -25 12586.7 138.491  -2
   1   8 -20 12586.7 138.491   1
  -1  -8 -24 13882.0 170.744  -2
   1   8 -19 13882.0 170.744   1
  -1  -8 -23 8027.64 145.652  -2
   1   8 -18 8027.64 145.652   1
   1   8  22 1167.42 80.2800  -2
  -1  -8  17 1167.42 80.2800   1
   1   8  21 1144.41 82.6747  -2
  -1  -8  16 1144.41 82.6747   1
  -1  -8 -20 1765.03 86.0742  -2
   1   8 -15 1765.03 86.0742   1
   1   8 -14 753.834 125.447   1
  -1  -8 -19 1269.82 89.9455  -2
   1   8 -14 1269.82 89.9455   1
   1   8 -13 590.027 120.255   1
   1   8  18 1406.93 91.0248  -2
  -1  -8  13 1406.93 91.0248   1
   1   8  17 1044.93 88.1231  -2
  -1  -8  12 1044.93 88.1231   1
   1   8  16 20727.2 283.787  -2
  -1  -8  11 20727.2 283.787   1
   1   8  15 13134.9 198.004  -2
  -1  -8  10 13134.9 198.004   1
   1   8  14 1504.89 122.255  -2
  -1  -8   9 1504.89 122.255   1
   1   8  13 9725.38 181.663  -2
  -1  -8   8 9725.38 181.663   1
  -1  -8 -12 2096.37 164.218  -2
   1   8  -7 2096.37 164.218   1
  -1  -8 -11 6906.38 266.057  -2
   1   8  -6 6906.38 266.057   1
  -1  -8 -10 4172.81 163.060  -2
   1   8  -5 4172.81 163.060   1
   1   8   9 1085.14 126.460  -2
  -1  -8   4 1085.14 126.460   1
   1   8   8 36289.1 360.998  -2
  -1  -8   3 36289.1 360.998   1
  -1  -8   2 24988.8 245.031   1
  -1  -8  -7 24862.9 267.117  -2
   1   8  -2 24862.9 267.117   1
  -1  -8   1 16326.6 218.659   1
   1   8   6 19490.1 240.251  -2
  -1  -8   1 19490.1 240.251   1
   1   8   5 5802.80 234.399  -2
  -1  -8   0 5802.80 234.399   1
   1   8   4 6481.47 124.533  -2
  -1  -8  -1 6481.47 124.533   1
   1   8   3 9315.78 154.134  -2
  -1  -8  -2 9315.78 154.134   1
   1   8   2 23225.0 348.571  -2
  -1  -8  -3 23225.0 348.571   1
   1   8   1 41380.0 422.322  -2
  -1  -8  -4 41380.0 422.322   1
   1   8   0 18735.7 244.361  -2
  -1  -8  -5 18735.7 244.361   1
   1   8  -1 104818. 1138.50  -2
  -1  -8  -6 104818. 1138.50   1
   1   8  -2 80196.3 487.747  -2
  -1  -8  -7 80196.3 487.747   1
   1   8  -3 27321.8 394.018  -2
  -1  -8  -8 27321.8 394.018   1
   1   8  -4 380.619 102.555  -2
  -1  -8  -9 380.619 102.555   1
   1   8  -5 705.611 91.2082  -2
  -1  -8 -10 705.611 91.2082   1
   1   8  -6 1966.05 101.168  -2
  -1  -8 -11 1966.05 101.168   1
   1   8  -7 346.370 88.1062  -2
  -1  -8 -12 346.370 88.1062   1
   1   8  -8 5488.08 153.469  -2
  -1  -8 -13 5488.08 153.469   1
   1   8  -9 660.899 93.2240  -2
  -1  -8 -14 660.899 93.2240   1
   1   8 -10 6227.70 134.318  -2
  -1  -8 -15 6227.70 134.318   1
   1   8 -11 18117.3 242.790  -2
  -1  -8 -16 18117.3 242.790   1
   1   8 -12 1835.92 129.234  -2
  -1  -8 -17 1835.92 129.234   1
   1   8 -13 2425.04 101.734  -2
  -1  -8 -18 2425.04 101.734   1
   1   8 -14 1073.79 89.4914  -2
  -1  -8 -19 1073.79 89.4914   1
   1   8 -15 772.707 90.2784  -2
  -1  -8 -20 772.707 90.2784   1
   1   8 -16 3464.43 118.932  -2
  -1  -8 -21 3464.43 118.932   1
   1   8 -17 1069.95 99.9183  -2
  -1  -8 -22 1069.95 99.9183   1
   1   8 -18 2272.92 130.309  -2
  -1  -8 -23 2272.92 130.309   1
   1   8 -19 1687.60 121.031  -2
  -1  -8 -24 1687.60 121.031   1
   1   8 -20 7651.01 159.887  -2
  -1  -8 -25 7651.01 159.887   1
   1   8 -21 3324.43 124.975  -2
  -1  -8 -26 3324.43 124.975   1
   1   8 -22 212.413 90.9931  -2
  -1  -8 -27 212.413 90.9931   1
   1   8 -23-6.21765 84.4247  -2
  -1  -8 -28-6.21765 84.4247   1
   1   8 -24 537.026 80.8722  -2
  -1  -8 -29 537.026 80.8722   1
   1   8 -25 1698.21 82.7562  -2
  -1  -8 -30 1698.21 82.7562   1
   1   8 -26 90.1017 88.4339  -2
  -1  -8 -31 90.1017 88.4339   1
  -1  -9 -28 313.410 88.0667  -2
   1   9 -23 313.410 88.0667   1
  -1  -9  22 730.296 66.4100   1
  -1  -9 -27 732.155 59.6883  -2
   1   9 -22 732.155 59.6883   1
  -1  -9  21 812.845 51.2918   1
   1   9  26 1206.30 67.5221  -2
  -1  -9  21 1206.30 67.5221   1
  -1  -9 -25 4457.04 77.7689  -2
   1   9 -20 4457.04 77.7689   1
  -1  -9 -24 6330.85 87.9057  -2
   1   9 -19 6330.85 87.9057   1
  -1  -9 -23 1756.58 68.6610  -2
   1   9 -18 1756.58 68.6610   1
  -1  -9 -22 155.537 56.4154  -2
   1   9 -17 155.537 56.4154   1
  -1  -9 -21 1527.98 75.3519  -2
   1   9 -16 1527.98 75.3519   1
   1   9  20 262.578 80.2261  -2
  -1  -9  15 262.578 80.2261   1
   1   9  19 2543.87 139.601  -2
  -1  -9  14 2543.87 139.601   1
  -1  -9 -18 4562.41 124.166  -2
   1   9 -13 4562.41 124.166   1
   1   9  17 9074.28 133.177  -2
  -1  -9  12 9074.28 133.177   1
   1   9  16 3453.42 142.500  -2
  -1  -9  11 3453.42 142.500   1
   1   9 -10 1063.27 115.222   1
   1   9  15 3996.31 163.059  -2
  -1  -9  10 3996.31 163.059   1
   1   9  -9 4863.76 145.365   1
   1   9  14 8678.28 197.624  -2
  -1  -9   9 8678.28 197.624   1
   1   9  13 11170.9 220.325  -2
  -1  -9   8 11170.9 220.325   1
  -1  -9   7 4651.88 150.226   1
   1   9  12 3705.79 179.116  -2
  -1  -9   7 3705.79 179.116   1
  -1  -9   6 1226.81 127.869   1
   1   9  11 2589.16 172.062  -2
  -1  -9   6 2589.16 172.062   1
   1   9  10 6690.22 151.322  -2
  -1  -9   5 6690.22 151.322   1
   1   9   9 3021.35 153.859  -2
  -1  -9   4 3021.35 153.859   1
   1   9   8 3058.73 243.355  -2
  -1  -9   3 3058.73 243.355   1
   1   9   7 1960.32 221.958  -2
  -1  -9   2 1960.32 221.958   1
   1   9   6 1122.87 154.789  -2
  -1  -9   1 1122.87 154.789   1
   1   9   5 985.629 156.812  -2
  -1  -9   0 985.629 156.812   1
   1   9   4 326.812 122.143  -2
  -1  -9  -1 326.812 122.143   1
   1   9   3 240.148 85.4489  -2
  -1  -9  -2 240.148 85.4489   1
   1   9   2 49.2388 86.2703  -2
  -1  -9  -3 49.2388 86.2703   1
   1   9   1 121.629 79.2539  -2
  -1  -9  -4 121.629 79.2539   1
   1   9   0 162.874 142.211  -2
  -1  -9  -5 162.874 142.211   1
   1   9  -1 6123.78 176.003  -2
  -1  -9  -6 6123.78 176.003   1
   1   9  -2 5136.62 170.557  -2
  -1  -9  -7 5136.62 170.557   1
   1   9  -3 1179.37 126.923  -2
  -1  -9  -8 1179.37 126.923   1
   1   9  -4 1472.90 110.565  -2
  -1  -9  -9 1472.90 110.565   1
   1   9  -5 1226.36 106.628  -2
  -1  -9 -10 1226.36 106.628   1
   1   9  -6 1910.87 113.305  -2
  -1  -9 -11 1910.87 113.305   1
   1   9  -7 4529.06 139.264  -2
  -1  -9 -12 4529.06 139.264   1
   1   9  -8 11515.8 186.571  -2
  -1  -9 -13 11515.8 186.571   1
   1   9  -9 17879.3 221.055  -2
  -1  -9 -14 17879.3 221.055   1
   1   9 -10 16404.6 215.468  -2
  -1  -9 -15 16404.6 215.468   1
   1   9 -11 11595.0 188.259  -2
  -1  -9 -16 11595.0 188.259   1
   1   9 -12 3071.85 129.280  -2
  -1  -9 -17 3071.85 129.280   1
   1   9 -13 623.891 105.479  -2
  -1  -9 -18 623.891 105.479   1
   1   9 -14 365.859 105.381  -2
  -1  -9 -19 365.859 105.381   1
   1   9 -15 429.282 101.875  -2
  -1  -9 -20 429.282 101.875   1
   1   9 -16 309.987 138.151  -2
  -1  -9 -21 309.987 138.151   1
   1   9 -17 830.680 134.262  -2
  -1  -9 -22 830.680 134.262   1
   1   9 -18 161.000 88.8993  -2
  -1  -9 -23 161.000 88.8993   1
   1   9 -19 953.566 89.1835  -2
  -1  -9 -24 953.566 89.1835   1
   1   9 -20 1493.16 85.0768  -2
  -1  -9 -25 1493.16 85.0768   1
   1   9 -21 821.272 73.8388  -2
  -1  -9 -26 821.272 73.8388   1
   1   9 -22 692.572 95.1079  -2
  -1  -9 -27 692.572 95.1079   1
   1   9 -23 1260.59 88.3174  -2
  -1  -9 -28 1260.59 88.3174   1
  -1 -10 -25 3299.48 80.5015  -2
   1  10 -19 3299.48 80.5015   1
  -1 -10 -24 2674.11 71.1951  -2
   1  10 -18 2674.11 71.1951   1
  -1 -10 -23 2200.78 66.9304  -2
   1  10 -17 2200.78 66.9304   1
  -1 -10 -22 1934.28 86.2535  -2
   1  10 -16 1934.28 86.2535   1
  -1 -10 -21 1185.00 107.287  -2
   1  10 -15 1185.00 107.287   1
  -1 -10 -20 3376.54 102.022  -2
   1  10 -14 3376.54 102.022   1
  -1 -10 -19 2362.74 104.598  -2
   1  10 -13 2362.74 104.598   1
  -1 -10 -18 12712.7 207.162  -2
   1  10 -12 12712.7 207.162   1
  -1 -10 -17 26217.0 263.605  -2
   1  10 -11 26217.0 263.605   1
  -1 -10 -16 6977.38 173.746  -2
   1  10 -10 6977.38 173.746   1
  -1 -10 -15 25757.2 274.494  -2
   1  10  -9 25757.2 274.494   1
  -1 -10 -14 2062.14 146.896  -2
   1  10  -8 2062.14 146.896   1
  -1 -10 -13 7685.83 199.942  -2
   1  10  -7 7685.83 199.942   1
   1  10  12 1715.92 151.345  -2
  -1 -10   6 1715.92 151.345   1
   1  10  11 61.6212 108.625  -2
  -1 -10   5 61.6212 108.625   1
   1  10  10 156.951 199.783  -2
  -1 -10   4 156.951 199.783   1
   1  10   9 1591.41 218.130  -2
  -1 -10   3 1591.41 218.130   1
   1  10   8 380.749 194.333  -2
  -1 -10   2 380.749 194.333   1
   1  10   7 4638.83 258.669  -2
  -1 -10   1 4638.83 258.669   1
   1  10   6 4721.35 257.099  -2
  -1 -10   0 4721.35 257.099   1
   1  10   5 1124.62 196.586  -2
  -1 -10  -1 1124.62 196.586   1
   1  10   4 3930.14 223.972  -2
  -1 -10  -2 3930.14 223.972   1
   1  10   3 2754.29 214.781  -2
  -1 -10  -3 2754.29 214.781   1
   1  10   2 11178.9 298.732  -2
  -1 -10  -4 11178.9 298.732   1
   1  10   1 596.760 163.038  -2
  -1 -10  -5 596.760 163.038   1
   1  10   0 3101.99 119.422  -2
  -1 -10  -6 3101.99 119.422   1
   1  10  -1 1601.32 104.559  -2
  -1 -10  -7 1601.32 104.559   1
   1  10  -2 610.458 91.9790  -2
  -1 -10  -8 610.458 91.9790   1
   1  10  -3 2505.45 115.429  -2
  -1 -10  -9 2505.45 115.429   1
   1  10  -4 129.370 88.4038  -2
  -1 -10 -10 129.370 88.4038   1
   1  10  -5 806.782 99.8416  -2
  -1 -10 -11 806.782 99.8416   1
   1  10  -6 2920.41 122.818  -2
  -1 -10 -12 2920.41 122.818   1
   1  10  -7 1925.12 109.527  -2
  -1 -10 -13 1925.12 109.527   1
   1  10  -8 4962.59 133.803  -2
  -1 -10 -14 4962.59 133.803   1
   1  10  -9 9447.92 160.735  -2
  -1 -10 -15 9447.92 160.735   1
   1  10 -10 2179.89 106.019  -2
  -1 -10 -16 2179.89 106.019   1
   1  10 -11 4356.08 123.633  -2
  -1 -10 -17 4356.08 123.633   1
   1  10 -12 4509.99 125.717  -2
  -1 -10 -18 4509.99 125.717   1
   1  10 -13 379.513 117.839  -2
  -1 -10 -19 379.513 117.839   1
   1  10 -14 442.354 110.478  -2
  -1 -10 -20 442.354 110.478   1
   1  10 -15 1824.96 128.083  -2
  -1 -10 -21 1824.96 128.083   1
   1  10 -16 8449.99 176.644  -2
  -1 -10 -22 8449.99 176.644   1
   1  10 -17 212.978 92.8153  -2
  -1 -10 -23 212.978 92.8153   1
   1  10 -18 370.557 82.7322  -2
  -1 -10 -24 370.557 82.7322   1
   1  10 -19 5984.78 118.158  -2
  -1 -10 -25 5984.78 118.158   1
  -1 -11 -20 227.069 50.0783  -2
   1  11 -14 227.069 50.0783   1
  -1 -11 -19 532.419 57.0272  -2
   1  11 -13 532.419 57.0272   1
  -1 -11 -18 473.971 62.8319  -2
   1  11 -12 473.971 62.8319   1
  -1 -11 -17 553.040 69.5210  -2
   1  11 -11 553.040 69.5210   1
   1  11  16 333.643 89.6175  -2
  -1 -11  10 333.643 89.6175   1
  -1 -11 -15 1265.38 103.136  -2
   1  11  -9 1265.38 103.136   1
  -1 -11 -14 2194.19 115.098  -2
   1  11  -8 2194.19 115.098   1
   1  11  13 2303.93 123.401  -2
  -1 -11   7 2303.93 123.401   1
  -1 -11 -12 2485.39 131.629  -2
   1  11  -6 2485.39 131.629   1
  -1 -11 -11 6381.90 149.454  -2
   1  11  -5 6381.90 149.454   1
  -1 -11 -10 14135.8 199.060  -2
   1  11  -4 14135.8 199.060   1
  -1 -11  -9 8720.57 173.638  -2
   1  11  -3 8720.57 173.638   1
  -1 -11  -8 5003.67 144.984  -2
   1  11  -2 5003.67 144.984   1
  -1 -11  -7 4349.54 131.496  -2
   1  11  -1 4349.54 131.496   1
   1  11   6 5633.50 200.719  -2
  -1 -11   0 5633.50 200.719   1
   1  11   5 1489.65 154.134  -2
  -1 -11  -1 1489.65 154.134   1
   1  11   4 602.647 86.5844  -2
  -1 -11  -2 602.647 86.5844   1
   1  11   3 646.786 84.9528  -2
  -1 -11  -3 646.786 84.9528   1
   1  11   2 946.928 112.461  -2
  -1 -11  -4 946.928 112.461   1
   1  11   1 1847.45 122.207  -2
  -1 -11  -5 1847.45 122.207   1
   1  11   0 1496.02 115.612  -2
  -1 -11  -6 1496.02 115.612   1
   1  11  -1 2361.15 123.099  -2
  -1 -11  -7 2361.15 123.099   1
   1  11  -2 3594.01 133.971  -2
  -1 -11  -8 3594.01 133.971   1
   1  11  -3 2792.03 126.161  -2
  -1 -11  -9 2792.03 126.161   1
   1  11  -4 3216.08 127.651  -2
  -1 -11 -10 3216.08 127.651   1
   1  11  -5 7433.66 104.659  -2
  -1 -11 -11 7433.66 104.659   1
   1  11  -6 14379.4 132.853  -2
  -1 -11 -12 14379.4 132.853   1
   1  11  -7 14902.2 132.079  -2
  -1 -11 -13 14902.2 132.079   1
   1  11  -8 7949.73 105.299  -2
  -1 -11 -14 7949.73 105.299   1
   1  11  -9 3214.84 82.7872  -2
  -1 -11 -15 3214.84 82.7872   1
   1  11 -10 528.674 82.1763  -2
  -1 -11 -16 528.674 82.1763   1
   1  11 -11 169.792 72.9050  -2
  -1 -11 -17 169.792 72.9050   1
   1  12   9 3867.15 100.520  -2
  -1 -12   2 3867.15 100.520   1
   1  12   8 1848.34 85.9333  -2
  -1 -12   1 1848.34 85.9333   1
   1  12   7 85.8259 73.0905  -2
  -1 -12   0 85.8259 73.0905   1
   1  12   6 1731.27 82.8143  -2
  -1 -12  -1 1731.27 82.8143   1
   1  12   5 2265.10 84.9644  -2
  -1 -12  -2 2265.10 84.9644   1
   1  12   4 2612.18 89.6697  -2
  -1 -12  -3 2612.18 89.6697   1
   1  12   3 2198.82 83.8775  -2
  -1 -12  -4 2198.82 83.8775   1
   1  12   2 3011.03 89.6321  -2
  -1 -12  -5 3011.03 89.6321   1
   1  12   1 2905.84 89.6160  -2
  -1 -12  -6 2905.84 89.6160   1
   1  12   0 2882.51 84.7334  -2
  -1 -12  -7 2882.51 84.7334   1
   1  12  -1 8178.30 119.757  -2
  -1 -12  -8 8178.30 119.757   1
  -2  11  -6 10852.5 162.853  -2
   2 -11 -11 10852.5 162.853   1
  -2  11  -5 10424.8 169.458  -2
   2 -11 -10 10424.8 169.458   1
  -2  11  -4 8388.54 165.806  -2
   2 -11  -9 8388.54 165.806   1
  -2  11  -3 2700.13 78.4563  -2
   2 -11  -8 2700.13 78.4563   1
  -2  11  -2 845.565 66.2467  -2
   2 -11  -7 845.565 66.2467   1
  -2  11  -1 620.877 65.9647  -2
   2 -11  -6 620.877 65.9647   1
  -2  11   0 353.812 61.8050  -2
   2 -11  -5 353.812 61.8050   1
  -2  11   1 920.244 102.999  -2
   2 -11  -4 920.244 102.999   1
  -2  11   2 3353.07 86.2167  -2
   2 -11  -3 3353.07 86.2167   1
  -2  11   3 3185.98 77.6225  -2
   2 -11  -2 3185.98 77.6225   1
  -2  11   4 1541.65 64.6629  -2
   2 -11  -1 1541.65 64.6629   1
  -2  11   5 669.159 62.7426  -2
   2 -11   0 669.159 62.7426   1
  -2  11   6 948.115 62.8678  -2
   2 -11   1 948.115 62.8678   1
  -2  11   7 383.650 118.244  -2
   2 -11   2 383.650 118.244   1
  -2  11   8 399.240 106.509  -2
   2 -11   3 399.240 106.509   1
   2 -10 -17 51.5751 89.2165   1
  -2  10 -12 14023.5 191.366  -2
   2 -10 -16 14023.5 191.366   1
  -2  10 -11 6716.60 175.700  -2
   2 -10 -15 6716.60 175.700   1
  -2  10 -10 3922.19 106.884  -2
   2 -10 -14 3922.19 106.884   1
  -2  10  -9 3346.93 105.188  -2
   2 -10 -13 3346.93 105.188   1
  -2  10  -8 4907.51 96.2412  -2
   2 -10 -12 4907.51 96.2412   1
  -2  10  -7 1523.30 122.020  -2
   2 -10 -11 1523.30 122.020   1
  -2  10  -6 509.295 121.256  -2
   2 -10 -10 509.295 121.256   1
  -2  10  -5 2245.04 97.6927  -2
   2 -10  -9 2245.04 97.6927   1
  -2  10  -4 3395.38 108.049  -2
   2 -10  -8 3395.38 108.049   1
  -2  10  -3 1581.26 141.985  -2
   2 -10  -7 1581.26 141.985   1
  -2  10  -2 3125.13 110.577  -2
   2 -10  -6 3125.13 110.577   1
  -2  10  -1 1991.04 155.419  -2
   2 -10  -5 1991.04 155.419   1
  -2  10   0 3657.40 119.026  -2
   2 -10  -4 3657.40 119.026   1
  -2  10   1 4746.31 170.552  -2
   2 -10  -3 4746.31 170.552   1
  -2  10   2 21137.2 272.231  -2
   2 -10  -2 21137.2 272.231   1
  -2  10   3 21418.9 262.643  -2
   2 -10  -1 21418.9 262.643   1
  -2  10   4 18938.6 243.911  -2
   2 -10   0 18938.6 243.911   1
   2 -10   1 877.281 106.874   1
  -2  10   5 3415.64 150.047  -2
   2 -10   1 3415.64 150.047   1
  -2  10   6 577.786 104.236  -2
   2 -10   2 577.786 104.236   1
  -2  10   7 1069.47 107.624  -2
   2 -10   3 1069.47 107.624   1
  -2  10   8 2526.77 98.5170  -2
   2 -10   4 2526.77 98.5170   1
  -2  10   9 756.856 110.191  -2
   2 -10   5 756.856 110.191   1
  -2  10  10 360.797 111.003  -2
   2 -10   6 360.797 111.003   1
  -2  10  11 5522.82 143.934  -2
   2 -10   7 5522.82 143.934   1
  -2  10  12 1615.32 109.176  -2
   2 -10   8 1615.32 109.176   1
   2 -10 -13 1307.11 113.240  -2
  -2  10  -9 1307.11 113.240   1
   2 -10 -14 880.144 100.312  -2
  -2  10 -10 880.144 100.312   1
   2 -10 -15 4474.78 119.904  -2
  -2  10 -11 4474.78 119.904   1
   2 -10 -16 1951.23 95.1499  -2
  -2  10 -12 1951.23 95.1499   1
   2 -10 -17 3109.21 98.8343  -2
  -2  10 -13 3109.21 98.8343   1
   2 -10 -18 9447.28 113.449  -2
  -2  10 -14 9447.28 113.449   1
  -2  10  19 92.7374 62.4622  -2
   2 -10  15 92.7374 62.4622   1
  -2   9 -17 550.328 133.471  -2
   2  -9 -21 550.328 133.471   1
  -2   9 -16 1074.41 150.502  -2
   2  -9 -20 1074.41 150.502   1
  -2   9 -15 1084.77 96.1727  -2
   2  -9 -19 1084.77 96.1727   1
  -2   9 -14 1033.07 102.711  -2
   2  -9 -18 1033.07 102.711   1
  -2   9 -13 2298.80 114.258  -2
   2  -9 -17 2298.80 114.258   1
  -2   9 -12 2293.19 127.194  -2
   2  -9 -16 2293.19 127.194   1
  -2   9 -11 383.741 77.9746  -2
   2  -9 -15 383.741 77.9746   1
  -2   9 -10 1277.85 86.0829  -2
   2  -9 -14 1277.85 86.0829   1
  -2   9  -9 1806.35 104.774  -2
   2  -9 -13 1806.35 104.774   1
  -2   9  -8 1973.93 94.7431  -2
   2  -9 -12 1973.93 94.7431   1
  -2   9  -7 2957.33 109.765  -2
   2  -9 -11 2957.33 109.765   1
  -2   9  -6 4517.71 122.629  -2
   2  -9 -10 4517.71 122.629   1
  -2   9  -5 1695.56 90.8405  -2
   2  -9  -9 1695.56 90.8405   1
  -2   9  -4 589.714 81.8780  -2
   2  -9  -8 589.714 81.8780   1
  -2   9  -3 1675.73 106.085  -2
   2  -9  -7 1675.73 106.085   1
  -2   9  -2 4277.92 143.918  -2
   2  -9  -6 4277.92 143.918   1
  -2   9  -1 6618.61 163.737  -2
   2  -9  -5 6618.61 163.737   1
  -2   9   0 6224.43 167.668  -2
   2  -9  -4 6224.43 167.668   1
  -2   9   1 3124.77 188.346  -2
   2  -9  -3 3124.77 188.346   1
  -2   9   2 16451.5 261.425  -2
   2  -9  -2 16451.5 261.425   1
  -2   9   3 11508.0 295.276  -2
   2  -9  -1 11508.0 295.276   1
  -2   9   4 1510.21 140.922  -2
   2  -9   0 1510.21 140.922   1
  -2   9   5 4006.53 159.048  -2
   2  -9   1 4006.53 159.048   1
  -2   9   6 915.174 131.491  -2
   2  -9   2 915.174 131.491   1
  -2   9   7 2547.57 149.991  -2
   2  -9   3 2547.57 149.991   1
  -2   9   8 4048.35 156.377  -2
   2  -9   4 4048.35 156.377   1
  -2   9   9 11750.5 208.879  -2
   2  -9   5 11750.5 208.879   1
   2  -9 -10 22941.5 285.304  -2
  -2   9  -6 22941.5 285.304   1
  -2   9  11 17443.9 261.377  -2
   2  -9   7 17443.9 261.377   1
  -2   9  12 13122.8 180.257  -2
   2  -9   8 13122.8 180.257   1
  -2   9  13 10476.8 209.001  -2
   2  -9   9 10476.8 209.001   1
  -2   9  14 721.275 124.485  -2
   2  -9  10 721.275 124.485   1
  -2   9  15 1329.73 132.419  -2
   2  -9  11 1329.73 132.419   1
   2  -9 -16 6705.65 165.800  -2
  -2   9 -12 6705.65 165.800   1
  -2   9  17 12887.0 196.441  -2
   2  -9  13 12887.0 196.441   1
   2  -9 -18 7722.83 161.342  -2
  -2   9 -14 7722.83 161.342   1
  -2   9  19 11063.7 182.090  -2
   2  -9  15 11063.7 182.090   1
   2  -9 -20 4638.60 106.375  -2
  -2   9 -16 4638.60 106.375   1
   2  -9 -21 1496.75 82.1437  -2
  -2   9 -17 1496.75 82.1437   1
   2  -9 -22 1202.24 86.2427  -2
  -2   9 -18 1202.24 86.2427   1
   2  -9 -23 86.1805 43.7532  -2
  -2   9 -19 86.1805 43.7532   1
   2  -9 -24 270.825 61.8733  -2
  -2   9 -20 270.825 61.8733   1
  -2   8 -23 1498.57 114.616  -2
   2  -8 -26 1498.57 114.616   1
  -2   8 -22 4873.86 105.704  -2
   2  -8 -25 4873.86 105.704   1
  -2   8 -21 3702.72 115.293  -2
   2  -8 -24 3702.72 115.293   1
  -2   8 -20 610.239 106.763  -2
   2  -8 -23 610.239 106.763   1
  -2   8 -19 813.468 94.5969  -2
   2  -8 -22 813.468 94.5969   1
  -2   8 -18 829.609 101.538  -2
   2  -8 -21 829.609 101.538   1
  -2   8 -17 9007.09 202.001  -2
   2  -8 -20 9007.09 202.001   1
  -2   8 -16 10546.7 174.461  -2
   2  -8 -19 10546.7 174.461   1
  -2   8 -15 12972.0 156.152  -2
   2  -8 -18 12972.0 156.152   1
  -2   8 -14 7608.20 147.488  -2
   2  -8 -17 7608.20 147.488   1
  -2   8 -13 3191.61 114.477  -2
   2  -8 -16 3191.61 114.477   1
  -2   8 -12 383.649 74.7749  -2
   2  -8 -15 383.649 74.7749   1
  -2   8 -11 1969.86 78.3147  -2
   2  -8 -14 1969.86 78.3147   1
  -2   8 -10 1399.38 83.3324  -2
   2  -8 -13 1399.38 83.3324   1
  -2   8  -9 353.899 87.5490  -2
   2  -8 -12 353.899 87.5490   1
  -2   8  -8 1618.45 99.7030  -2
   2  -8 -11 1618.45 99.7030   1
  -2   8  -7 4831.35 131.805  -2
   2  -8 -10 4831.35 131.805   1
  -2   8  -6 497.910 126.624  -2
   2  -8  -9 497.910 126.624   1
  -2   8  -5 8581.19 177.156  -2
   2  -8  -8 8581.19 177.156   1
  -2   8  -4 10183.8 182.855  -2
   2  -8  -7 10183.8 182.855   1
  -2   8  -3 1863.06 170.748  -2
   2  -8  -6 1863.06 170.748   1
  -2   8  -2 13022.1 277.486  -2
   2  -8  -5 13022.1 277.486   1
  -2   8  -1 30047.0 363.562  -2
   2  -8  -4 30047.0 363.562   1
  -2   8   0 8888.13 219.336  -2
   2  -8  -3 8888.13 219.336   1
  -2   8   1 10459.7 218.028  -2
   2  -8  -2 10459.7 218.028   1
  -2   8   2 2905.04 172.107  -2
   2  -8  -1 2905.04 172.107   1
  -2   8   3 24931.9 309.128  -2
   2  -8   0 24931.9 309.128   1
  -2   8   4 37436.4 367.617  -2
   2  -8   1 37436.4 367.617   1
  -2   8   5 4520.21 191.921  -2
   2  -8   2 4520.21 191.921   1
  -2   8   6 9012.95 237.724  -2
   2  -8   3 9012.95 237.724   1
  -2   8   7 27588.7 339.067  -2
   2  -8   4 27588.7 339.067   1
  -2   8   8 4332.03 165.182  -2
   2  -8   5 4332.03 165.182   1
  -2   8   9 497.390 88.3425  -2
   2  -8   6 497.390 88.3425   1
  -2   8  10 7675.51 185.221  -2
   2  -8   7 7675.51 185.221   1
  -2   8  11 2887.50 148.028  -2
   2  -8   8 2887.50 148.028   1
  -2   8  12 459.564 126.839  -2
   2  -8   9 459.564 126.839   1
   2  -8 -13 446.675 130.376  -2
  -2   8 -10 446.675 130.376   1
  -2   8  14 6621.44 194.430  -2
   2  -8  11 6621.44 194.430   1
   2  -8 -15 2136.31 161.626  -2
  -2   8 -12 2136.31 161.626   1
   2  -8 -16 13655.3 196.180  -2
  -2   8 -13 13655.3 196.180   1
   2  -8 -17 15500.3 179.104  -2
  -2   8 -14 15500.3 179.104   1
   2  -8 -18 9275.43 194.337  -2
  -2   8 -15 9275.43 194.337   1
  -2   8  19 15351.7 215.274  -2
   2  -8  16 15351.7 215.274   1
  -2   8  20 5457.76 128.424  -2
   2  -8  17 5457.76 128.424   1
   2  -8 -21 2459.19 87.1955  -2
  -2   8 -18 2459.19 87.1955   1
  -2   8  22 489.591 67.3829  -2
   2  -8  19 489.591 67.3829   1
  -2   8  23 5961.57 107.833  -2
   2  -8  20 5961.57 107.833   1
   2  -8 -24 18545.1 173.027  -2
  -2   8 -21 18545.1 173.027   1
   2  -8 -25 13729.7 131.473  -2
  -2   8 -22 13729.7 131.473   1
  -2   8 -23 3327.20 58.9256   1
  -2   8  26 3298.04 74.6789  -2
   2  -8  23 3298.04 74.6789   1
   2  -8 -27 6746.08 125.368  -2
  -2   8 -24 6746.08 125.368   1
  -2   7 -27 316.164 89.6961  -2
   2  -7 -30 316.164 89.6961   1
  -2   7 -26 695.308 79.9209  -2
   2  -7 -29 695.308 79.9209   1
  -2   7 -25 583.042 68.5050  -2
   2  -7 -28 583.042 68.5050   1
  -2   7 -24 492.511 76.0190  -2
   2  -7 -27 492.511 76.0190   1
  -2   7 -23 1914.24 94.7287  -2
   2  -7 -26 1914.24 94.7287   1
  -2   7 -22 3415.80 113.241  -2
   2  -7 -25 3415.80 113.241   1
  -2   7 -21 8514.89 148.336  -2
   2  -7 -24 8514.89 148.336   1
  -2   7 -20 6594.87 146.676  -2
   2  -7 -23 6594.87 146.676   1
  -2   7 -19 1753.64 121.536  -2
   2  -7 -22 1753.64 121.536   1
  -2   7 -18 751.217 122.193  -2
   2  -7 -21 751.217 122.193   1
  -2   7 -17 81.4481 80.7410  -2
   2  -7 -20 81.4481 80.7410   1
  -2   7 -16 83.4881 71.0816  -2
   2  -7 -19 83.4881 71.0816   1
  -2   7 -15 486.579 71.9260  -2
   2  -7 -18 486.579 71.9260   1
  -2   7 -14 785.469 73.5759  -2
   2  -7 -17 785.469 73.5759   1
  -2   7 -13 1339.75 85.5401  -2
   2  -7 -16 1339.75 85.5401   1
  -2   7 -12 5250.43 153.463  -2
   2  -7 -15 5250.43 153.463   1
  -2   7 -11 9803.25 182.226  -2
   2  -7 -14 9803.25 182.226   1
  -2   7 -10 11361.9 175.916  -2
   2  -7 -13 11361.9 175.916   1
  -2   7  -9 12043.6 159.679  -2
   2  -7 -12 12043.6 159.679   1
  -2   7  -8 9445.04 181.961  -2
   2  -7 -11 9445.04 181.961   1
   2  -7   7 9992.28 163.722  -2
  -2   7  10 9992.28 163.722   1
  -2   7  -6 11959.2 146.237  -2
   2  -7  -9 11959.2 146.237   1
  -2   7  -5 8902.45 170.570  -2
   2  -7  -8 8902.45 170.570   1
  -2   7  -4 1628.14 102.535  -2
   2  -7  -7 1628.14 102.535   1
  -2   7  -3 9522.21 297.086  -2
   2  -7  -6 9522.21 297.086   1
  -2   7  -2 21923.0 368.916  -2
   2  -7  -5 21923.0 368.916   1
  -2   7  -1 27593.6 309.331  -2
   2  -7  -4 27593.6 309.331   1
  -2   7   0 9800.28 194.604  -2
   2  -7  -3 9800.28 194.604   1
   2  -7  -1 1343.60 123.297  -2
  -2   7   2 1343.60 123.297   1
   2  -7  -2 7291.97 197.522  -2
  -2   7   1 7291.97 197.522   1
  -2   7   3 16988.7 359.845  -2
   2  -7   0 16988.7 359.845   1
  -2   7   4 12839.6 257.262  -2
   2  -7   1 12839.6 257.262   1
  -2   7   5 7344.72 182.678  -2
   2  -7   2 7344.72 182.678   1
  -2   7   6 6665.24 180.743  -2
   2  -7   3 6665.24 180.743   1
  -2   7   7 2120.79 114.688  -2
   2  -7   4 2120.79 114.688   1
   2  -7  -8 2740.69 153.376  -2
  -2   7  -5 2740.69 153.376   1
   2  -7  -9 16496.3 237.257  -2
  -2   7  -6 16496.3 237.257   1
  -2   7  10 1834.14 121.795  -2
   2  -7   7 1834.14 121.795   1
  -2   7  11 5480.01 180.226  -2
   2  -7   8 5480.01 180.226   1
  -2   7  12 4848.08 173.472  -2
   2  -7   9 4848.08 173.472   1
  -2   7  13 5426.59 177.599  -2
   2  -7  10 5426.59 177.599   1
  -2   7  14 4797.36 143.570  -2
   2  -7  11 4797.36 143.570   1
  -2   7  15 1471.02 98.5236  -2
   2  -7  12 1471.02 98.5236   1
  -2   7  16 2789.79 132.849  -2
   2  -7  13 2789.79 132.849   1
  -2   7  17 3547.56 140.978  -2
   2  -7  14 3547.56 140.978   1
  -2   7  18 2962.20 135.437  -2
   2  -7  15 2962.20 135.437   1
   2  -7 -19 1155.08 103.540  -2
  -2   7 -16 1155.08 103.540   1
  -2   7  20 55.1099 61.4219  -2
   2  -7  17 55.1099 61.4219   1
   2  -7 -21 1424.34 95.0916  -2
  -2   7 -18 1424.34 95.0916   1
  -2   7  22 2066.73 95.7269  -2
   2  -7  19 2066.73 95.7269   1
   2  -7 -23 1307.64 79.7312  -2
  -2   7 -20 1307.64 79.7312   1
  -2   7  24 1060.44 74.7583  -2
   2  -7  21 1060.44 74.7583   1
   2  -7 -25 1037.56 69.6704  -2
  -2   7 -22 1037.56 69.6704   1
   2  -7 -26 1142.77 64.3738  -2
  -2   7 -23 1142.77 64.3738   1
  -2   7 -24 1201.28 86.6544   1
  -2   7  27 1868.47 67.7877  -2
   2  -7  24 1868.47 67.7877   1
  -2   7  28 5324.82 85.8044  -2
   2  -7  25 5324.82 85.8044   1
   2  -7 -29 5754.92 97.7292  -2
  -2   7 -26 5754.92 97.7292   1
  -2   7  30 1086.92 61.1228  -2
   2  -7  27 1086.92 61.1228   1
  -2   6 -30 2714.55 102.165  -2
   2  -6 -32 2714.55 102.165   1
  -2   6 -29 1041.47 81.5759  -2
   2  -6 -31 1041.47 81.5759   1
  -2   6 -28 140.830 84.7413  -2
   2  -6 -30 140.830 84.7413   1
  -2   6 -27 43.2499 75.0053  -2
   2  -6 -29 43.2499 75.0053   1
  -2   6 -26 848.894 83.0496  -2
   2  -6 -28 848.894 83.0496   1
  -2   6 -25 429.838 90.0980  -2
   2  -6 -27 429.838 90.0980   1
  -2   6 -24 6630.91 132.816  -2
   2  -6 -26 6630.91 132.816   1
   2  -6 -25 14163.9 239.662   1
  -2   6 -23 16849.2 223.275  -2
   2  -6 -25 16849.2 223.275   1
   2  -6 -24 3316.13 178.444   1
  -2   6 -22 4155.77 171.263  -2
   2  -6 -24 4155.77 171.263   1
   2  -6 -23 23513.3 328.104   1
  -2   6 -21 31620.8 311.684  -2
   2  -6 -23 31620.8 311.684   1
   2  -6 -22 726.650 169.884   1
  -2   6 -20 1604.50 159.589  -2
   2  -6 -22 1604.50 159.589   1
   2  -6 -21 327.566 181.656   1
  -2   6 -19 687.490 150.163  -2
   2  -6 -21 687.490 150.163   1
   2  -6 -20 4527.36 227.867   1
  -2   6 -18 7583.52 154.604  -2
   2  -6 -20 7583.52 154.604   1
   2  -6 -19 967.284 169.443   1
  -2   6 -17 2119.74 120.993  -2
   2  -6 -19 2119.74 120.993   1
   2  -6 -18 2298.69 190.811   1
  -2   6 -16 5210.70 122.375  -2
   2  -6 -18 5210.70 122.375   1
   2  -6 -17-2944.32 169.152   1
  -2   6 -15 3656.40 138.427  -2
   2  -6 -17 3656.40 138.427   1
   2  -6 -16 8216.31 223.698   1
  -2   6 -14 12421.5 159.254  -2
   2  -6 -16 12421.5 159.254   1
   2  -6 -15 7079.12 189.966   1
  -2   6 -13 8961.27 142.919  -2
   2  -6 -15 8961.27 142.919   1
  -2   6 -12 9817.69 149.040  -2
   2  -6 -14 9817.69 149.040   1
  -2   6 -11 8530.28 147.234  -2
   2  -6 -13 8530.28 147.234   1
   2  -6  10 4801.24 122.232  -2
  -2   6  12 4801.24 122.232   1
   2  -6   9 6195.64 266.689  -2
  -2   6  11 6195.64 266.689   1
  -2   6  -8 4722.14 146.581  -2
   2  -6 -10 4722.14 146.581   1
  -2   6  -7 5016.45 135.205  -2
   2  -6  -9 5016.45 135.205   1
  -2   6  -6 2652.59 84.2287  -2
   2  -6  -8 2652.59 84.2287   1
  -2   6  -5 7758.22 145.484  -2
   2  -6  -7 7758.22 145.484   1
  -2   6  -4 4591.81 154.811  -2
   2  -6  -6 4591.81 154.811   1
  -2   6  -3 22541.3 363.640  -2
   2  -6  -5 22541.3 363.640   1
  -2   6  -2 28366.8 396.699  -2
   2  -6  -4 28366.8 396.699   1
  -2   6  -1 58452.1 528.629  -2
   2  -6  -3 58452.1 528.629   1
  -2   6   0 34887.1 421.259  -2
   2  -6  -2 34887.1 421.259   1
  -2   6   1 10928.3 269.814  -2
   2  -6  -1 10928.3 269.814   1
  -2   6   2 7292.51 196.567  -2
   2  -6   0 7292.51 196.567   1
   2  -6  -3 10688.3 242.542  -2
  -2   6  -1 10688.3 242.542   1
   2  -6  -4 11042.1 251.994  -2
  -2   6  -2 11042.1 251.994   1
   2  -6  -5 12661.3 212.226  -2
  -2   6  -3 12661.3 212.226   1
   2  -6  -6 15052.9 208.444  -2
  -2   6  -4 15052.9 208.444   1
  -2   6   7 28652.2 285.039  -2
   2  -6   5 28652.2 285.039   1
  -2   6   8 12381.9 170.295  -2
   2  -6   6 12381.9 170.295   1
  -2   6   9 34443.8 296.393  -2
   2  -6   7 34443.8 296.393   1
   2  -6 -10 28309.0 269.440  -2
  -2   6  -8 28309.0 269.440   1
  -2   6  11 60336.9 521.263  -2
   2  -6   9 60336.9 521.263   1
   2  -6 -12 4860.82 120.989  -2
  -2   6 -10 4860.82 120.989   1
  -2   6  13 1567.21 104.602  -2
   2  -6  11 1567.21 104.602   1
  -2   6  14 3450.09 107.559  -2
   2  -6  12 3450.09 107.559   1
  -2   6  15 5507.52 108.252  -2
   2  -6  13 5507.52 108.252   1
   2  -6 -16 8385.93 167.901  -2
  -2   6 -14 8385.93 167.901   1
   2  -6 -17 23452.9 295.616  -2
  -2   6 -15 23452.9 295.616   1
   2  -6 -18 13129.1 177.361  -2
  -2   6 -16 13129.1 177.361   1
  -2   6  19 2282.91 110.002  -2
   2  -6  17 2282.91 110.002   1
   2  -6 -20 2902.67 104.842  -2
  -2   6 -18 2902.67 104.842   1
  -2   6  21 567.452 81.5658  -2
   2  -6  19 567.452 81.5658   1
   2  -6 -22 2784.45 91.4771  -2
  -2   6 -20 2784.45 91.4771   1
   2  -6 -23 4311.60 128.090  -2
  -2   6 -21 4311.60 128.090   1
   2  -6 -24 2442.76 84.9559  -2
  -2   6 -22 2442.76 84.9559   1
   2  -6 -25 3244.47 92.6882  -2
  -2   6 -23 3244.47 92.6882   1
   2  -6 -26 1405.65 70.7820  -2
  -2   6 -24 1405.65 70.7820   1
  -2   6  27 307.023 54.3390  -2
   2  -6  25 307.023 54.3390   1
  -2   6 -26 114.219 69.9420   1
   2  -6 -28 257.694 58.9317  -2
  -2   6 -26 257.694 58.9317   1
  -2   6  29 311.963 66.2641  -2
   2  -6  27 311.963 66.2641   1
  -2   6  30 47.1714 56.4684  -2
   2  -6  28 47.1714 56.4684   1
  -2   6  31 693.871 68.0922  -2
   2  -6  29 693.871 68.0922   1
  -2   6  32 517.604 72.9195  -2
   2  -6  30 517.604 72.9195   1
  -2   5 -32 261.656 85.2304  -2
   2  -5 -34 261.656 85.2304   1
  -2   5 -31 111.318 70.9112  -2
   2  -5 -33 111.318 70.9112   1
   2  -5 -32 183.221 78.6736   1
  -2   5 -30 461.433 116.934  -2
   2  -5 -32 461.433 116.934   1
   2  -5 -31 963.843 95.3215   1
  -2   5 -29 1080.44 142.133  -2
   2  -5 -31 1080.44 142.133   1
  -2   5 -28 988.002 112.704  -2
   2  -5 -30 988.002 112.704   1
  -2   5 -27 865.920 120.720  -2
   2  -5 -29 865.920 120.720   1
  -2   5 -26 1566.43 132.418  -2
   2  -5 -28 1566.43 132.418   1
  -2   5 -25 3301.17 117.845  -2
   2  -5 -27 3301.17 117.845   1
  -2   5 -24 3419.88 125.678  -2
   2  -5 -26 3419.88 125.678   1
  -2   5 -23 1829.86 120.643  -2
   2  -5 -25 1829.86 120.643   1
  -2   5 -22 1997.62 125.940  -2
   2  -5 -24 1997.62 125.940   1
  -2   5 -21 5405.48 129.353  -2
   2  -5 -23 5405.48 129.353   1
  -2   5 -20 4238.72 145.846  -2
   2  -5 -22 4238.72 145.846   1
  -2   5 -19 1346.48 94.6505  -2
   2  -5 -21 1346.48 94.6505   1
  -2   5 -18 2329.53 110.512  -2
   2  -5 -20 2329.53 110.512   1
  -2   5 -17 6980.12 124.130  -2
   2  -5 -19 6980.12 124.130   1
  -2   5 -16 5456.60 116.204  -2
   2  -5 -18 5456.60 116.204   1
  -2   5 -15 9072.98 150.688  -2
   2  -5 -17 9072.98 150.688   1
  -2   5 -14 16599.5 151.364  -2
   2  -5 -16 16599.5 151.364   1
  -2   5 -13 10295.0 126.976  -2
   2  -5 -15 10295.0 126.976   1
  -2   5 -12 4827.83 88.0975  -2
   2  -5 -14 4827.83 88.0975   1
  -2   5 -11 790.354 87.8733  -2
   2  -5 -13 790.354 87.8733   1
  -2   5 -10 7713.77 148.254  -2
   2  -5 -12 7713.77 148.254   1
  -2   5  -9 19731.5 338.277  -2
   2  -5 -11 19731.5 338.277   1
   2  -5   8 19184.8 427.697  -2
  -2   5  10 19184.8 427.697   1
   2  -5   7 11020.5 334.029  -2
  -2   5   9 11020.5 334.029   1
   2  -5   6 10107.8 312.665  -2
  -2   5   8 10107.8 312.665   1
  -2   5  -5 2138.39 197.544  -2
   2  -5  -7 2138.39 197.544   1
   2  -5   4 1146.90 148.919  -2
  -2   5   6 1146.90 148.919   1
   2  -5   3 502.859 182.938  -2
  -2   5   5 502.859 182.938   1
   2  -5   2 1009.77 211.636  -2
  -2   5   4 1009.77 211.636   1
   2  -5   1 949.712 143.526  -2
  -2   5   3 949.712 143.526   1
   2  -5   0 1629.25 181.810  -2
  -2   5   2 1629.25 181.810   1
   2  -5  -1 4937.34 215.432  -2
  -2   5   1 4937.34 215.432   1
   2  -5  -2 9652.38 324.148  -2
  -2   5   0 9652.38 324.148   1
   2  -5  -3 2213.11 172.139  -2
  -2   5  -1 2213.11 172.139   1
   2  -5  -4 337.424 146.207  -2
  -2   5  -2 337.424 146.207   1
   2  -5  -5 3139.78 195.205  -2
  -2   5  -3 3139.78 195.205   1
   2  -5  -6 7386.88 291.358  -2
  -2   5  -4 7386.88 291.358   1
   2  -5  -7 11784.9 369.395  -2
  -2   5  -5 11784.9 369.395   1
   2  -5  -8 12079.9 377.938  -2
  -2   5  -6 12079.9 377.938   1
   2  -5  -9 19473.1 463.580  -2
  -2   5  -7 19473.1 463.580   1
   2  -5 -10 23196.1 501.413  -2
  -2   5  -8 23196.1 501.413   1
   2  -5 -11 30107.6 352.444  -2
  -2   5  -9 30107.6 352.444   1
   2  -5 -12 4754.98 137.296  -2
  -2   5 -10 4754.98 137.296   1
   2  -5 -13 668.378 78.2337  -2
  -2   5 -11 668.378 78.2337   1
   2  -5 -14 1461.97 88.6547  -2
  -2   5 -12 1461.97 88.6547   1
   2  -5 -15 6158.98 128.803  -2
  -2   5 -13 6158.98 128.803   1
  -2   5  16 8443.05 134.630  -2
   2  -5  14 8443.05 134.630   1
  -2   5  17 3174.10 128.493  -2
   2  -5  15 3174.10 128.493   1
  -2   5  18 3648.36 116.622  -2
   2  -5  16 3648.36 116.622   1
  -2   5  19 3827.71 114.187  -2
   2  -5  17 3827.71 114.187   1
   2  -5 -20 4527.70 120.126  -2
  -2   5 -18 4527.70 120.126   1
   2  -5 -21 7879.01 134.799  -2
  -2   5 -19 7879.01 134.799   1
   2  -5 -22 13266.6 153.689  -2
  -2   5 -20 13266.6 153.689   1
   2  -5 -23 6215.59 126.285  -2
  -2   5 -21 6215.59 126.285   1
  -2   5  24 9110.70 154.759  -2
   2  -5  22 9110.70 154.759   1
  -2   5  25 15401.5 151.569  -2
   2  -5  23 15401.5 151.569   1
   2  -5 -26 3988.27 92.4076  -2
  -2   5 -24 3988.27 92.4076   1
   2  -5 -27 2271.54 106.342  -2
  -2   5 -25 2271.54 106.342   1
  -2   5 -26 90.2028 80.1535   1
  -2   5  28 229.820 73.1412  -2
   2  -5  26 229.820 73.1412   1
   2  -5 -29 1530.95 76.2178  -2
  -2   5 -27 1530.95 76.2178   1
  -2   5  30 1904.24 79.3276  -2
   2  -5  28 1904.24 79.3276   1
   2  -5 -31 1363.54 69.9018  -2
  -2   5 -29 1363.54 69.9018   1
   2  -5 -32 1619.37 60.8825  -2
  -2   5 -30 1619.37 60.8825   1
  -2   5 -31 608.657 47.1450   1
  -2   5  33 854.774 93.5879  -2
   2  -5  31 854.774 93.5879   1
  -2   5  34 1986.89 83.5818  -2
   2  -5  32 1986.89 83.5818   1
   2  -4 -34 950.521 78.8892   1
  -2   4 -32 3198.04 98.6072  -2
   2  -4 -33 3198.04 98.6072   1
  -2   4 -31 9335.22 148.716  -2
   2  -4 -32 9335.22 148.716   1
  -2   4 -30 6723.09 150.318  -2
   2  -4 -31 6723.09 150.318   1
  -2   4 -29 5227.80 122.018  -2
   2  -4 -30 5227.80 122.018   1
  -2   4 -28 2083.54 111.030  -2
   2  -4 -29 2083.54 111.030   1
  -2   4 -27 359.471 101.625  -2
   2  -4 -28 359.471 101.625   1
  -2   4 -26 1589.41 97.0659  -2
   2  -4 -27 1589.41 97.0659   1
  -2   4 -25 695.566 94.1443  -2
   2  -4 -26 695.566 94.1443   1
  -2   4 -24 2659.01 131.331  -2
   2  -4 -25 2659.01 131.331   1
  -2   4 -23 483.177 97.5810  -2
   2  -4 -24 483.177 97.5810   1
  -2   4 -22 1778.49 109.969  -2
   2  -4 -23 1778.49 109.969   1
  -2   4 -21 6457.37 140.368  -2
   2  -4 -22 6457.37 140.368   1
  -2   4 -20 3843.89 128.800  -2
   2  -4 -21 3843.89 128.800   1
  -2   4 -19 33556.6 263.742  -2
   2  -4 -20 33556.6 263.742   1
  -2   4 -18 19506.9 220.414  -2
   2  -4 -19 19506.9 220.414   1
  -2   4 -17 1827.53 101.639  -2
   2  -4 -18 1827.53 101.639   1
  -2   4 -16 74721.8 383.964  -2
   2  -4 -17 74721.8 383.964   1
  -2   4 -15 1908.41 95.8781  -2
   2  -4 -16 1908.41 95.8781   1
   2  -4  14 12576.7 190.672  -2
  -2   4  15 12576.7 190.672   1
   2  -4  13 4606.72 341.423  -2
  -2   4  14 4606.72 341.423   1
   2  -4  12 5802.81 347.307  -2
  -2   4  13 5802.81 347.307   1
  -2   4 -11 760.046 156.627  -2
   2  -4 -12 760.046 156.627   1
   2  -4  10 1076.77 152.543  -2
  -2   4  11 1076.77 152.543   1
   2  -4   9 708.738 141.863  -2
  -2   4  10 708.738 141.863   1
  -2   4  -8 3176.23 178.832  -2
   2  -4  -9 3176.23 178.832   1
  -2   4  -7 65962.5 681.718  -2
   2  -4  -8 65962.5 681.718   1
   2  -4   6 23976.4 338.156  -2
  -2   4   7 23976.4 338.156   1
  -2   4  -5 58092.4 502.319  -2
   2  -4  -6 58092.4 502.319   1
   2  -4   4 9909.87 232.390  -2
  -2   4   5 9909.87 232.390   1
   2  -4   3 36045.8 349.726  -2
  -2   4   4 36045.8 349.726   1
   2  -4   2 24937.4 337.772  -2
  -2   4   3 24937.4 337.772   1
   2  -4   1 9903.72 204.252  -2
  -2   4   2 9903.72 204.252   1
   2  -4   0 7576.14 267.830  -2
  -2   4   1 7576.14 267.830   1
   2  -4  -1 20471.8 439.905  -2
  -2   4   0 20471.8 439.905   1
   2  -4  -2 26339.4 442.492  -2
  -2   4  -1 26339.4 442.492   1
   2  -4  -3 4916.86 201.673  -2
  -2   4  -2 4916.86 201.673   1
   2  -4  -4 27498.3 453.601  -2
  -2   4  -3 27498.3 453.601   1
  -2   4   5 60794.7 713.837  -2
   2  -4   4 60794.7 713.837   1
   2  -4  -6 16468.3 319.464  -2
  -2   4  -5 16468.3 319.464   1
   2  -4  -7 21353.3 354.333  -2
  -2   4  -6 21353.3 354.333   1
   2  -4  -8 32314.7 528.967  -2
  -2   4  -7 32314.7 528.967   1
   2  -4  -9 9792.07 329.049  -2
  -2   4  -8 9792.07 329.049   1
   2  -4 -10 3893.31 250.730  -2
  -2   4  -9 3893.31 250.730   1
   2  -4 -11 292.045 159.444  -2
  -2   4 -10 292.045 159.444   1
   2  -4 -12 287.178 164.949  -2
  -2   4 -11 287.178 164.949   1
   2  -4 -13 738.944 186.103  -2
  -2   4 -12 738.944 186.103   1
  -2   4  14 40673.0 697.298  -2
   2  -4  13 40673.0 697.298   1
  -2   4  15 27353.1 274.461  -2
   2  -4  14 27353.1 274.461   1
  -2   4  16 6126.20 96.6400  -2
   2  -4  15 6126.20 96.6400   1
   2  -4 -17 12291.4 206.471  -2
  -2   4 -16 12291.4 206.471   1
   2  -4 -18 7004.20 106.924  -2
  -2   4 -17 7004.20 106.924   1
  -2   4  19 3116.28 88.7635  -2
   2  -4  18 3116.28 88.7635   1
  -2   4  20 17012.4 178.491  -2
   2  -4  19 17012.4 178.491   1
  -2   4  21 19230.4 175.762  -2
   2  -4  20 19230.4 175.762   1
   2  -4 -22 15433.4 160.826  -2
  -2   4 -21 15433.4 160.826   1
  -2   4  23 6446.50 99.6887  -2
   2  -4  22 6446.50 99.6887   1
   2  -4 -24 258.617 70.2161  -2
  -2   4 -23 258.617 70.2161   1
  -2   4  25 14885.8 148.101  -2
   2  -4  24 14885.8 148.101   1
  -2   4  26 4891.80 93.0299  -2
   2  -4  25 4891.80 93.0299   1
  -2   4  27 1457.59 70.2503  -2
   2  -4  26 1457.59 70.2503   1
   2  -4 -28 349.678 65.7364  -2
  -2   4 -27 349.678 65.7364   1
   2  -4 -29 250.966 55.9518  -2
  -2   4 -28 250.966 55.9518   1
   2  -4 -30 559.065 86.9036  -2
  -2   4 -29 559.065 86.9036   1
  -2   4  31 3194.53 77.5520  -2
   2  -4  30 3194.53 77.5520   1
   2  -4 -32 7907.27 105.175  -2
  -2   4 -31 7907.27 105.175   1
   2  -4 -33 2534.01 94.1779  -2
  -2   4 -32 2534.01 94.1779   1
   2  -4 -34 4979.67 89.2575  -2
  -2   4 -33 4979.67 89.2575   1
   2  -3 -36 2486.24 73.4034   1
  -2   3 -34 7672.61 153.956  -2
   2  -3 -35 7672.61 153.956   1
   2  -3  33 9220.24 113.023  -2
  -2   3  34 9220.24 113.023   1
  -2   3 -32 4773.87 111.670  -2
   2  -3 -33 4773.87 111.670   1
  -2   3 -31 1057.60 82.0248  -2
   2  -3 -32 1057.60 82.0248   1
  -2   3 -30 2783.63 122.740  -2
   2  -3 -31 2783.63 122.740   1
  -2   3 -29 2519.36 125.534  -2
   2  -3 -30 2519.36 125.534   1
  -2   3 -28 4652.91 120.701  -2
   2  -3 -29 4652.91 120.701   1
  -2   3 -27 6177.51 157.211  -2
   2  -3 -28 6177.51 157.211   1
  -2   3 -26 6505.16 138.343  -2
   2  -3 -27 6505.16 138.343   1
  -2   3 -25 2027.76 117.793  -2
   2  -3 -26 2027.76 117.793   1
  -2   3 -24 31.9942 87.8542  -2
   2  -3 -25 31.9942 87.8542   1
  -2   3 -23 444.856 90.8999  -2
   2  -3 -24 444.856 90.8999   1
  -2   3 -22 249.561 90.9387  -2
   2  -3 -23 249.561 90.9387   1
  -2   3 -21 1224.10 92.6960  -2
   2  -3 -22 1224.10 92.6960   1
  -2   3 -20 1147.16 101.961  -2
   2  -3 -21 1147.16 101.961   1
  -2   3 -19 2956.90 100.981  -2
   2  -3 -20 2956.90 100.981   1
  -2   3 -18 8340.73 127.563  -2
   2  -3 -19 8340.73 127.563   1
  -2   3 -17 7014.97 103.237  -2
   2  -3 -18 7014.97 103.237   1
  -2   3 -16 1895.06 254.399  -2
   2  -3 -17 1895.06 254.399   1
  -2   3 -15-13.8561 165.837  -2
   2  -3 -16-13.8561 165.837   1
  -2   3 -14 715.219 220.311  -2
   2  -3 -15 715.219 220.311   1
  -2   3 -13 1667.41 235.324  -2
   2  -3 -14 1667.41 235.324   1
   2  -3  12 2784.60 241.746  -2
  -2   3  13 2784.60 241.746   1
  -2   3 -11 7230.29 307.592  -2
   2  -3 -12 7230.29 307.592   1
  -2   3 -10 31056.7 509.133  -2
   2  -3 -11 31056.7 509.133   1
   2  -3   9 62328.6 656.446  -2
  -2   3  10 62328.6 656.446   1
  -2   3  -8 93244.8 613.815  -2
   2  -3  -9 93244.8 613.815   1
  -2   3  -7 71068.6 551.075  -2
   2  -3  -8 71068.6 551.075   1
  -2   3  -6 40686.4 439.121  -2
   2  -3  -7 40686.4 439.121   1
   2  -3   5 13314.9 286.049  -2
  -2   3   6 13314.9 286.049   1
  -2   3  -4 7045.30 194.339  -2
   2  -3  -5 7045.30 194.339   1
   2  -3   3 3763.31 158.327  -2
  -2   3   4 3763.31 158.327   1
  -2   3  -2 7613.13 141.424  -2
   2  -3  -3 7613.13 141.424   1
   2  -3   1 534.137 82.5131  -2
  -2   3   2 534.137 82.5131   1
   2  -3   0 2607.94 131.402  -2
  -2   3   1 2607.94 131.402   1
  -2   3   1 7048.50 148.995  -2
   2  -3   0 7048.50 148.995   1
   2  -3  -2 4318.56 216.100  -2
  -2   3  -1 4318.56 216.100   1
  -2   3   3 14110.3 314.350  -2
   2  -3   2 14110.3 314.350   1
  -2   3   4 20268.4 357.837  -2
   2  -3   3 20268.4 357.837   1
   2  -3  -5 43064.9 500.928  -2
  -2   3  -4 43064.9 500.928   1
   2  -3  -6 60176.0 589.984  -2
  -2   3  -5 60176.0 589.984   1
   2  -3  -7 61306.2 587.512  -2
  -2   3  -6 61306.2 587.512   1
   2  -3  -8 42370.2 509.564  -2
  -2   3  -7 42370.2 509.564   1
   2  -3  -9 17743.3 351.537  -2
  -2   3  -8 17743.3 351.537   1
   2  -3 -10 8520.89 275.049  -2
  -2   3  -9 8520.89 275.049   1
   2  -3 -11 11575.1 315.246  -2
  -2   3 -10 11575.1 315.246   1
   2  -3 -12 23635.4 426.596  -2
  -2   3 -11 23635.4 426.596   1
   2  -3 -13 23108.0 463.380  -2
  -2   3 -12 23108.0 463.380   1
   2  -3 -14 15216.9 326.442  -2
  -2   3 -13 15216.9 326.442   1
   2  -3 -15 5878.23 310.935  -2
  -2   3 -14 5878.23 310.935   1
  -2   3  16 26.6689 231.818  -2
   2  -3  15 26.6689 231.818   1
  -2   3  17 5039.57 306.457  -2
   2  -3  16 5039.57 306.457   1
  -2   3  18 4472.13 78.3913  -2
   2  -3  17 4472.13 78.3913   1
  -2   3  19 8234.60 86.2318  -2
   2  -3  18 8234.60 86.2318   1
  -2   3  20 10727.8 104.042  -2
   2  -3  19 10727.8 104.042   1
  -2   3  21 9432.01 99.1334  -2
   2  -3  20 9432.01 99.1334   1
   2  -3 -22 9638.33 94.7307  -2
  -2   3 -21 9638.33 94.7307   1
   2  -3 -23 1197.02 65.7573  -2
  -2   3 -22 1197.02 65.7573   1
  -2   3  24 330.315 64.8642  -2
   2  -3  23 330.315 64.8642   1
   2  -3 -25 105.841 56.6816  -2
  -2   3 -24 105.841 56.6816   1
  -2   3  26 482.529 64.7748  -2
   2  -3  25 482.529 64.7748   1
  -2   3  27 3660.44 71.9345  -2
   2  -3  26 3660.44 71.9345   1
  -2   3  28 3788.46 85.5275  -2
   2  -3  27 3788.46 85.5275   1
  -2   3  29 10565.9 102.722  -2
   2  -3  28 10565.9 102.722   1
  -2   3  30 13333.0 105.675  -2
   2  -3  29 13333.0 105.675   1
  -2   3  31 18596.9 138.318  -2
   2  -3  30 18596.9 138.318   1
   2  -3 -32 7767.24 135.769  -2
  -2   3 -31 7767.24 135.769   1
   2  -3 -33 1160.41 87.6750  -2
  -2   3 -32 1160.41 87.6750   1
   2  -3 -34 1281.37 88.0920  -2
  -2   3 -33 1281.37 88.0920   1
  -2   3 -34 470.904 85.9228   1
  -2   3  35 1040.31 99.2450  -2
   2  -3  34 1040.31 99.2450   1
   2  -3  35 159.885 55.8259   1
  -2   2 -36 1981.35 111.768  -2
   2  -2 -36 1981.35 111.768   1
  -2   2 -35 548.026 74.4878  -2
   2  -2 -35 548.026 74.4878   1
  -2   2 -34 2962.28 105.895  -2
   2  -2 -34 2962.28 105.895   1
   2  -2  33 3333.92 118.738  -2
  -2   2  33 3333.92 118.738   1
  -2   2 -32 6039.09 149.088  -2
   2  -2 -32 6039.09 149.088   1
   2  -2  31 1390.23 91.2316  -2
  -2   2  31 1390.23 91.2316   1
  -2   2 -30 756.694 76.8847  -2
   2  -2 -30 756.694 76.8847   1
   2  -2  29 3306.73 99.7481  -2
  -2   2  29 3306.73 99.7481   1
  -2   2 -28 2711.90 119.757  -2
   2  -2 -28 2711.90 119.757   1
  -2   2 -27 8869.55 164.897  -2
   2  -2 -27 8869.55 164.897   1
  -2   2 -26 10526.8 217.599  -2
   2  -2 -26 10526.8 217.599   1
  -2   2 -25 3044.55 128.054  -2
   2  -2 -25 3044.55 128.054   1
  -2   2 -24 2490.54 89.7463  -2
   2  -2 -24 2490.54 89.7463   1
  -2   2 -23 6946.59 155.080  -2
   2  -2 -23 6946.59 155.080   1
  -2   2 -22 6920.65 147.569  -2
   2  -2 -22 6920.65 147.569   1
   2  -2 -21 3662.12 150.848   1
  -2   2 -21 3760.47 119.056  -2
   2  -2 -21 3760.47 119.056   1
   2  -2 -20 635.889 114.696   1
  -2   2 -20 1153.18 111.152  -2
   2  -2 -20 1153.18 111.152   1
   2  -2 -19 464.703 111.321   1
  -2   2 -19 422.280 89.6514  -2
   2  -2 -19 422.280 89.6514   1
  -2   2 -18 11185.3 418.171  -2
   2  -2 -18 11185.3 418.171   1
   2  -2  17 5770.65 337.346  -2
  -2   2  17 5770.65 337.346   1
   2  -2  16 13789.5 449.715  -2
  -2   2  16 13789.5 449.715   1
   2  -2  15 40201.8 678.207  -2
  -2   2  15 40201.8 678.207   1
  -2   2 -14 7147.52 331.871  -2
   2  -2 -14 7147.52 331.871   1
  -2   2 -13 2442.01 236.771  -2
   2  -2 -13 2442.01 236.771   1
   2  -2  12 6470.81 293.593  -2
  -2   2  12 6470.81 293.593   1
   2  -2  11 27113.2 502.245  -2
  -2   2  11 27113.2 502.245   1
   2  -2  10 1069.79 132.851  -2
  -2   2  10 1069.79 132.851   1
   2  -2   9 190.989 126.681  -2
  -2   2   9 190.989 126.681   1
   2  -2   8 25653.2 356.074  -2
  -2   2   8 25653.2 356.074   1
   2  -2   7 13701.7 274.694  -2
  -2   2   7 13701.7 274.694   1
   2  -2   6 2974.39 164.868  -2
  -2   2   6 2974.39 164.868   1
   2  -2   5 35811.7 307.495  -2
  -2   2   5 35811.7 307.495   1
   2  -2   4 20648.2 263.445  -2
  -2   2   4 20648.2 263.445   1
   2  -2   3 35921.4 342.605  -2
  -2   2   3 35921.4 342.605   1
  -2   2  -2 10554.6 204.583  -2
   2  -2  -2 10554.6 204.583   1
  -2   2  -1 6417.45 141.314  -2
   2  -2  -1 6417.45 141.314   1
   2  -2   0 197193. 984.982  -2
  -2   2   0 197193. 984.982   1
  -2   2   1 3323.48 185.992  -2
   2  -2   1 3323.48 185.992   1
   2  -2  -2 53243.1 317.332  -2
  -2   2  -2 53243.1 317.332   1
  -2   2   3 5740.20 182.791  -2
   2  -2   3 5740.20 182.791   1
  -2   2   4 80742.3 662.457  -2
   2  -2   4 80742.3 662.457   1
   2  -2  -5 28971.1 418.698  -2
  -2   2  -5 28971.1 418.698   1
   2  -2  -6 13566.3 302.177  -2
  -2   2  -6 13566.3 302.177   1
   2  -2  -7 14845.1 322.858  -2
  -2   2  -7 14845.1 322.858   1
  -2   2   8 66631.9 557.722  -2
   2  -2   8 66631.9 557.722   1
  -2   2   9 529.542 128.857  -2
   2  -2   9 529.542 128.857   1
   2  -2 -10 284.164 131.404  -2
  -2   2 -10 284.164 131.404   1
   2  -2 -11 4176.46 190.085  -2
  -2   2 -11 4176.46 190.085   1
  -2   2  12 49436.3 619.041  -2
   2  -2  12 49436.3 619.041   1
   2  -2 -13 7989.65 305.161  -2
  -2   2 -13 7989.65 305.161   1
   2  -2 -14 27145.7 536.249  -2
  -2   2 -14 27145.7 536.249   1
   2  -2 -15 94225.0 942.175  -2
  -2   2 -15 94225.0 942.175   1
   2  -2 -16 37997.1 670.472  -2
  -2   2 -16 37997.1 670.472   1
   2  -2 -17 40274.1 680.219  -2
  -2   2 -17 40274.1 680.219   1
  -2   2  18 2358.73 262.245  -2
   2  -2  18 2358.73 262.245   1
   2  -2 -19 1062.51 66.9898  -2
  -2   2 -19 1062.51 66.9898   1
   2  -2 -20 4184.88 77.6290  -2
  -2   2 -20 4184.88 77.6290   1
   2  -2 -21 539.567 60.0849  -2
  -2   2 -21 539.567 60.0849   1
   2  -2 -22 8576.40 121.518  -2
  -2   2 -22 8576.40 121.518   1
  -2   2  23 5631.21 93.0660  -2
   2  -2  23 5631.21 93.0660   1
  -2   2  24 19739.5 154.448  -2
   2  -2  24 19739.5 154.448   1
  -2   2  25 4689.50 79.2881  -2
   2  -2  25 4689.50 79.2881   1
  -2   2  26 11223.3 116.178  -2
   2  -2  26 11223.3 116.178   1
  -2   2  27 2140.13 85.1980  -2
   2  -2  27 2140.13 85.1980   1
  -2   2  28 2355.09 75.1018  -2
   2  -2  28 2355.09 75.1018   1
  -2   2  29 21878.3 171.088  -2
   2  -2  29 21878.3 171.088   1
  -2   2  30 73.1017 51.6933  -2
   2  -2  30 73.1017 51.6933   1
   2  -2 -31 1565.35 62.0798  -2
  -2   2 -31 1565.35 62.0798   1
  -2   2  32 797.278 62.6297  -2
   2  -2  32 797.278 62.6297   1
  -2   2  33 2845.50 68.7206  -2
   2  -2  33 2845.50 68.7206   1
   2  -2 -34 1708.80 64.1856  -2
  -2   2 -34 1708.80 64.1856   1
   2  -2 -35 150.774 46.4357  -2
  -2   2 -35 150.774 46.4357   1
  -2   2  36 404.235 74.8733  -2
   2  -2  36 404.235 74.8733   1
   2  -1 -36 308.894 46.0778   1
  -2   1  35 1658.76 61.1748   1
  -2   1 -35 2658.87 139.805  -2
   2  -1 -35 2658.87 139.805   1
   2  -1 -34 1792.54 85.0310   1
   2  -1  34 2791.28 102.042  -2
  -2   1  34 2791.28 102.042   1
   2  -1 -33 1117.34 93.4490   1
   2  -1  33 1634.13 102.482  -2
  -2   1  33 1634.13 102.482   1
   2  -1 -32 287.788 97.1851   1
  -2   1 -32 1065.30 83.7323  -2
   2  -1 -32 1065.30 83.7323   1
  -2   1 -31 555.903 74.3812  -2
   2  -1 -31 555.903 74.3812   1
  -2   1 -30 760.381 78.7931  -2
   2  -1 -30 760.381 78.7931   1
  -2   1 -29 3962.29 130.958  -2
   2  -1 -29 3962.29 130.958   1
  -2   1 -28 8287.91 164.852  -2
   2  -1 -28 8287.91 164.852   1
  -2   1 -27 16330.2 204.749  -2
   2  -1 -27 16330.2 204.749   1
   2  -1 -26 18775.1 251.238   1
  -2   1 -26 23120.8 245.323  -2
   2  -1 -26 23120.8 245.323   1
   2  -1 -25 10894.0 208.056   1
  -2   1 -25 14846.9 191.055  -2
   2  -1 -25 14846.9 191.055   1
  -2   1 -24 6927.48 113.027  -2
   2  -1 -24 6927.48 113.027   1
  -2   1 -23 9590.70 161.203  -2
   2  -1 -23 9590.70 161.203   1
  -2   1 -22 10901.5 140.009  -2
   2  -1 -22 10901.5 140.009   1
  -2   1 -21 9000.02 126.364  -2
   2  -1 -21 9000.02 126.364   1
   2  -1 -20 2111.58 150.533   1
  -2   1 -20 2352.97 236.171  -2
   2  -1 -20 2352.97 236.171   1
   2  -1  19 2526.28 238.129  -2
  -2   1  19 2526.28 238.129   1
   2  -1  18 6801.92 286.829  -2
  -2   1  18 6801.92 286.829   1
   2  -1  17 4580.36 259.524  -2
  -2   1  17 4580.36 259.524   1
   2  -1  16 1421.39 221.132  -2
  -2   1  16 1421.39 221.132   1
  -2   1 -15 3469.02 243.636  -2
   2  -1 -15 3469.02 243.636   1
  -2   1 -14 13303.0 262.579  -2
   2  -1 -14 13303.0 262.579   1
  -2   1 -13 92518.7 702.282  -2
   2  -1 -13 92518.7 702.282   1
  -2   1 -12 127757. 793.071  -2
   2  -1 -12 127757. 793.071   1
  -2   1 -11 46679.7 329.209  -2
   2  -1 -11 46679.7 329.209   1
  -2   1 -10 4167.16 213.898  -2
   2  -1 -10 4167.16 213.898   1
  -2   1  -9 32773.7 285.813  -2
   2  -1  -9 32773.7 285.813   1
  -2   1  -8 55280.6 487.317  -2
   2  -1  -8 55280.6 487.317   1
  -2   1  -7 31679.6 383.991  -2
   2  -1  -7 31679.6 383.991   1
   2  -1   6 17043.4 305.199  -2
  -2   1   6 17043.4 305.199   1
   2  -1   5 4057.81 164.102  -2
  -2   1   5 4057.81 164.102   1
   2  -1   4 2155.04 187.933  -2
  -2   1   4 2155.04 187.933   1
   2  -1   3 8878.82 215.637  -2
  -2   1   3 8878.82 215.637   1
  -2   1  -2 27416.3 290.730  -2
   2  -1  -2 27416.3 290.730   1
   2  -1   1 30473.3 236.639  -2
  -2   1   1 30473.3 236.639   1
   2  -1   0 36408.7 310.491  -2
  -2   1   0 36408.7 310.491   1
  -2   1   1 24836.0 287.757  -2
   2  -1   1 24836.0 287.757   1
   2  -1  -2 16170.1 178.068  -2
  -2   1  -2 16170.1 178.068   1
   2  -1  -3 16987.9 135.339  -2
  -2   1  -3 16987.9 135.339   1
   2  -1   4 5822.51 106.050   1
  -2   1   4 8903.09 151.877  -2
   2  -1   4 8903.09 151.877   1
   2  -1  -5 7214.16 127.578  -2
  -2   1  -5 7214.16 127.578   1
  -2   1   6 8652.67 136.474  -2
   2  -1   6 8652.67 136.474   1
  -2   1   7 7252.61 202.301  -2
   2  -1   7 7252.61 202.301   1
  -2   1   8 6660.45 202.686  -2
   2  -1   8 6660.45 202.686   1
  -2   1   9 3967.51 184.031  -2
   2  -1   9 3967.51 184.031   1
  -2   1  10 8817.03 178.514  -2
   2  -1  10 8817.03 178.514   1
   2  -1 -11 24824.8 264.349  -2
  -2   1 -11 24824.8 264.349   1
  -2   1  12 42276.3 408.185  -2
   2  -1  12 42276.3 408.185   1
   2  -1 -13 33484.4 376.837  -2
  -2   1 -13 33484.4 376.837   1
   2  -1 -14 4171.10 204.767  -2
  -2   1 -14 4171.10 204.767   1
   2  -1 -15 2282.12 138.409  -2
  -2   1 -15 2282.12 138.409   1
   2  -1 -16 2283.26 159.411  -2
  -2   1 -16 2283.26 159.411   1
   2  -1 -17 8028.90 215.902  -2
  -2   1 -17 8028.90 215.902   1
  -2   1  18 2201.14 143.095  -2
   2  -1  18 2201.14 143.095   1
  -2   1  19 3764.20 215.259  -2
   2  -1  19 3764.20 215.259   1
  -2   1  20 1393.04 69.8102  -2
   2  -1  20 1393.04 69.8102   1
  -2   1  21 8595.40 93.4822  -2
   2  -1  21 8595.40 93.4822   1
   2  -1 -22 37629.5 215.300  -2
  -2   1 -22 37629.5 215.300   1
   2  -1 -23 60812.0 259.573  -2
  -2   1 -23 60812.0 259.573   1
   2  -1 -24 34020.8 179.497  -2
  -2   1 -24 34020.8 179.497   1
   2  -1 -25 7134.01 88.0974  -2
  -2   1 -25 7134.01 88.0974   1
  -2   1  26 3779.92 109.974  -2
   2  -1  26 3779.92 109.974   1
  -2   1  27 6591.13 86.5719  -2
   2  -1  27 6591.13 86.5719   1
  -2   1  28 4062.62 87.3385  -2
   2  -1  28 4062.62 87.3385   1
  -2   1  29 1044.80 64.8230  -2
   2  -1  29 1044.80 64.8230   1
  -2   1  30 229.271 61.4746  -2
   2  -1  30 229.271 61.4746   1
  -2   1  31 3887.18 102.762  -2
   2  -1  31 3887.18 102.762   1
  -2   1  32 8301.32 99.3737  -2
   2  -1  32 8301.32 99.3737   1
  -2   1  33 3285.29 76.5213  -2
   2  -1  33 3285.29 76.5213   1
   2  -1  34 733.697 47.2416   1
  -2   1  34 868.248 81.8253  -2
   2  -1  34 868.248 81.8253   1
  -2   1 -35 135.521 39.3404   1
  -2   1  35 301.985 102.830  -2
   2  -1  35 301.985 102.830   1
  -2   1 -36 6.81255 36.3293   1
   2   0  37 1584.19 74.7502  -2
  -2   0  36 1584.19 74.7502   1
   2   0  36 2865.23 98.5600  -2
  -2   0  35 2865.23 98.5600   1
  -2   0 -35 103.913 44.3744  -2
   2   0 -34 103.913 44.3744   1
   2   0  34 616.778 66.6275  -2
  -2   0  33 616.778 66.6275   1
  -2   0 -33 4623.73 116.357  -2
   2   0 -32 4623.73 116.357   1
  -2   0 -32 575.683 53.9680  -2
   2   0 -31 575.683 53.9680   1
  -2   0 -31 1796.21 58.6398  -2
   2   0 -30 1796.21 58.6398   1
  -2   0 -30 1765.80 80.9352  -2
   2   0 -29 1765.80 80.9352   1
   2   0 -28 2973.24 151.323   1
  -2   0 -29 5311.51 130.595  -2
   2   0 -28 5311.51 130.595   1
  -2   0 -28 655.367 48.5753  -2
   2   0 -27 655.367 48.5753   1
  -2   0 -27 8537.44 182.249  -2
   2   0 -26 8537.44 182.249   1
  -2   0 -26 4003.87 127.258  -2
   2   0 -25 4003.87 127.258   1
   2   0  25 762.394 78.5005  -2
  -2   0  24 762.394 78.5005   1
  -2   0 -24 13378.4 213.777  -2
   2   0 -23 13378.4 213.777   1
  -2   0 -23 1005.25 119.208  -2
   2   0 -22 1005.25 119.208   1
  -2   0 -22 2650.14 165.165  -2
   2   0 -21 2650.14 165.165   1
  -2   0 -21 1030.52 67.5573  -2
   2   0 -20 1030.52 67.5573   1
  -2   0 -20 5447.01 319.508  -2
   2   0 -19 5447.01 319.508   1
  -2   0 -19 14074.2 340.990  -2
   2   0 -18 14074.2 340.990   1
  -2   0 -18 8414.34 343.471  -2
   2   0 -17 8414.34 343.471   1
   2   0  17 543.839 109.046  -2
  -2   0  16 543.839 109.046   1
  -2   0 -16 4780.99 216.703  -2
   2   0 -15 4780.99 216.703   1
  -2   0 -15 28672.2 464.562  -2
   2   0 -14 28672.2 464.562   1
  -2   0 -14 4521.59 203.079  -2
   2   0 -13 4521.59 203.079   1
  -2   0 -13 211843. 1079.91  -2
   2   0 -12 211843. 1079.91   1
  -2   0 -12 24880.5 285.881  -2
   2   0 -11 24880.5 285.881   1
  -2   0 -11 8531.99 170.937  -2
   2   0 -10 8531.99 170.937   1
  -2   0 -10 6826.74 209.854  -2
   2   0  -9 6826.74 209.854   1
  -2   0  -9 4785.66 141.354  -2
   2   0  -8 4785.66 141.354   1
  -2   0  -8 34952.7 411.320  -2
   2   0  -7 34952.7 411.320   1
   2   0   7 3026.55 181.703  -2
  -2   0   6 3026.55 181.703   1
  -2   0  -6 35179.2 392.808  -2
   2   0  -5 35179.2 392.808   1
  -2   0  -5 51308.3 465.358  -2
   2   0  -4 51308.3 465.358   1
  -2   0  -4 440994. 1315.09  -2
   2   0  -3 440994. 1315.09   1
   2   0   3 118244. 565.146  -2
  -2   0   2 118244. 565.146   1
  -2   0  -2 14669.1 226.827  -2
   2   0  -1 14669.1 226.827   1
  -2   0  -1 115539. 630.384  -2
   2   0   0 115539. 630.384   1
  -2   0   0 18736.0 237.057  -2
   2   0   1 18736.0 237.057   1
  -2   0   1 14935.9 208.773  -2
   2   0   2 14935.9 208.773   1
   2   0  -2 23672.5 165.731  -2
  -2   0  -3 23672.5 165.731   1
  -2   0   3 63454.8 485.082  -2
   2   0   4 63454.8 485.082   1
   2   0   5 31947.1 356.257   1
   2   0  -4 35098.4 405.866  -2
  -2   0  -5 35098.4 405.866   1
   2   0  -5 59674.2 222.522  -2
  -2   0  -6 59674.2 222.522   1
   2   0  -6 4653.78 79.8875  -2
  -2   0  -7 4653.78 79.8875   1
   2   0  -7 19086.2 290.663  -2
  -2   0  -8 19086.2 290.663   1
   2   0  -8 7230.66 114.211  -2
  -2   0  -9 7230.66 114.211   1
  -2   0   9 45285.0 268.029  -2
   2   0  10 45285.0 268.029   1
  -2   0  10 30837.6 469.147  -2
   2   0  11 30837.6 469.147   1
  -2   0  11 3353.04 163.166  -2
   2   0  12 3353.04 163.166   1
   2   0 -12 35861.6 497.218  -2
  -2   0 -13 35861.6 497.218   1
   2   0 -13 17225.6 293.349  -2
  -2   0 -14 17225.6 293.349   1
   2   0 -14 10274.5 257.168  -2
  -2   0 -15 10274.5 257.168   1
   2   0 -15 15030.7 301.113  -2
  -2   0 -16 15030.7 301.113   1
  -2   0  16 4933.36 198.079  -2
   2   0  17 4933.36 198.079   1
  -2   0  17 43355.9 601.377  -2
   2   0  18 43355.9 601.377   1
  -2   0  18 29952.6 529.214  -2
   2   0  19 29952.6 529.214   1
   2   0 -19 38914.3 608.999  -2
  -2   0 -20 38914.3 608.999   1
   2   0 -20 4217.41 65.0831  -2
  -2   0 -21 4217.41 65.0831   1
   2   0 -21 10248.0 170.907  -2
  -2   0 -22 10248.0 170.907   1
   2   0 -22 7331.18 123.446  -2
  -2   0 -23 7331.18 123.446   1
  -2   0  23 21319.3 252.157  -2
   2   0  24 21319.3 252.157   1
   2   0 -24 6247.26 120.620  -2
  -2   0 -25 6247.26 120.620   1
   2   0 -25 723.359 76.3879  -2
  -2   0 -26 723.359 76.3879   1
  -2   0  26 1677.83 79.0673  -2
   2   0  27 1677.83 79.0673   1
   2   0 -27 4822.92 112.265  -2
  -2   0 -28 4822.92 112.265   1
   2   0 -28 18791.3 242.778  -2
  -2   0 -29 18791.3 242.778   1
  -2   0  29 15148.6 157.519  -2
   2   0  30 15148.6 157.519   1
  -2   0  30 12967.6 178.092  -2
   2   0  31 12967.6 178.092   1
  -2   0  31 2918.27 84.5985  -2
   2   0  32 2918.27 84.5985   1
  -2   0  32 1231.45 78.6648  -2
   2   0  33 1231.45 78.6648   1
  -2   0  33 586.285 60.5308  -2
   2   0  34 586.285 60.5308   1
  -2   0  34 237.701 53.6033  -2
   2   0  35 237.701 53.6033   1
  -2   0  35 12624.1 140.765  -2
   2   0  36 12624.1 140.765   1
  -2   0  36 8374.89 113.508  -2
   2   0  37 8374.89 113.508   1
  -2  -1  36 43.7505 28.9966   1
  -2  -1  35 5.11095 36.1673   1
   2   1 -34 406.774 39.8726   1
   2   1 -33 168.225 50.8345   1
   2   1  34 258.852 124.362  -2
  -2  -1  33 258.852 124.362   1
   2   1 -32 712.078 92.2841   1
   2   1  33 1174.55 88.3969  -2
  -2  -1  32 1174.55 88.3969   1
   2   1 -31 1707.71 69.3610   1
   2   1  32 2650.31 119.204  -2
  -2  -1  31 2650.31 119.204   1
   2   1 -30 2031.08 92.3845   1
  -2  -1 -31 2806.37 87.0037  -2
   2   1 -30 2806.37 87.0037   1
   2   1 -29 523.797 81.7215   1
  -2  -1 -30 461.588 91.0660  -2
   2   1 -29 461.588 91.0660   1
   2   1 -28 323.254 131.980   1
  -2  -1 -29 477.093 105.700  -2
   2   1 -28 477.093 105.700   1
  -2  -1 -28 1024.51 98.9247  -2
   2   1 -27 1024.51 98.9247   1
   2   1  27 1349.70 89.3935  -2
  -2  -1  26 1349.70 89.3935   1
  -2  -1 -26 3065.67 113.328  -2
   2   1 -25 3065.67 113.328   1
  -2  -1 -25 4088.51 114.601  -2
   2   1 -24 4088.51 114.601   1
   2   1 -23 3525.82 330.985   1
  -2  -1 -24 4967.21 116.453  -2
   2   1 -23 4967.21 116.453   1
  -2  -1 -23 2172.62 97.3614  -2
   2   1 -22 2172.62 97.3614   1
   2   1 -21 94.0625 206.941   1
  -2  -1 -22 410.970 86.7164  -2
   2   1 -21 410.970 86.7164   1
  -2  -1 -21 4224.31 166.574  -2
   2   1 -20 4224.31 166.574   1
   2   1 -19 17901.2 200.144   1
  -2  -1 -20 26212.4 421.480  -2
   2   1 -19 26212.4 421.480   1
  -2  -1 -19 41145.9 517.802  -2
   2   1 -18 41145.9 517.802   1
  -2  -1 -18 28411.6 447.307  -2
   2   1 -17 28411.6 447.307   1
  -2  -1 -17 4711.21 200.593  -2
   2   1 -16 4711.21 200.593   1
  -2  -1 -16 646.660 157.729  -2
   2   1 -15 646.660 157.729   1
   2   1  15 386.254 140.866  -2
  -2  -1  14 386.254 140.866   1
  -2  -1 -14 2882.26 156.503  -2
   2   1 -13 2882.26 156.503   1
   2   1  13 13240.4 238.338  -2
  -2  -1  12 13240.4 238.338   1
  -2  -1 -12 17817.7 284.008  -2
   2   1 -11 17817.7 284.008   1
   2   1  11 3366.42 169.616  -2
  -2  -1  10 3366.42 169.616   1
  -2  -1 -10 21986.3 237.060  -2
   2   1  -9 21986.3 237.060   1
   2   1   9 15410.4 254.183  -2
  -2  -1   8 15410.4 254.183   1
  -2  -1  -8 4600.22 178.560  -2
   2   1  -7 4600.22 178.560   1
  -2  -1  -7 15645.0 244.862  -2
   2   1  -6 15645.0 244.862   1
   2   1   6 29145.8 306.162  -2
  -2  -1   5 29145.8 306.162   1
  -2  -1  -5 29003.9 297.777  -2
   2   1  -4 29003.9 297.777   1
  -2  -1  -4 29352.9 298.698  -2
   2   1  -3 29352.9 298.698   1
  -2  -1  -3 20977.1 257.942  -2
   2   1  -2 20977.1 257.942   1
   2   1   2 13477.8 220.213  -2
  -2  -1   1 13477.8 220.213   1
  -2  -1   0 6062.27 147.586   1
  -2  -1  -1 7260.16 178.404  -2
   2   1   0 7260.16 178.404   1
  -2  -1  -1 375.791 105.561   1
  -2  -1   0 1832.34 144.356  -2
   2   1   1 1832.34 144.356   1
  -2  -1  -2 5046.03 163.234   1
  -2  -1   1 11421.6 200.919  -2
   2   1   2 11421.6 200.919   1
  -2  -1  -3 28069.8 211.312   1
   2   1  -2 41383.5 274.021  -2
  -2  -1  -3 41383.5 274.021   1
  -2  -1  -4 70321.1 305.147   1
  -2  -1   3 87396.1 327.248  -2
   2   1   4 87396.1 327.248   1
  -2  -1  -5 80014.9 647.468   1
   2   1  -4 102886. 438.413  -2
  -2  -1  -5 102886. 438.413   1
  -2  -1  -6 101057. 409.162   1
  -2  -1   5 128577. 500.028  -2
   2   1   6 128577. 500.028   1
   2   1   7 56700.4 288.685   1
   2   1  -6 65527.5 405.003  -2
  -2  -1  -7 65527.5 405.003   1
   2   1   8 18958.8 154.588   1
   2   1  -7 24360.0 271.919  -2
  -2  -1  -8 24360.0 271.919   1
   2   1   9 3988.24 179.273   1
   2   1  -8 4943.52 159.362  -2
  -2  -1  -9 4943.52 159.362   1
   2   1  10 761.258 123.508   1
   2   1  -9 3014.69 161.356  -2
  -2  -1 -10 3014.69 161.356   1
   2   1  11 1368.01 143.190   1
   2   1 -10 2560.86 112.218  -2
  -2  -1 -11 2560.86 112.218   1
   2   1  12 4187.38 182.792   1
   2   1 -11 6650.59 144.362  -2
  -2  -1 -12 6650.59 144.362   1
   2   1  13 3733.51 173.810   1
   2   1 -12 5877.81 170.950  -2
  -2  -1 -13 5877.81 170.950   1
   2   1  14 2893.62 166.513   1
  -2  -1  13 3311.37 173.512  -2
   2   1  14 3311.37 173.512   1
   2   1  15-24.6917 113.048   1
  -2  -1  14 38.2472 135.849  -2
   2   1  15 38.2472 135.849   1
  -2  -1  15 289.224 135.358  -2
   2   1  16 289.224 135.358   1
   2   1 -16 673.369 132.960  -2
  -2  -1 -17 673.369 132.960   1
   2   1 -17 6602.63 227.894  -2
  -2  -1 -18 6602.63 227.894   1
  -2  -1  18 10916.6 297.287  -2
   2   1  19 10916.6 297.287   1
   2   1 -19 11256.6 305.401  -2
  -2  -1 -20 11256.6 305.401   1
   2   1 -20 1108.04 86.9543  -2
  -2  -1 -21 1108.04 86.9543   1
   2   1 -21 1361.49 73.0336  -2
  -2  -1 -22 1361.49 73.0336   1
   2   1 -22 340.987 70.6837  -2
  -2  -1 -23 340.987 70.6837   1
   2   1 -23 1684.43 79.1486  -2
  -2  -1 -24 1684.43 79.1486   1
  -2  -1  24 588.150 81.5073  -2
   2   1  25 588.150 81.5073   1
  -2  -1  25 2096.44 70.5679  -2
   2   1  26 2096.44 70.5679   1
   2   1 -26 2541.63 72.5233  -2
  -2  -1 -27 2541.63 72.5233   1
   2   1 -27 568.311 64.9674  -2
  -2  -1 -28 568.311 64.9674   1
   2   1  29 145.100 93.8267   1
   2   1 -28 303.827 78.7218  -2
  -2  -1 -29 303.827 78.7218   1
   2   1 -29 83.9201 76.9440  -2
  -2  -1 -30 83.9201 76.9440   1
   2   1  31 86.4349 83.6782   1
   2   1 -30 398.858 107.796  -2
  -2  -1 -31 398.858 107.796   1
  -2  -1 -32 1516.58 65.3507   1
  -2  -1  31 2157.25 151.166  -2
   2   1  32 2157.25 151.166   1
   2   1  33 633.756 49.6651   1
   2   1  34 23.1788 40.7621   1
   2   1  35 57.1855 46.1335   1
   2   1  36 632.043 39.8028   1
   2   1  37 177.562 33.2109   1
   2   2  37 5016.92 77.3616  -2
  -2  -2  35 5016.92 77.3616   1
   2   2  36 2229.56 76.2505  -2
  -2  -2  34 2229.56 76.2505   1
   2   2  35 1710.98 59.4145  -2
  -2  -2  33 1710.98 59.4145   1
   2   2  34 1238.60 69.0133  -2
  -2  -2  32 1238.60 69.0133   1
   2   2 -31 633.300 86.6623   1
   2   2  33 699.331 77.9414  -2
  -2  -2  31 699.331 77.9414   1
  -2  -2 -32 6388.75 104.509  -2
   2   2 -30 6388.75 104.509   1
  -2  -2 -31 4523.21 131.371  -2
   2   2 -29 4523.21 131.371   1
  -2  -2 -30 7278.74 154.752  -2
   2   2 -28 7278.74 154.752   1
   2   2  29 6177.87 145.966  -2
  -2  -2  27 6177.87 145.966   1
  -2  -2 -28 18633.9 225.016  -2
   2   2 -26 18633.9 225.016   1
   2   2  27 18036.7 266.723  -2
  -2  -2  25 18036.7 266.723   1
  -2  -2 -26 2343.50 166.738  -2
   2   2 -24 2343.50 166.738   1
   2   2  25 4443.74 106.765  -2
  -2  -2  23 4443.74 106.765   1
  -2  -2 -24 13601.2 127.268  -2
   2   2 -22 13601.2 127.268   1
  -2  -2 -23 29024.7 168.821  -2
   2   2 -21 29024.7 168.821   1
  -2  -2 -22 37140.0 308.053  -2
   2   2 -20 37140.0 308.053   1
  -2  -2 -21 36775.9 167.393  -2
   2   2 -19 36775.9 167.393   1
  -2  -2 -20 22795.4 325.362  -2
   2   2 -18 22795.4 325.362   1
  -2  -2 -19 10746.6 409.330  -2
   2   2 -17 10746.6 409.330   1
   2   2  18 3015.87 225.735  -2
  -2  -2  16 3015.87 225.735   1
  -2  -2 -17 712.533 138.697  -2
   2   2 -15 712.533 138.697   1
  -2  -2 -16 478.375 130.921  -2
   2   2 -14 478.375 130.921   1
  -2  -2 -15 9241.27 301.907  -2
   2   2 -13 9241.27 301.907   1
  -2  -2 -14 1473.53 180.747  -2
   2   2 -12 1473.53 180.747   1
  -2  -2 -13 11415.8 190.780  -2
   2   2 -11 11415.8 190.780   1
  -2  -2 -12 12619.4 469.778  -2
   2   2 -10 12619.4 469.778   1
   2   2  11 49111.1 351.959  -2
  -2  -2   9 49111.1 351.959   1
  -2  -2 -10 22162.7 400.916  -2
   2   2  -8 22162.7 400.916   1
   2   2   9 47533.9 334.578  -2
  -2  -2   7 47533.9 334.578   1
  -2  -2  -8 197023. 627.743  -2
   2   2  -6 197023. 627.743   1
   2   2   7 4778.92 140.296  -2
  -2  -2   5 4778.92 140.296   1
  -2  -2  -6 25922.5 387.866  -2
   2   2  -4 25922.5 387.866   1
   2   2   5 8616.85 258.336  -2
  -2  -2   3 8616.85 258.336   1
  -2  -2  -4 9956.46 161.416  -2
   2   2  -2 9956.46 161.416   1
  -2  -2  -3 61869.0 335.725  -2
   2   2  -1 61869.0 335.725   1
  -2  -2  -2 138596. 740.601  -2
   2   2   0 138596. 740.601   1
   2   2   1 40548.4 269.652  -2
  -2  -2  -1 40548.4 269.652   1
  -2  -2   0 86293.0 603.972  -2
   2   2   2 86293.0 603.972   1
  -2  -2   1 34525.7 220.729  -2
   2   2   3 34525.7 220.729   1
  -2  -2   2 22971.3 326.531  -2
   2   2   4 22971.3 326.531   1
  -2  -2   3 3900.47 142.600  -2
   2   2   5 3900.47 142.600   1
  -2  -2   4 133488. 736.982  -2
   2   2   6 133488. 736.982   1
   2   2  -5 9711.67 146.167  -2
  -2  -2  -7 9711.67 146.167   1
  -2  -2   6 23244.9 275.101  -2
   2   2   8 23244.9 275.101   1
  -2  -2   7 14040.8 225.667  -2
   2   2   9 14040.8 225.667   1
  -2  -2   8 65525.1 603.531  -2
   2   2  10 65525.1 603.531   1
  -2  -2   9 235363. 1182.43  -2
   2   2  11 235363. 1182.43   1
   2   2  12 50611.3 555.299   1
   2   2 -10 54210.6 540.613  -2
  -2  -2 -12 54210.6 540.613   1
   2   2 -11 8894.62 218.874  -2
  -2  -2 -13 8894.62 218.874   1
   2   2 -12 880.239 111.669  -2
  -2  -2 -14 880.239 111.669   1
   2   2 -13 13423.0 369.597  -2
  -2  -2 -15 13423.0 369.597   1
  -2  -2  14 3755.76 133.680  -2
   2   2  16 3755.76 133.680   1
  -2  -2  15 5555.36 154.417  -2
   2   2  17 5555.36 154.417   1
   2   2 -16 18863.2 494.311  -2
  -2  -2 -18 18863.2 494.311   1
  -2  -2  17 39983.4 319.119  -2
   2   2  19 39983.4 319.119   1
   2   2 -18 36216.1 321.536  -2
  -2  -2 -20 36216.1 321.536   1
   2   2 -19 12000.0 91.1075  -2
  -2  -2 -21 12000.0 91.1075   1
   2   2 -20 4954.25 99.7174  -2
  -2  -2 -22 4954.25 99.7174   1
   2   2 -21 17245.0 114.692  -2
  -2  -2 -23 17245.0 114.692   1
   2   2 -22 1487.12 78.4939  -2
  -2  -2 -24 1487.12 78.4939   1
   2   2 -23 1191.78 84.4412  -2
  -2  -2 -25 1191.78 84.4412   1
   2   2 -24 18490.4 279.340  -2
  -2  -2 -26 18490.4 279.340   1
   2   2 -25 3944.92 135.812  -2
  -2  -2 -27 3944.92 135.812   1
   2   2 -26 5798.72 113.711  -2
  -2  -2 -28 5798.72 113.711   1
  -2  -2  27 4980.19 87.9584  -2
   2   2  29 4980.19 87.9584   1
  -2  -2  28 1142.72 70.7242  -2
   2   2  30 1142.72 70.7242   1
   2   2 -29 3687.95 76.3284  -2
  -2  -2 -31 3687.95 76.3284   1
   2   2 -30 1119.13 80.3697  -2
  -2  -2 -32 1119.13 80.3697   1
   2   2 -31 970.403 54.5015  -2
  -2  -2 -33 970.403 54.5015   1
  -2  -2  32 7917.63 143.380  -2
   2   2  34 7917.63 143.380   1
  -2  -2  33 450.763 41.3012  -2
   2   2  35 450.763 41.3012   1
  -2  -2  34 1592.71 88.4851  -2
   2   2  36 1592.71 88.4851   1
  -2  -2  35 15310.7 150.448  -2
   2   2  37 15310.7 150.448   1
  -2  -3  35 599.072 60.7123   1
  -2  -3  34 238.401 41.2445   1
  -2  -3  33 27.9612 34.0071   1
   2   3 -32 388.674 41.3384   1
   2   3  35 569.774 86.3338  -2
  -2  -3  32 569.774 86.3338   1
   2   3 -31 47.0528 49.0188   1
   2   3  34 135.501 91.6282  -2
  -2  -3  31 135.501 91.6282   1
   2   3  33 141.873 69.8146  -2
  -2  -3  30 141.873 69.8146   1
   2   3  32 797.902 111.291  -2
  -2  -3  29 797.902 111.291   1
  -2  -3 -31 1856.42 122.661  -2
   2   3 -28 1856.42 122.661   1
  -2  -3 -30 1039.49 91.7715  -2
   2   3 -27 1039.49 91.7715   1
  -2  -3 -29 959.983 87.6272  -2
   2   3 -26 959.983 87.6272   1
  -2  -3 -28 4695.56 123.295  -2
   2   3 -25 4695.56 123.295   1
  -2  -3 -27 15311.5 130.850  -2
   2   3 -24 15311.5 130.850   1
  -2  -3 -26 3327.26 118.345  -2
   2   3 -23 3327.26 118.345   1
  -2  -3  22 255.736 244.355   1
  -2  -3 -25 846.066 110.965  -2
   2   3 -22 846.066 110.965   1
   2   3  24 6026.52 134.832  -2
  -2  -3  21 6026.52 134.832   1
   2   3  23 13138.5 139.480  -2
  -2  -3  20 13138.5 139.480   1
  -2  -3 -22 12850.0 160.187  -2
   2   3 -19 12850.0 160.187   1
  -2  -3 -21 9778.50 149.690  -2
   2   3 -18 9778.50 149.690   1
  -2  -3 -20 7004.97 148.032  -2
   2   3 -17 7004.97 148.032   1
   2   3  19 2465.48 348.365  -2
  -2  -3  16 2465.48 348.365   1
  -2  -3 -18 1512.18 186.227  -2
   2   3 -15 1512.18 186.227   1
  -2  -3 -17 15103.3 315.581  -2
   2   3 -14 15103.3 315.581   1
  -2  -3 -16 39628.4 457.885  -2
   2   3 -13 39628.4 457.885   1
  -2  -3 -15 57163.1 540.872  -2
   2   3 -12 57163.1 540.872   1
   2   3  14 46915.9 496.643  -2
  -2  -3  11 46915.9 496.643   1
  -2  -3 -13 28906.2 408.344  -2
   2   3 -10 28906.2 408.344   1
  -2  -3 -12 13091.8 303.084  -2
   2   3  -9 13091.8 303.084   1
  -2  -3 -11 6878.22 244.767  -2
   2   3  -8 6878.22 244.767   1
   2   3  10 1957.37 187.002  -2
  -2  -3   7 1957.37 187.002   1
  -2  -3  -9 493.260 130.508  -2
   2   3  -6 493.260 130.508   1
  -2  -3  -8 13610.1 284.904  -2
   2   3  -5 13610.1 284.904   1
  -2  -3  -7 13684.9 262.445  -2
   2   3  -4 13684.9 262.445   1
  -2  -3  -6 3773.63 189.466  -2
   2   3  -3 3773.63 189.466   1
  -2  -3  -5 13611.8 269.555  -2
   2   3  -2 13611.8 269.555   1
  -2  -3  -4 28756.3 343.550  -2
   2   3  -1 28756.3 343.550   1
  -2  -3  -3 20684.0 301.842  -2
   2   3   0 20684.0 301.842   1
   2   3   2 4908.53 185.937  -2
  -2  -3  -1 4908.53 185.937   1
   2   3   1 1841.77 155.087  -2
  -2  -3  -2 1841.77 155.087   1
   2   3   0 15860.4 209.979  -2
  -2  -3  -3 15860.4 209.979   1
  -2  -3   1 14881.5 158.791  -2
   2   3   4 14881.5 158.791   1
   2   3  -2 9159.37 149.040  -2
  -2  -3  -5 9159.37 149.040   1
  -2  -3   3 3987.04 100.612  -2
   2   3   6 3987.04 100.612   1
  -2  -3   4 2767.55 98.5160  -2
   2   3   7 2767.55 98.5160   1
  -2  -3   5 2052.03 86.3417  -2
   2   3   8 2052.03 86.3417   1
  -2  -3   6 556.697 77.1915  -2
   2   3   9 556.697 77.1915   1
   2   3  -7 3977.37 114.945  -2
  -2  -3 -10 3977.37 114.945   1
  -2  -3   8 2615.95 117.586  -2
   2   3  11 2615.95 117.586   1
   2   3  12 322.843 103.103   1
   2   3  -9 1520.91 116.413  -2
  -2  -3 -12 1520.91 116.413   1
  -2  -3  10 3633.12 196.986  -2
   2   3  13 3633.12 196.986   1
  -2  -3  11 6842.42 227.117  -2
   2   3  14 6842.42 227.117   1
   2   3 -12 8430.11 380.066  -2
  -2  -3 -15 8430.11 380.066   1
   2   3 -13 5088.86 241.331  -2
  -2  -3 -16 5088.86 241.331   1
  -2  -3  14 1991.17 170.494  -2
   2   3  17 1991.17 170.494   1
   2   3 -15 430.011 168.744  -2
  -2  -3 -18 430.011 168.744   1
  -2  -3 -19 2319.12 151.094   1
   2   3 -16 2502.49 264.826  -2
  -2  -3 -19 2502.49 264.826   1
   2   3 -17 10012.6 152.486  -2
  -2  -3 -20 10012.6 152.486   1
   2   3 -18 17984.1 177.497  -2
  -2  -3 -21 17984.1 177.497   1
   2   3 -19 24077.3 268.364  -2
  -2  -3 -22 24077.3 268.364   1
   2   3 -20 22940.0 282.484  -2
  -2  -3 -23 22940.0 282.484   1
   2   3 -21 17160.5 189.270  -2
  -2  -3 -24 17160.5 189.270   1
   2   3 -22 6442.77 127.772  -2
  -2  -3 -25 6442.77 127.772   1
   2   3 -23 1239.70 83.7643  -2
  -2  -3 -26 1239.70 83.7643   1
   2   3  27 1173.63 117.876   1
   2   3 -24 2604.81 108.486  -2
  -2  -3 -27 2604.81 108.486   1
   2   3 -25 5108.21 144.758  -2
  -2  -3 -28 5108.21 144.758   1
   2   3 -26 3741.91 138.653  -2
  -2  -3 -29 3741.91 138.653   1
   2   3 -27 5196.44 106.993  -2
  -2  -3 -30 5196.44 106.993   1
   2   3  31 5123.83 140.663   1
  -2  -3  28 6789.65 137.675  -2
   2   3  31 6789.65 137.675   1
   2   3  32 2952.78 87.9020   1
   2   3 -29 4543.60 177.981  -2
  -2  -3 -32 4543.60 177.981   1
  -2  -3 -33 693.014 56.6619   1
  -2  -3 -34 431.541 46.9306   1
   2   3  35 110.759 45.0189   1
   2   3  36 649.006 43.9964   1
   2   3  37 4392.56 53.0028   1
   2   4  36 195.207 44.3253  -2
  -2  -4  33 195.207 44.3253   1
   2   4  35 2532.68 76.5064  -2
  -2  -4  32 2532.68 76.5064   1
   2   4 -31 248.994 58.9464   1
   2   4  34 290.541 57.3281  -2
  -2  -4  31 290.541 57.3281   1
  -2  -4 -33 1007.03 68.3105  -2
   2   4 -30 1007.03 68.3105   1
   2   4  32 456.642 70.7228  -2
  -2  -4  29 456.642 70.7228   1
   2   4  31 2153.19 99.0124  -2
  -2  -4  28 2153.19 99.0124   1
   2   4  30 1745.41 78.3965  -2
  -2  -4  27 1745.41 78.3965   1
   2   4  29 284.331 72.3446  -2
  -2  -4  26 284.331 72.3446   1
  -2  -4 -28 3609.95 95.9791  -2
   2   4 -25 3609.95 95.9791   1
   2   4  27 488.931 78.9909  -2
  -2  -4  24 488.931 78.9909   1
  -2  -4 -26 4451.64 110.740  -2
   2   4 -23 4451.64 110.740   1
  -2  -4 -25 2978.65 119.355  -2
   2   4 -22 2978.65 119.355   1
  -2  -4 -24 65660.3 373.355  -2
   2   4 -21 65660.3 373.355   1
  -2  -4 -23 1800.89 96.8031  -2
   2   4 -20 1800.89 96.8031   1
  -2  -4 -22 2503.31 90.6750  -2
   2   4 -19 2503.31 90.6750   1
  -2  -4 -21 51124.4 332.175  -2
   2   4 -18 51124.4 332.175   1
  -2  -4 -20 33901.7 276.016  -2
   2   4 -17 33901.7 276.016   1
  -2  -4 -19 10305.3 121.446  -2
   2   4 -16 10305.3 121.446   1
  -2  -4 -18 192.424 49.7801  -2
   2   4 -15 192.424 49.7801   1
  -2  -4 -17 2721.23 234.558  -2
   2   4 -14 2721.23 234.558   1
  -2  -4 -16 1647.13 214.547  -2
   2   4 -13 1647.13 214.547   1
  -2  -4 -15 6195.30 285.077  -2
   2   4 -12 6195.30 285.077   1
  -2  -4 -14 27360.2 511.881  -2
   2   4 -11 27360.2 511.881   1
  -2  -4 -13 4136.87 257.054  -2
   2   4 -10 4136.87 257.054   1
  -2  -4 -12 25319.5 493.657  -2
   2   4  -9 25319.5 493.657   1
  -2  -4 -11 34495.3 547.873  -2
   2   4  -8 34495.3 547.873   1
  -2  -4 -10 11149.8 330.993  -2
   2   4  -7 11149.8 330.993   1
  -2  -4  -9 11681.0 164.314  -2
   2   4  -6 11681.0 164.314   1
  -2  -4  -8 24085.4 346.925  -2
   2   4  -5 24085.4 346.925   1
  -2  -4  -7 67866.8 673.776  -2
   2   4  -4 67866.8 673.776   1
  -2  -4  -6 85965.4 743.474  -2
   2   4  -3 85965.4 743.474   1
  -2  -4  -5 12976.9 316.738  -2
   2   4  -2 12976.9 316.738   1
   2   4   4 25513.7 358.417  -2
  -2  -4   1 25513.7 358.417   1
  -2  -4  -3 30230.5 381.414  -2
   2   4   0 30230.5 381.414   1
   2   4   2 18648.4 308.479  -2
  -2  -4  -1 18648.4 308.479   1
   2   4   1 17678.6 260.036  -2
  -2  -4  -2 17678.6 260.036   1
   2   4   0 4283.66 159.886  -2
  -2  -4  -3 4283.66 159.886   1
   2   4  -1 25597.1 346.224  -2
  -2  -4  -4 25597.1 346.224   1
  -2  -4   2 9339.80 202.422  -2
   2   4   5 9339.80 202.422   1
  -2  -4   3 18225.8 305.762  -2
   2   4   6 18225.8 305.762   1
  -2  -4   4 67794.8 542.029  -2
   2   4   7 67794.8 542.029   1
  -2  -4   5 3843.36 172.293  -2
   2   4   8 3843.36 172.293   1
   2   4  -6 65146.9 518.349  -2
  -2  -4  -9 65146.9 518.349   1
   2   4  -7 76861.4 651.919  -2
  -2  -4 -10 76861.4 651.919   1
  -2  -4   8 226507. 1186.62  -2
   2   4  11 226507. 1186.62   1
  -2  -4   9 19426.9 291.979  -2
   2   4  12 19426.9 291.979   1
  -2  -4  10 1948.17 130.843  -2
   2   4  13 1948.17 130.843   1
  -2  -4  11 155543. 1136.26  -2
   2   4  14 155543. 1136.26   1
  -2  -4  12 54530.8 701.634  -2
   2   4  15 54530.8 701.634   1
   2   4 -13 14390.0 423.400  -2
  -2  -4 -16 14390.0 423.400   1
   2   4 -14 551.565 215.375  -2
  -2  -4 -17 551.565 215.375   1
   2   4 -15 44.5282 104.659  -2
  -2  -4 -18 44.5282 104.659   1
   2   4 -16 4020.42 131.855  -2
  -2  -4 -19 4020.42 131.855   1
   2   4 -17 3353.85 168.949  -2
  -2  -4 -20 3353.85 168.949   1
   2   4 -18 5846.56 170.777  -2
  -2  -4 -21 5846.56 170.777   1
   2   4 -19 379.991 87.2444  -2
  -2  -4 -22 379.991 87.2444   1
   2   4 -20 2754.33 106.216  -2
  -2  -4 -23 2754.33 106.216   1
   2   4 -21 11614.2 201.511  -2
  -2  -4 -24 11614.2 201.511   1
   2   4 -22 7802.99 189.479  -2
  -2  -4 -25 7802.99 189.479   1
   2   4 -23 1426.68 83.6568  -2
  -2  -4 -26 1426.68 83.6568   1
   2   4 -24 2127.59 121.499  -2
  -2  -4 -27 2127.59 121.499   1
   2   4 -25 1756.82 113.279  -2
  -2  -4 -28 1756.82 113.279   1
   2   4 -26 1976.44 175.412  -2
  -2  -4 -29 1976.44 175.412   1
   2   4 -27 11383.0 176.767  -2
  -2  -4 -30 11383.0 176.767   1
   2   4 -28 15363.3 180.525  -2
  -2  -4 -31 15363.3 180.525   1
   2   4 -29 2639.64 86.9795  -2
  -2  -4 -32 2639.64 86.9795   1
   2   4 -30 2061.97 102.121  -2
  -2  -4 -33 2061.97 102.121   1
   2   4 -31 2124.11 90.7006  -2
  -2  -4 -34 2124.11 90.7006   1
  -2  -4  32 2625.01 74.0864  -2
   2   4  35 2625.01 74.0864   1
  -2  -4  33 369.726 49.7579  -2
   2   4  36 369.726 49.7579   1
   2   5 -32 1172.32 73.3894   1
  -2  -5  31 1029.05 72.1195   1
  -2  -5 -35 1542.09 115.660  -2
   2   5 -31 1542.09 115.660   1
   2   5  34 696.761 64.0000  -2
  -2  -5  30 696.761 64.0000   1
   2   5 -29 883.719 81.3315   1
   2   5  33 1151.12 74.5251  -2
  -2  -5  29 1151.12 74.5251   1
   2   5  32 1193.67 67.9671  -2
  -2  -5  28 1193.67 67.9671   1
  -2  -5 -31 2586.00 80.4863  -2
   2   5 -27 2586.00 80.4863   1
   2   5  30 1945.48 83.7365  -2
  -2  -5  26 1945.48 83.7365   1
   2   5  29 121.205 66.4176  -2
  -2  -5  25 121.205 66.4176   1
   2   5  28 935.168 64.9401  -2
  -2  -5  24 935.168 64.9401   1
  -2  -5 -27 2781.82 71.3100  -2
   2   5 -23 2781.82 71.3100   1
  -2  -5 -26 437.302 78.8333  -2
   2   5 -22 437.302 78.8333   1
  -2  -5 -25 2550.58 70.6454  -2
   2   5 -21 2550.58 70.6454   1
  -2  -5 -24 19228.8 126.379  -2
   2   5 -20 19228.8 126.379   1
  -2  -5 -23 26180.1 202.318  -2
   2   5 -19 26180.1 202.318   1
  -2  -5 -22 1207.43 123.397  -2
   2   5 -18 1207.43 123.397   1
  -2  -5 -21 4161.76 84.5745  -2
   2   5 -17 4161.76 84.5745   1
   2   5  20 4771.58 97.7554  -2
  -2  -5  16 4771.58 97.7554   1
   2   5  19 13586.3 131.170  -2
  -2  -5  15 13586.3 131.170   1
  -2  -5 -18 10224.9 151.951  -2
   2   5 -14 10224.9 151.951   1
   2   5  17 1133.31 98.4070  -2
  -2  -5  13 1133.31 98.4070   1
   2   5  16 384.392 78.9215  -2
  -2  -5  12 384.392 78.9215   1
   2   5  15 244.127 172.748  -2
  -2  -5  11 244.127 172.748   1
  -2  -5 -14 411.978 170.721  -2
   2   5 -10 411.978 170.721   1
   2   5  13 2024.24 206.615  -2
  -2  -5   9 2024.24 206.615   1
   2   5  12 4550.80 289.999  -2
  -2  -5   8 4550.80 289.999   1
   2   5  11 6827.08 301.380  -2
  -2  -5   7 6827.08 301.380   1
   2   5  10 4513.14 195.374  -2
  -2  -5   6 4513.14 195.374   1
   2   5   9 1228.40 163.086  -2
  -2  -5   5 1228.40 163.086   1
   2   5   8 2899.29 145.738  -2
  -2  -5   4 2899.29 145.738   1
  -2  -5  -7 8120.35 285.402  -2
   2   5  -3 8120.35 285.402   1
  -2  -5  -6 16258.4 352.417  -2
   2   5  -2 16258.4 352.417   1
   2   5   5 21509.1 392.594  -2
  -2  -5   1 21509.1 392.594   1
  -2  -5  -4 16717.9 361.135  -2
   2   5   0 16717.9 361.135   1
  -2  -5  -3 5186.61 244.198  -2
   2   5   1 5186.61 244.198   1
  -2  -5  -2 12216.6 324.419  -2
   2   5   2 12216.6 324.419   1
  -2  -5  -1 31040.2 451.299  -2
   2   5   3 31040.2 451.299   1
  -2  -5   0 58382.7 579.644  -2
   2   5   4 58382.7 579.644   1
  -2  -5   1 75042.2 694.829  -2
   2   5   5 75042.2 694.829   1
   2   5  -2 71994.4 619.158  -2
  -2  -5  -6 71994.4 619.158   1
   2   5  -3 53342.3 554.326  -2
  -2  -5  -7 53342.3 554.326   1
  -2  -5   4 16753.3 327.617  -2
   2   5   8 16753.3 327.617   1
  -2  -5   5 3439.45 171.111  -2
   2   5   9 3439.45 171.111   1
  -2  -5   6 2841.23 139.958  -2
   2   5  10 2841.23 139.958   1
  -2  -5   7 9527.54 210.051  -2
   2   5  11 9527.54 210.051   1
  -2  -5   8 16744.5 230.730  -2
   2   5  12 16744.5 230.730   1
  -2  -5   9 8287.51 259.505  -2
   2   5  13 8287.51 259.505   1
  -2  -5  10 506.075 181.748  -2
   2   5  14 506.075 181.748   1
  -2  -5  11 641.197 195.488  -2
   2   5  15 641.197 195.488   1
  -2  -5  12 528.978 94.7065  -2
   2   5  16 528.978 94.7065   1
   2   5 -13 602.181 132.117  -2
  -2  -5 -17 602.181 132.117   1
   2   5 -14 8721.43 195.215  -2
  -2  -5 -18 8721.43 195.215   1
   2   5 -15 17425.7 205.638  -2
  -2  -5 -19 17425.7 205.638   1
   2   5 -16 19833.0 279.724  -2
  -2  -5 -20 19833.0 279.724   1
  -2  -5  17 7584.39 135.474  -2
   2   5  21 7584.39 135.474   1
   2   5 -18 481.885 100.072  -2
  -2  -5 -22 481.885 100.072   1
   2   5 -19 2669.75 110.357  -2
  -2  -5 -23 2669.75 110.357   1
   2   5 -20 1857.04 123.501  -2
  -2  -5 -24 1857.04 123.501   1
   2   5 -21 316.436 107.574  -2
  -2  -5 -25 316.436 107.574   1
   2   5 -22 1063.30 109.875  -2
  -2  -5 -26 1063.30 109.875   1
   2   5 -23 2795.10 116.321  -2
  -2  -5 -27 2795.10 116.321   1
   2   5 -24 2559.60 114.341  -2
  -2  -5 -28 2559.60 114.341   1
   2   5 -25 370.541 93.3692  -2
  -2  -5 -29 370.541 93.3692   1
   2   5 -26 514.533 89.8957  -2
  -2  -5 -30 514.533 89.8957   1
   2   5 -27 2015.67 93.1078  -2
  -2  -5 -31 2015.67 93.1078   1
   2   5 -28 2145.86 92.9516  -2
  -2  -5 -32 2145.86 92.9516   1
   2   5 -29 888.078 76.2007  -2
  -2  -5 -33 888.078 76.2007   1
   2   5 -30 150.593 97.4776  -2
  -2  -5 -34 150.593 97.4776   1
   2   5  35 66.3264 37.6755   1
   2   5 -31 224.018 103.812  -2
  -2  -5 -35 224.018 103.812   1
  -2  -6 -34 697.647 65.8529  -2
   2   6 -30 697.647 65.8529   1
  -2  -6 -33 641.921 119.199  -2
   2   6 -29 641.921 119.199   1
  -2  -6 -32 335.445 60.2131  -2
   2   6 -28 335.445 60.2131   1
  -2  -6 -31 3099.03 84.2980  -2
   2   6 -27 3099.03 84.2980   1
   2   6  30 959.945 63.3674  -2
  -2  -6  26 959.945 63.3674   1
   2   6  29 514.219 60.7538  -2
  -2  -6  25 514.219 60.7538   1
   2   6  28 1449.44 71.5236  -2
  -2  -6  24 1449.44 71.5236   1
  -2  -6 -27 264.971 62.5303  -2
   2   6 -23 264.971 62.5303   1
  -2  -6 -26 419.049 62.0706  -2
   2   6 -22 419.049 62.0706   1
  -2  -6 -25 3895.86 82.8802  -2
   2   6 -21 3895.86 82.8802   1
  -2  -6 -24 1835.96 77.7777  -2
   2   6 -20 1835.96 77.7777   1
  -2  -6 -23 851.047 76.4300  -2
   2   6 -19 851.047 76.4300   1
  -2  -6 -22 2874.59 96.2025  -2
   2   6 -18 2874.59 96.2025   1
   2   6  21 1607.32 85.3121  -2
  -2  -6  17 1607.32 85.3121   1
  -2  -6 -20 26259.1 194.322  -2
   2   6 -16 26259.1 194.322   1
   2   6  19 49925.5 258.348  -2
  -2  -6  15 49925.5 258.348   1
  -2  -6 -18 10433.2 177.322  -2
   2   6 -14 10433.2 177.322   1
  -2  -6 -17 86518.1 397.602  -2
   2   6 -13 86518.1 397.602   1
   2   6  16 1613.58 108.224  -2
  -2  -6  12 1613.58 108.224   1
   2   6  15 30346.0 290.088  -2
  -2  -6  11 30346.0 290.088   1
  -2  -6 -14 74593.2 247.280  -2
   2   6 -10 74593.2 247.280   1
  -2  -6 -13 42476.5 341.486  -2
   2   6  -9 42476.5 341.486   1
   2   6  12 4409.54 135.669  -2
  -2  -6   8 4409.54 135.669   1
   2   6  11 8199.21 183.881  -2
  -2  -6   7 8199.21 183.881   1
   2   6  10 13738.0 420.199  -2
  -2  -6   6 13738.0 420.199   1
  -2  -6  -9 34931.4 642.083  -2
   2   6  -5 34931.4 642.083   1
   2   6   8 10879.9 319.158  -2
  -2  -6   4 10879.9 319.158   1
  -2  -6  -7 27122.3 557.826  -2
   2   6  -3 27122.3 557.826   1
  -2  -6  -6 17248.0 369.114  -2
   2   6  -2 17248.0 369.114   1
  -2  -6  -5 4019.87 221.024  -2
   2   6  -1 4019.87 221.024   1
  -2  -6  -4 15352.7 345.609  -2
   2   6   0 15352.7 345.609   1
  -2  -6  -3 2086.72 186.781  -2
   2   6   1 2086.72 186.781   1
  -2  -6  -2 2106.18 186.402  -2
   2   6   2 2106.18 186.402   1
  -2  -6  -1 16515.4 345.937  -2
   2   6   3 16515.4 345.937   1
  -2  -6   0 3284.29 200.489  -2
   2   6   4 3284.29 200.489   1
  -2  -6   1 2976.70 197.288  -2
   2   6   5 2976.70 197.288   1
   2   6  -2 6644.98 243.519  -2
  -2  -6  -6 6644.98 243.519   1
   2   6  -3 9141.22 235.737  -2
  -2  -6  -7 9141.22 235.737   1
  -2  -6   4 38176.5 627.209  -2
   2   6   8 38176.5 627.209   1
  -2  -6   5 5502.37 223.518  -2
   2   6   9 5502.37 223.518   1
  -2  -6   6 10970.2 311.345  -2
   2   6  10 10970.2 311.345   1
  -2  -6   7 2122.00 122.058  -2
   2   6  11 2122.00 122.058   1
  -2  -6   8 26054.5 283.673  -2
   2   6  12 26054.5 283.673   1
  -2  -6   9 12707.1 256.525  -2
   2   6  13 12707.1 256.525   1
  -2  -6  10 90092.8 635.879  -2
   2   6  14 90092.8 635.879   1
  -2  -6  11 40822.0 680.447  -2
   2   6  15 40822.0 680.447   1
   2   6  16 4534.69 336.305   1
   2   6 -12 9362.34 250.845  -2
  -2  -6 -16 9362.34 250.845   1
   2   6 -13 126941. 733.312  -2
  -2  -6 -17 126941. 733.312   1
   2   6 -14 10324.2 265.174  -2
  -2  -6 -18 10324.2 265.174   1
   2   6 -15 95677.0 680.946  -2
  -2  -6 -19 95677.0 680.946   1
   2   6 -16 6215.32 190.358  -2
  -2  -6 -20 6215.32 190.358   1
   2   6 -17 5644.98 182.308  -2
  -2  -6 -21 5644.98 182.308   1
   2   6 -18 1622.30 139.338  -2
  -2  -6 -22 1622.30 139.338   1
   2   6 -19 4369.00 154.718  -2
  -2  -6 -23 4369.00 154.718   1
   2   6 -20 1386.97 120.838  -2
  -2  -6 -24 1386.97 120.838   1
   2   6 -21 8137.19 167.379  -2
  -2  -6 -25 8137.19 167.379   1
   2   6 -22 1359.77 109.722  -2
  -2  -6 -26 1359.77 109.722   1
   2   6 -23 655.275 97.2249  -2
  -2  -6 -27 655.275 97.2249   1
   2   6 -24 8031.50 147.091  -2
  -2  -6 -28 8031.50 147.091   1
   2   6 -25 3491.21 110.289  -2
  -2  -6 -29 3491.21 110.289   1
   2   6 -26 7661.92 126.460  -2
  -2  -6 -30 7661.92 126.460   1
   2   6 -27 6915.12 111.003  -2
  -2  -6 -31 6915.12 111.003   1
   2   6 -28 383.568 57.3233  -2
  -2  -6 -32 383.568 57.3233   1
   2   6 -29 1240.85 123.950  -2
  -2  -6 -33 1240.85 123.950   1
   2   6 -30 1479.32 104.073  -2
  -2  -6 -34 1479.32 104.073   1
  -2  -7 -33 1578.77 95.1415  -2
   2   7 -28 1578.77 95.1415   1
   2   7  32 266.862 55.4365  -2
  -2  -7  27 266.862 55.4365   1
  -2  -7 -31 6729.41 108.596  -2
   2   7 -26 6729.41 108.596   1
  -2  -7 -30 6559.37 122.039  -2
   2   7 -25 6559.37 122.039   1
  -2  -7  24 2103.15 91.8258   1
  -2  -7 -29 3329.65 96.2792  -2
   2   7 -24 3329.65 96.2792   1
   2   7  28 1090.42 61.5984  -2
  -2  -7  23 1090.42 61.5984   1
  -2  -7 -27 1374.50 61.5057  -2
   2   7 -22 1374.50 61.5057   1
   2   7  26 2730.94 71.8814  -2
  -2  -7  21 2730.94 71.8814   1
  -2  -7 -25 8251.27 115.132  -2
   2   7 -20 8251.27 115.132   1
  -2  -7 -24 7818.66 135.787  -2
   2   7 -19 7818.66 135.787   1
  -2  -7 -23 5464.59 88.5837  -2
   2   7 -18 5464.59 88.5837   1
  -2  -7 -22 1265.75 75.9704  -2
   2   7 -17 1265.75 75.9704   1
  -2  -7 -21 4693.93 122.147  -2
   2   7 -16 4693.93 122.147   1
   2   7  20 6322.60 116.734  -2
  -2  -7  15 6322.60 116.734   1
   2   7  19 3867.68 136.312  -2
  -2  -7  14 3867.68 136.312   1
  -2  -7 -18 3050.19 116.977  -2
   2   7 -13 3050.19 116.977   1
  -2  -7 -17 34701.4 271.957  -2
   2   7 -12 34701.4 271.957   1
   2   7  16 17185.2 248.705  -2
  -2  -7  11 17185.2 248.705   1
   2   7  15 2429.98 161.224  -2
  -2  -7  10 2429.98 161.224   1
   2   7  14 13261.1 208.974  -2
  -2  -7   9 13261.1 208.974   1
   2   7  13 6529.88 183.624  -2
  -2  -7   8 6529.88 183.624   1
   2   7  12 1246.66 107.089  -2
  -2  -7   7 1246.66 107.089   1
   2   7  11 146.229 61.5993  -2
  -2  -7   6 146.229 61.5993   1
   2   7  10 2056.10 79.2767  -2
  -2  -7   5 2056.10 79.2767   1
  -2  -7  -9 2567.86 101.005  -2
   2   7  -4 2567.86 101.005   1
  -2  -7   3 1047.92 105.371   1
  -2  -7  -8 1045.93 103.653  -2
   2   7  -3 1045.93 103.653   1
  -2  -7  -7 1333.77 84.0016  -2
   2   7  -2 1333.77 84.0016   1
  -2  -7  -6 414.961 99.3906  -2
   2   7  -1 414.961 99.3906   1
  -2  -7  -5 937.525 85.5882  -2
   2   7   0 937.525 85.5882   1
   2   7   4 4006.84 157.653  -2
  -2  -7  -1 4006.84 157.653   1
   2   7   3 18357.9 208.506  -2
  -2  -7  -2 18357.9 208.506   1
   2   7   2 19658.9 204.907  -2
  -2  -7  -3 19658.9 204.907   1
  -2  -7  -1 8653.89 229.486  -2
   2   7   4 8653.89 229.486   1
   2   7   0 4166.10 145.453  -2
  -2  -7  -5 4166.10 145.453   1
  -2  -7   1 439.091 119.916  -2
   2   7   6 439.091 119.916   1
   2   7  -2 2184.64 101.464  -2
  -2  -7  -7 2184.64 101.464   1
   2   7  -3 5716.16 118.923  -2
  -2  -7  -8 5716.16 118.923   1
   2   7  -4 6242.56 137.832  -2
  -2  -7  -9 6242.56 137.832   1
  -2  -7   5 3016.83 107.661  -2
   2   7  10 3016.83 107.661   1
  -2  -7   6 267.052 91.3873  -2
   2   7  11 267.052 91.3873   1
   2   7  -7 2223.73 105.465  -2
  -2  -7 -12 2223.73 105.465   1
  -2  -7   8 4899.57 133.266  -2
   2   7  13 4899.57 133.266   1
   2   7  -9 4101.01 194.336  -2
  -2  -7 -14 4101.01 194.336   1
   2   7 -10 383.601 164.047  -2
  -2  -7 -15 383.601 164.047   1
   2   7 -11 2786.32 192.151  -2
  -2  -7 -16 2786.32 192.151   1
   2   7 -12 3874.11 140.733  -2
  -2  -7 -17 3874.11 140.733   1
   2   7 -13 6896.55 167.900  -2
  -2  -7 -18 6896.55 167.900   1
   2   7 -14 11196.1 206.936  -2
  -2  -7 -19 11196.1 206.936   1
   2   7 -15 4101.22 155.668  -2
  -2  -7 -20 4101.22 155.668   1
   2   7 -16 1696.36 127.298  -2
  -2  -7 -21 1696.36 127.298   1
   2   7 -17 145.078 104.153  -2
  -2  -7 -22 145.078 104.153   1
   2   7 -18 494.320 103.848  -2
  -2  -7 -23 494.320 103.848   1
   2   7 -19 999.130 104.462  -2
  -2  -7 -24 999.130 104.462   1
   2   7 -20 956.489 99.0942  -2
  -2  -7 -25 956.489 99.0942   1
   2   7 -21 341.539 87.8170  -2
  -2  -7 -26 341.539 87.8170   1
   2   7 -22 3862.31 109.654  -2
  -2  -7 -27 3862.31 109.654   1
   2   7 -23 8359.63 125.952  -2
  -2  -7 -28 8359.63 125.952   1
   2   7 -24 3607.59 93.1137  -2
  -2  -7 -29 3607.59 93.1137   1
   2   7 -25 803.950 86.8539  -2
  -2  -7 -30 803.950 86.8539   1
   2   7 -26 1837.10 81.4786  -2
  -2  -7 -31 1837.10 81.4786   1
   2   7 -27 1638.09 113.890  -2
  -2  -7 -32 1638.09 113.890   1
   2   7 -28 488.037 88.2135  -2
  -2  -7 -33 488.037 88.2135   1
  -2  -8 -30 791.957 66.8490  -2
   2   8 -25 791.957 66.8490   1
   2   8  29 4501.09 88.4960  -2
  -2  -8  24 4501.09 88.4960   1
   2   8  28 834.679 68.6562  -2
  -2  -8  23 834.679 68.6562   1
  -2  -8 -27 7618.95 99.2264  -2
   2   8 -22 7618.95 99.2264   1
  -2  -8  21 3647.06 104.458   1
  -2  -8 -26 3660.00 83.5577  -2
   2   8 -21 3660.00 83.5577   1
  -2  -8  20 5685.09 133.482   1
  -2  -8 -25 7515.98 104.135  -2
   2   8 -20 7515.98 104.135   1
  -2  -8  19 9882.38 164.538   1
  -2  -8 -24 10183.5 117.159  -2
   2   8 -19 10183.5 117.159   1
  -2  -8 -23 2005.89 76.2783  -2
   2   8 -18 2005.89 76.2783   1
  -2  -8 -22 3545.22 79.7766  -2
   2   8 -17 3545.22 79.7766   1
  -2  -8 -21 2929.76 92.9094  -2
   2   8 -16 2929.76 92.9094   1
  -2  -8 -20 14137.4 160.658  -2
   2   8 -15 14137.4 160.658   1
  -2  -8 -19 470.089 91.9435  -2
   2   8 -14 470.089 91.9435   1
  -2  -8 -18 1295.52 104.032  -2
   2   8 -13 1295.52 104.032   1
   2   8  17 2414.74 110.436  -2
  -2  -8  12 2414.74 110.436   1
  -2  -8 -16 6914.23 192.004  -2
   2   8 -11 6914.23 192.004   1
  -2  -8 -15 12874.0 167.651  -2
   2   8 -10 12874.0 167.651   1
  -2  -8   9 4128.77 160.212   1
   2   8  14 4888.78 187.100  -2
  -2  -8   9 4888.78 187.100   1
  -2  -8   8 1945.57 146.303   1
   2   8  13 5363.73 192.368  -2
  -2  -8   8 5363.73 192.368   1
  -2  -8   7 3115.39 150.766   1
   2   8  12 4144.04 202.091  -2
  -2  -8   7 4144.04 202.091   1
  -2  -8   6 7282.41 169.990   1
   2   8  11 7137.25 210.950  -2
  -2  -8   6 7137.25 210.950   1
   2   8  10 26608.4 279.534  -2
  -2  -8   5 26608.4 279.534   1
   2   8   9 19561.3 262.869  -2
  -2  -8   4 19561.3 262.869   1
   2   8   8 24320.6 365.415  -2
  -2  -8   3 24320.6 365.415   1
  -2  -8  -7 53014.2 406.133  -2
   2   8  -2 53014.2 406.133   1
  -2  -8  -6 7053.85 158.716  -2
   2   8  -1 7053.85 158.716   1
  -2  -8  -5 1149.87 110.996  -2
   2   8   0 1149.87 110.996   1
  -2  -8  -4 724.993 243.071  -2
   2   8   1 724.993 243.071   1
  -2  -8  -3 8379.38 260.298  -2
   2   8   2 8379.38 260.298   1
  -2  -8  -2 7354.31 219.933  -2
   2   8   3 7354.31 219.933   1
  -2  -8  -1 7953.05 250.047  -2
   2   8   4 7953.05 250.047   1
   2   8   0 5384.22 218.899  -2
  -2  -8  -5 5384.22 218.899   1
   2   8  -1 4668.29 153.189  -2
  -2  -8  -6 4668.29 153.189   1
   2   8  -2 8616.36 233.369  -2
  -2  -8  -7 8616.36 233.369   1
   2   8  -3 3836.98 109.803  -2
  -2  -8  -8 3836.98 109.803   1
   2   8  -4 3884.08 128.186  -2
  -2  -8  -9 3884.08 128.186   1
   2   8  -5 8112.38 158.479  -2
  -2  -8 -10 8112.38 158.479   1
   2   8  -6 16454.2 327.739  -2
  -2  -8 -11 16454.2 327.739   1
   2   8  -7 19728.6 343.763  -2
  -2  -8 -12 19728.6 343.763   1
   2   8  -8 19628.3 362.637  -2
  -2  -8 -13 19628.3 362.637   1
   2   8  -9 3522.64 216.934  -2
  -2  -8 -14 3522.64 216.934   1
   2   8 -10 2833.76 203.508  -2
  -2  -8 -15 2833.76 203.508   1
   2   8 -11 10825.6 290.947  -2
  -2  -8 -16 10825.6 290.947   1
   2   8 -12 3295.24 217.057  -2
  -2  -8 -17 3295.24 217.057   1
   2   8 -13 440.698 170.159  -2
  -2  -8 -18 440.698 170.159   1
   2   8 -14 223.352 191.890  -2
  -2  -8 -19 223.352 191.890   1
   2   8 -15 2115.97 221.254  -2
  -2  -8 -20 2115.97 221.254   1
   2   8 -16 1046.79 185.944  -2
  -2  -8 -21 1046.79 185.944   1
   2   8 -17 434.184 174.963  -2
  -2  -8 -22 434.184 174.963   1
   2   8 -18 5163.81 204.445  -2
  -2  -8 -23 5163.81 204.445   1
   2   8 -19 1446.46 110.426  -2
  -2  -8 -24 1446.46 110.426   1
   2   8 -20 10253.9 153.599  -2
  -2  -8 -25 10253.9 153.599   1
   2   8 -21 412.257 93.2140  -2
  -2  -8 -26 412.257 93.2140   1
   2   8 -22 5196.82 110.019  -2
  -2  -8 -27 5196.82 110.019   1
   2   8 -23 1302.55 83.0472  -2
  -2  -8 -28 1302.55 83.0472   1
   2   8 -24 4850.92 89.3598  -2
  -2  -8 -29 4850.92 89.3598   1
  -2  -8 -30 4222.54 98.1991   1
   2   8 -25 4687.28 99.4238  -2
  -2  -8 -30 4687.28 99.4238   1
  -2  -9 -28 5337.70 119.462  -2
   2   9 -22 5337.70 119.462   1
  -2  -9 -27 2967.94 120.243  -2
   2   9 -21 2967.94 120.243   1
  -2  -9 -26 130.457 49.9326  -2
   2   9 -20 130.457 49.9326   1
  -2  -9 -25 178.825 48.5076  -2
   2   9 -19 178.825 48.5076   1
  -2  -9 -24 390.597 56.7308  -2
   2   9 -18 390.597 56.7308   1
  -2  -9 -23 2275.08 80.1171  -2
   2   9 -17 2275.08 80.1171   1
  -2  -9 -22 3503.69 133.628  -2
   2   9 -16 3503.69 133.628   1
  -2  -9 -21 3427.71 148.281  -2
   2   9 -15 3427.71 148.281   1
  -2  -9 -20 6346.70 170.453  -2
   2   9 -14 6346.70 170.453   1
  -2  -9 -19 4888.71 117.235  -2
   2   9 -13 4888.71 117.235   1
  -2  -9 -18 2330.12 117.135  -2
   2   9 -12 2330.12 117.135   1
  -2  -9 -17 677.149 108.133  -2
   2   9 -11 677.149 108.133   1
  -2  -9 -16 2659.33 126.134  -2
   2   9 -10 2659.33 126.134   1
  -2  -9 -15 3392.27 159.617  -2
   2   9  -9 3392.27 159.617   1
  -2  -9 -14 2901.89 161.157  -2
   2   9  -8 2901.89 161.157   1
   2   9  13 2711.07 178.901  -2
  -2  -9   7 2711.07 178.901   1
  -2  -9 -12 4175.22 197.311  -2
   2   9  -6 4175.22 197.311   1
   2   9  11 1194.68 120.150  -2
  -2  -9   5 1194.68 120.150   1
  -2  -9 -10 7665.41 218.905  -2
   2   9  -4 7665.41 218.905   1
  -2  -9  -9 8870.51 230.779  -2
   2   9  -3 8870.51 230.779   1
  -2  -9  -8 7085.50 210.132  -2
   2   9  -2 7085.50 210.132   1
   2   9   7 2507.04 120.855  -2
  -2  -9   1 2507.04 120.855   1
   2   9   6 2163.69 116.794  -2
  -2  -9   0 2163.69 116.794   1
   2   9   5 634.295 119.192  -2
  -2  -9  -1 634.295 119.192   1
   2   9   4 714.473 116.567  -2
  -2  -9  -2 714.473 116.567   1
   2   9   3 1132.77 125.466  -2
  -2  -9  -3 1132.77 125.466   1
   2   9   2 422.742 115.819  -2
  -2  -9  -4 422.742 115.819   1
   2   9   1 1566.32 130.074  -2
  -2  -9  -5 1566.32 130.074   1
   2   9   0 542.553 116.265  -2
  -2  -9  -6 542.553 116.265   1
   2   9  -1 1157.44 97.1991  -2
  -2  -9  -7 1157.44 97.1991   1
   2   9  -2 1268.02 119.002  -2
  -2  -9  -8 1268.02 119.002   1
   2   9  -3 1414.40 97.1928  -2
  -2  -9  -9 1414.40 97.1928   1
   2   9  -4 1818.86 102.757  -2
  -2  -9 -10 1818.86 102.757   1
   2   9  -5 459.952 89.1337  -2
  -2  -9 -11 459.952 89.1337   1
   2   9  -6 2487.29 110.053  -2
  -2  -9 -12 2487.29 110.053   1
   2   9  -7 5739.66 135.677  -2
  -2  -9 -13 5739.66 135.677   1
   2   9  -8 6167.20 139.834  -2
  -2  -9 -14 6167.20 139.834   1
   2   9  -9 3275.84 205.345  -2
  -2  -9 -15 3275.84 205.345   1
   2   9 -10 1461.54 182.792  -2
  -2  -9 -16 1461.54 182.792   1
   2   9 -11 536.028 182.179  -2
  -2  -9 -17 536.028 182.179   1
   2   9 -12 307.291 186.592  -2
  -2  -9 -18 307.291 186.592   1
   2   9 -13 2455.20 212.835  -2
  -2  -9 -19 2455.20 212.835   1
   2   9 -14 11376.7 278.232  -2
  -2  -9 -20 11376.7 278.232   1
   2   9 -15 20817.5 329.841  -2
  -2  -9 -21 20817.5 329.841   1
   2   9 -16 21603.0 313.947  -2
  -2  -9 -22 21603.0 313.947   1
   2   9 -17 16287.7 258.139  -2
  -2  -9 -23 16287.7 258.139   1
   2   9 -18 4474.97 158.992  -2
  -2  -9 -24 4474.97 158.992   1
   2   9 -19 311.544 108.341  -2
  -2  -9 -25 311.544 108.341   1
   2   9 -20 38.2590 95.0297  -2
  -2  -9 -26 38.2590 95.0297   1
   2   9 -21 754.628 91.2365  -2
  -2  -9 -27 754.628 91.2365   1
   2   9 -22 912.470 75.9949  -2
  -2  -9 -28 912.470 75.9949   1
  -2 -10 -23 10.9760 54.5049  -2
   2  10 -17 10.9760 54.5049   1
  -2 -10 -22 356.748 58.9191  -2
   2  10 -16 356.748 58.9191   1
  -2 -10 -21 13.6095 45.4510  -2
   2  10 -15 13.6095 45.4510   1
  -2 -10 -20 462.002 63.1840  -2
   2  10 -14 462.002 63.1840   1
  -2 -10 -19 1596.59 73.4304  -2
   2  10 -13 1596.59 73.4304   1
  -2 -10 -18 4510.42 90.0878  -2
   2  10 -12 4510.42 90.0878   1
  -2 -10 -17 1667.51 83.2098  -2
   2  10 -11 1667.51 83.2098   1
  -2 -10 -16 2183.70 88.4848  -2
   2  10 -10 2183.70 88.4848   1
  -2 -10 -15 1776.27 110.949  -2
   2  10  -9 1776.27 110.949   1
  -2 -10 -14 485.821 122.935  -2
   2  10  -8 485.821 122.935   1
  -2 -10 -13 5365.59 175.944  -2
   2  10  -7 5365.59 175.944   1
  -2 -10 -12 14499.3 241.014  -2
   2  10  -6 14499.3 241.014   1
  -2 -10 -11 10921.6 221.181  -2
   2  10  -5 10921.6 221.181   1
  -2 -10 -10 3286.42 169.557  -2
   2  10  -4 3286.42 169.557   1
  -2 -10  -9 1678.29 148.636  -2
   2  10  -3 1678.29 148.636   1
   2  10   8 1063.48 96.1449  -2
  -2 -10   2 1063.48 96.1449   1
   2  10   7 598.729 90.7882  -2
  -2 -10   1 598.729 90.7882   1
  -2 -10  -6 2928.24 127.283  -2
   2  10   0 2928.24 127.283   1
  -2 -10  -5 4656.29 133.112  -2
   2  10   1 4656.29 133.112   1
  -2 -10  -4 4478.16 155.123  -2
   2  10   2 4478.16 155.123   1
   2  10   3 1645.64 114.849  -2
  -2 -10  -3 1645.64 114.849   1
   2  10   2 1291.68 89.9519  -2
  -2 -10  -4 1291.68 89.9519   1
   2  10   1 7416.46 125.664  -2
  -2 -10  -5 7416.46 125.664   1
   2  10   0 13222.5 168.301  -2
  -2 -10  -6 13222.5 168.301   1
   2  10  -1 1778.24 114.285  -2
  -2 -10  -7 1778.24 114.285   1
   2  10  -2 7498.88 131.169  -2
  -2 -10  -8 7498.88 131.169   1
   2  10  -3 10266.8 144.408  -2
  -2 -10  -9 10266.8 144.408   1
   2  10  -4 11259.6 154.563  -2
  -2 -10 -10 11259.6 154.563   1
   2  10  -5 8276.20 135.924  -2
  -2 -10 -11 8276.20 135.924   1
   2  10  -6 8209.83 226.358  -2
  -2 -10 -12 8209.83 226.358   1
   2  10  -7 840.305 158.533  -2
  -2 -10 -13 840.305 158.533   1
   2  10  -8 308.933 155.699  -2
  -2 -10 -14 308.933 155.699   1
   2  10  -9 797.278 168.149  -2
  -2 -10 -15 797.278 168.149   1
   2  10 -10 1639.47 166.401  -2
  -2 -10 -16 1639.47 166.401   1
   2  10 -11 445.622 135.005  -2
  -2 -10 -17 445.622 135.005   1
   2  10 -12 554.390 129.355  -2
  -2 -10 -18 554.390 129.355   1
   2  10 -13 207.540 114.381  -2
  -2 -10 -19 207.540 114.381   1
   2  10 -14 1217.66 116.418  -2
  -2 -10 -20 1217.66 116.418   1
   2  10 -15 147.039 97.8838  -2
  -2 -10 -21 147.039 97.8838   1
   2  10 -16 2239.31 106.187  -2
  -2 -10 -22 2239.31 106.187   1
   2  10 -17 88.3912 80.8571  -2
  -2 -10 -23 88.3912 80.8571   1
   2  10 -18 399.027 70.4730  -2
  -2 -10 -24 399.027 70.4730   1
  -2 -11 -19 403.286 61.1261  -2
   2  11 -12 403.286 61.1261   1
  -2 -11 -18 398.589 49.1481  -2
   2  11 -11 398.589 49.1481   1
  -2 -11 -17 243.365 60.5816  -2
   2  11 -10 243.365 60.5816   1
  -2 -11 -16 35.7830 48.2659  -2
   2  11  -9 35.7830 48.2659   1
  -2 -11 -15 143.589 52.5124  -2
   2  11  -8 143.589 52.5124   1
  -2 -11 -14 1394.06 85.7931  -2
   2  11  -7 1394.06 85.7931   1
  -2 -11 -13 1442.61 112.362  -2
   2  11  -6 1442.61 112.362   1
  -2 -11 -12 3620.64 141.410  -2
   2  11  -5 3620.64 141.410   1
  -2 -11 -11 11955.2 183.241  -2
   2  11  -4 11955.2 183.241   1
  -2 -11 -10 12441.3 207.352  -2
   2  11  -3 12441.3 207.352   1
  -2 -11  -9 10496.2 179.419  -2
   2  11  -2 10496.2 179.419   1
  -2 -11  -8 3312.22 130.784  -2
   2  11  -1 3312.22 130.784   1
  -2 -11  -7 847.294 109.411  -2
   2  11   0 847.294 109.411   1
   2  11   6 8083.77 124.478  -2
  -2 -11  -1 8083.77 124.478   1
   2  11   5 23862.4 184.027  -2
  -2 -11  -2 23862.4 184.027   1
   2  11   4 37530.9 220.096  -2
  -2 -11  -3 37530.9 220.096   1
   2  11   3 25723.7 209.893  -2
  -2 -11  -4 25723.7 209.893   1
   2  11   2 22518.8 195.044  -2
  -2 -11  -5 22518.8 195.044   1
   2  11   1 10941.6 219.347  -2
  -2 -11  -6 10941.6 219.347   1
   2  11   0 2723.58 150.267  -2
  -2 -11  -7 2723.58 150.267   1
   2  11  -1 890.413 129.425  -2
  -2 -11  -8 890.413 129.425   1
   2  11  -2 1943.61 151.782  -2
  -2 -11  -9 1943.61 151.782   1
   2  11  -3 2614.48 161.115  -2
  -2 -11 -10 2614.48 161.115   1
   2  11  -4 3273.45 161.107  -2
  -2 -11 -11 3273.45 161.107   1
   2  11  -5 533.550 116.422  -2
  -2 -11 -12 533.550 116.422   1
   2  11  -6 249.235 102.419  -2
  -2 -11 -13 249.235 102.419   1
   2  11  -7 1716.96 115.801  -2
  -2 -11 -14 1716.96 115.801   1
   2  11  -8 1606.48 108.257  -2
  -2 -11 -15 1606.48 108.257   1
   2  11  -9 688.594 89.0437  -2
  -2 -11 -16 688.594 89.0437   1
   2  11 -10 1001.72 86.4019  -2
  -2 -11 -17 1001.72 86.4019   1
   2  11 -11 703.566 76.9473  -2
  -2 -11 -18 703.566 76.9473   1
  -3  10  -8 6466.89 138.686  -2
   3 -10 -12 6466.89 138.686   1
  -3  10  -7 4101.78 138.340  -2
   3 -10 -11 4101.78 138.340   1
  -3  10  -6 9701.01 126.235  -2
   3 -10 -10 9701.01 126.235   1
  -3  10  -5 3837.12 107.525  -2
   3 -10  -9 3837.12 107.525   1
  -3  10  -4 2376.48 104.593  -2
   3 -10  -8 2376.48 104.593   1
  -3  10  -3 220.481 93.7833  -2
   3 -10  -7 220.481 93.7833   1
  -3  10  -2 1255.34 107.850  -2
   3 -10  -6 1255.34 107.850   1
  -3  10  -1 3441.08 128.554  -2
   3 -10  -5 3441.08 128.554   1
  -3  10   0 1208.91 108.632  -2
   3 -10  -4 1208.91 108.632   1
  -3  10   1 23.7847 62.0988  -2
   3 -10  -3 23.7847 62.0988   1
  -3  10   2 899.457 99.1147  -2
   3 -10  -2 899.457 99.1147   1
  -3  10   3 241.054 92.0311  -2
   3 -10  -1 241.054 92.0311   1
  -3  10   4 864.353 95.9405  -2
   3 -10   0 864.353 95.9405   1
  -3  10   5 7153.32 122.016  -2
   3 -10   1 7153.32 122.016   1
  -3  10   6 4319.92 102.677  -2
   3 -10   2 4319.92 102.677   1
  -3  10   7 707.510 146.600  -2
   3 -10   3 707.510 146.600   1
  -3  10   8 1765.54 141.584  -2
   3 -10   4 1765.54 141.584   1
  -3  10   9 5309.50 162.347  -2
   3 -10   5 5309.50 162.347   1
  -3  10  10 11593.7 182.425  -2
   3 -10   6 11593.7 182.425   1
   3 -10 -11 2170.41 121.197  -2
  -3  10  -7 2170.41 121.197   1
  -3   9 -15 1261.82 105.512  -2
   3  -9 -18 1261.82 105.512   1
   3  -9 -17 246.703 87.9829   1
  -3   9 -14 1255.30 115.817  -2
   3  -9 -17 1255.30 115.817   1
  -3   9 -13 1723.91 87.3846  -2
   3  -9 -16 1723.91 87.3846   1
  -3   9 -12 5737.16 119.620  -2
   3  -9 -15 5737.16 119.620   1
   3  -9 -14 4406.81 123.129   1
  -3   9 -11 7123.55 138.750  -2
   3  -9 -14 7123.55 138.750   1
  -3   9 -10 6550.27 132.977  -2
   3  -9 -13 6550.27 132.977   1
  -3   9  -9 1468.88 109.683  -2
   3  -9 -12 1468.88 109.683   1
  -3   9  -8 4248.61 135.068  -2
   3  -9 -11 4248.61 135.068   1
  -3   9  -7 6241.60 151.882  -2
   3  -9 -10 6241.60 151.882   1
  -3   9  -6 4087.11 112.709  -2
   3  -9  -9 4087.11 112.709   1
  -3   9  -5 2094.44 116.775  -2
   3  -9  -8 2094.44 116.775   1
  -3   9  -4 1604.97 98.2850  -2
   3  -9  -7 1604.97 98.2850   1
  -3   9  -3 6113.23 185.642  -2
   3  -9  -6 6113.23 185.642   1
  -3   9  -2 10151.7 217.679  -2
   3  -9  -5 10151.7 217.679   1
  -3   9  -1 18304.0 265.625  -2
   3  -9  -4 18304.0 265.625   1
  -3   9   0 18242.6 256.311  -2
   3  -9  -3 18242.6 256.311   1
  -3   9   1 11544.7 211.213  -2
   3  -9  -2 11544.7 211.213   1
  -3   9   2 6160.51 251.925  -2
   3  -9  -1 6160.51 251.925   1
  -3   9   3 3901.46 210.297  -2
   3  -9   0 3901.46 210.297   1
  -3   9   4 3991.98 204.772  -2
   3  -9   1 3991.98 204.772   1
  -3   9   5 8682.53 237.063  -2
   3  -9   2 8682.53 237.063   1
  -3   9   6 11490.3 165.945  -2
   3  -9   3 11490.3 165.945   1
  -3   9   7 9643.16 154.316  -2
   3  -9   4 9643.16 154.316   1
  -3   9   8 7807.62 144.913  -2
   3  -9   5 7807.62 144.913   1
  -3   9   9 3642.80 202.770  -2
   3  -9   6 3642.80 202.770   1
   3  -9 -10 1144.47 111.322  -2
  -3   9  -7 1144.47 111.322   1
   3  -9 -11 1347.31 88.8349  -2
  -3   9  -8 1347.31 88.8349   1
  -3   9  12 2314.19 100.169  -2
   3  -9   9 2314.19 100.169   1
  -3   9  13 1288.04 72.0280  -2
   3  -9  10 1288.04 72.0280   1
  -3   9  14 1043.45 83.2667  -2
   3  -9  11 1043.45 83.2667   1
   3  -9 -15 4008.47 105.258  -2
  -3   9 -12 4008.47 105.258   1
   3  -9 -16 6057.92 108.951  -2
  -3   9 -13 6057.92 108.951   1
   3  -9 -17 6337.94 102.701  -2
  -3   9 -14 6337.94 102.701   1
   3  -9 -18 2625.33 77.4196  -2
  -3   9 -15 2625.33 77.4196   1
   3  -9 -19 2649.57 76.3838  -2
  -3   9 -16 2649.57 76.3838   1
  -3   8 -20 72.7901 95.6941  -2
   3  -8 -23 72.7901 95.6941   1
  -3   8 -19 99.2492 108.967  -2
   3  -8 -22 99.2492 108.967   1
  -3   8 -18 1217.16 135.505  -2
   3  -8 -21 1217.16 135.505   1
  -3   8 -17 426.875 137.521  -2
   3  -8 -20 426.875 137.521   1
  -3   8 -16 167.174 142.400  -2
   3  -8 -19 167.174 142.400   1
  -3   8 -15 217.602 97.8127  -2
   3  -8 -18 217.602 97.8127   1
  -3   8 -14 2358.83 122.497  -2
   3  -8 -17 2358.83 122.497   1
  -3   8 -13 3696.20 142.693  -2
   3  -8 -16 3696.20 142.693   1
  -3   8 -12 2509.98 144.395  -2
   3  -8 -15 2509.98 144.395   1
  -3   8 -11 483.154 102.856  -2
   3  -8 -14 483.154 102.856   1
  -3   8 -10 11274.8 222.107  -2
   3  -8 -13 11274.8 222.107   1
  -3   8  -9 7864.10 190.623  -2
   3  -8 -12 7864.10 190.623   1
  -3   8  -8 1458.77 155.251  -2
   3  -8 -11 1458.77 155.251   1
  -3   8  -7 1509.09 145.918  -2
   3  -8 -10 1509.09 145.918   1
  -3   8  -6 6332.73 187.441  -2
   3  -8  -9 6332.73 187.441   1
  -3   8  -5 445.387 135.593  -2
   3  -8  -8 445.387 135.593   1
  -3   8  -4 1140.64 138.911  -2
   3  -8  -7 1140.64 138.911   1
  -3   8  -3 1200.85 142.994  -2
   3  -8  -6 1200.85 142.994   1
  -3   8  -2 2129.66 149.829  -2
   3  -8  -5 2129.66 149.829   1
  -3   8  -1 518.567 310.767  -2
   3  -8  -4 518.567 310.767   1
  -3   8   0 1879.43 282.961  -2
   3  -8  -3 1879.43 282.961   1
  -3   8   1 4210.33 189.820  -2
   3  -8  -2 4210.33 189.820   1
  -3   8   2 8183.49 212.172  -2
   3  -8  -1 8183.49 212.172   1
  -3   8   3 1552.84 160.730  -2
   3  -8   0 1552.84 160.730   1
  -3   8   4 3437.00 171.560  -2
   3  -8   1 3437.00 171.560   1
  -3   8   5 568.760 144.674  -2
   3  -8   2 568.760 144.674   1
  -3   8   6 2054.99 162.891  -2
   3  -8   3 2054.99 162.891   1
  -3   8   7 6534.68 192.081  -2
   3  -8   4 6534.68 192.081   1
  -3   8   8 3638.41 169.584  -2
   3  -8   5 3638.41 169.584   1
  -3   8   9 2023.81 146.443  -2
   3  -8   6 2023.81 146.443   1
  -3   8  10 2161.26 127.277  -2
   3  -8   7 2161.26 127.277   1
  -3   8  11 6769.15 166.309  -2
   3  -8   8 6769.15 166.309   1
  -3   8  12 2017.03 139.751  -2
   3  -8   9 2017.03 139.751   1
  -3   8  13 1827.11 130.918  -2
   3  -8  10 1827.11 130.918   1
  -3   8  14 1195.29 127.925  -2
   3  -8  11 1195.29 127.925   1
   3  -8 -15 11023.2 207.007  -2
  -3   8 -12 11023.2 207.007   1
  -3   8  16 854.663 120.933  -2
   3  -8  13 854.663 120.933   1
  -3   8  17 1517.59 95.0890  -2
   3  -8  14 1517.59 95.0890   1
  -3   8  18 50.0656 43.2082  -2
   3  -8  15 50.0656 43.2082   1
  -3   8  19 57.1859 66.7183  -2
   3  -8  16 57.1859 66.7183   1
  -3   8  20 1776.85 72.8440  -2
   3  -8  17 1776.85 72.8440   1
   3  -8 -21 3025.24 89.1439  -2
  -3   8 -18 3025.24 89.1439   1
   3  -8 -22 547.445 65.8744  -2
  -3   8 -19 547.445 65.8744   1
   3  -8 -23 87.0034 44.5843  -2
  -3   8 -20 87.0034 44.5843   1
   3  -8 -24 22502.0 209.735  -2
  -3   8 -21 22502.0 209.735   1
  -3   7 -23 2644.88 126.245  -2
   3  -7 -25 2644.88 126.245   1
  -3   7 -22 4288.79 103.355  -2
   3  -7 -24 4288.79 103.355   1
  -3   7 -21 5250.68 119.376  -2
   3  -7 -23 5250.68 119.376   1
  -3   7 -20 5981.36 133.594  -2
   3  -7 -22 5981.36 133.594   1
  -3   7 -19 2912.26 128.550  -2
   3  -7 -21 2912.26 128.550   1
  -3   7 -18 1687.66 131.943  -2
   3  -7 -20 1687.66 131.943   1
  -3   7 -17 840.263 135.669  -2
   3  -7 -19 840.263 135.669   1
  -3   7 -16 1142.91 105.101  -2
   3  -7 -18 1142.91 105.101   1
  -3   7 -15 1585.51 142.220  -2
   3  -7 -17 1585.51 142.220   1
  -3   7 -14 594.224 133.486  -2
   3  -7 -16 594.224 133.486   1
  -3   7 -13 636.214 109.978  -2
   3  -7 -15 636.214 109.978   1
  -3   7 -12 4429.63 137.495  -2
   3  -7 -14 4429.63 137.495   1
  -3   7 -11 6053.36 157.226  -2
   3  -7 -13 6053.36 157.226   1
  -3   7 -10 1672.88 129.244  -2
   3  -7 -12 1672.88 129.244   1
  -3   7  -9 1395.46 187.472  -2
   3  -7 -11 1395.46 187.472   1
  -3   7  -8 7648.67 240.641  -2
   3  -7 -10 7648.67 240.641   1
  -3   7  -7 5253.70 202.615  -2
   3  -7  -9 5253.70 202.615   1
  -3   7  -6 2496.85 177.308  -2
   3  -7  -8 2496.85 177.308   1
  -3   7  -5 1482.78 128.122  -2
   3  -7  -7 1482.78 128.122   1
  -3   7  -4 5658.72 203.863  -2
   3  -7  -6 5658.72 203.863   1
  -3   7  -3 2342.73 169.005  -2
   3  -7  -5 2342.73 169.005   1
  -3   7  -2 3624.90 182.617  -2
   3  -7  -4 3624.90 182.617   1
  -3   7  -1 2928.48 169.140  -2
   3  -7  -3 2928.48 169.140   1
  -3   7   0 5598.72 220.891  -2
   3  -7  -2 5598.72 220.891   1
  -3   7   1 5834.40 217.867  -2
   3  -7  -1 5834.40 217.867   1
  -3   7   2 5080.19 202.699  -2
   3  -7   0 5080.19 202.699   1
  -3   7   3 1685.63 170.284  -2
   3  -7   1 1685.63 170.284   1
  -3   7   4 795.134 153.148  -2
   3  -7   2 795.134 153.148   1
  -3   7   5 1684.18 168.337  -2
   3  -7   3 1684.18 168.337   1
  -3   7   6 2736.13 174.917  -2
   3  -7   4 2736.13 174.917   1
  -3   7   7 1263.78 92.8134  -2
   3  -7   5 1263.78 92.8134   1
  -3   7   8 1227.56 93.8307  -2
   3  -7   6 1227.56 93.8307   1
  -3   7   9 1110.84 107.227  -2
   3  -7   7 1110.84 107.227   1
  -3   7  10 2535.95 125.576  -2
   3  -7   8 2535.95 125.576   1
  -3   7  11 701.892 126.101  -2
   3  -7   9 701.892 126.101   1
  -3   7  12 598.213 94.3532  -2
   3  -7  10 598.213 94.3532   1
  -3   7  13 2000.54 107.248  -2
   3  -7  11 2000.54 107.248   1
  -3   7  14 865.017 88.0765  -2
   3  -7  12 865.017 88.0765   1
   3  -7 -15 1193.42 92.4006  -2
  -3   7 -13 1193.42 92.4006   1
  -3   7  16 2562.95 99.3454  -2
   3  -7  14 2562.95 99.3454   1
  -3   7  17 380.250 79.1026  -2
   3  -7  15 380.250 79.1026   1
  -3   7  18 764.507 113.506  -2
   3  -7  16 764.507 113.506   1
   3  -7 -19 610.983 76.7015  -2
  -3   7 -17 610.983 76.7015   1
  -3   7  20 638.530 71.4726  -2
   3  -7  18 638.530 71.4726   1
   3  -7 -21 1312.00 79.9144  -2
  -3   7 -19 1312.00 79.9144   1
  -3   7  22 8255.96 132.749  -2
   3  -7  20 8255.96 132.749   1
  -3   7  23 7340.25 102.693  -2
   3  -7  21 7340.25 102.693   1
  -3   7  24 3437.99 69.1252  -2
   3  -7  22 3437.99 69.1252   1
   3  -7  23 12.7880 65.7748   1
  -3   7  25 381.169 58.6770  -2
   3  -7  23 381.169 58.6770   1
  -3   7  26 1206.05 65.0809  -2
   3  -7  24 1206.05 65.0809   1
  -3   6 -26 968.082 103.017  -2
   3  -6 -28 968.082 103.017   1
  -3   6 -25 1565.68 88.5122  -2
   3  -6 -27 1565.68 88.5122   1
  -3   6 -24 7656.14 138.071  -2
   3  -6 -26 7656.14 138.071   1
  -3   6 -23 4964.95 138.618  -2
   3  -6 -25 4964.95 138.618   1
  -3   6 -22 8454.31 171.284  -2
   3  -6 -24 8454.31 171.284   1
  -3   6 -21 1605.43 130.779  -2
   3  -6 -23 1605.43 130.779   1
  -3   6 -20 34.2767 81.9597  -2
   3  -6 -22 34.2767 81.9597   1
  -3   6 -19 1322.64 120.184  -2
   3  -6 -21 1322.64 120.184   1
  -3   6 -18 1833.76 167.293  -2
   3  -6 -20 1833.76 167.293   1
  -3   6 -17 1558.73 131.630  -2
   3  -6 -19 1558.73 131.630   1
  -3   6 -16 2190.32 139.239  -2
   3  -6 -18 2190.32 139.239   1
  -3   6 -15 1491.37 106.327  -2
   3  -6 -17 1491.37 106.327   1
  -3   6 -14 1381.44 107.479  -2
   3  -6 -16 1381.44 107.479   1
  -3   6 -13 359.504 120.254  -2
   3  -6 -15 359.504 120.254   1
  -3   6 -12 2820.09 136.431  -2
   3  -6 -14 2820.09 136.431   1
  -3   6 -11 1947.81 138.900  -2
   3  -6 -13 1947.81 138.900   1
  -3   6 -10 5427.83 156.456  -2
   3  -6 -12 5427.83 156.456   1
  -3   6  -9 17899.6 259.967  -2
   3  -6 -11 17899.6 259.967   1
  -3   6  -8 11578.1 199.812  -2
   3  -6 -10 11578.1 199.812   1
  -3   6  -7 14860.0 207.328  -2
   3  -6  -9 14860.0 207.328   1
  -3   6  -6 7555.10 219.388  -2
   3  -6  -8 7555.10 219.388   1
  -3   6  -5 15380.5 205.563  -2
   3  -6  -7 15380.5 205.563   1
  -3   6  -4 21554.9 274.500  -2
   3  -6  -6 21554.9 274.500   1
  -3   6  -3 2730.48 132.304  -2
   3  -6  -5 2730.48 132.304   1
  -3   6  -2 2686.06 131.161  -2
   3  -6  -4 2686.06 131.161   1
  -3   6  -1 4457.98 171.893  -2
   3  -6  -3 4457.98 171.893   1
  -3   6   0 3842.93 221.618  -2
   3  -6  -2 3842.93 221.618   1
  -3   6   1 270.396 100.470  -2
   3  -6  -1 270.396 100.470   1
  -3   6   2 7210.43 245.728  -2
   3  -6   0 7210.43 245.728   1
  -3   6   3 4810.00 192.365  -2
   3  -6   1 4810.00 192.365   1
  -3   6   4 15087.4 355.055  -2
   3  -6   2 15087.4 355.055   1
   3  -6  -5 13455.7 253.067  -2
  -3   6  -3 13455.7 253.067   1
   3  -6  -6 69726.8 694.217  -2
  -3   6  -4 69726.8 694.217   1
   3  -6  -7 71520.8 487.364  -2
  -3   6  -5 71520.8 487.364   1
  -3   6   8 3579.69 127.427  -2
   3  -6   6 3579.69 127.427   1
  -3   6   9 46155.2 418.268  -2
   3  -6   7 46155.2 418.268   1
  -3   6  10 9072.53 179.700  -2
   3  -6   8 9072.53 179.700   1
  -3   6  11 55682.7 436.916  -2
   3  -6   9 55682.7 436.916   1
  -3   6  12 11265.2 214.898  -2
   3  -6  10 11265.2 214.898   1
  -3   6  13 11123.9 184.137  -2
   3  -6  11 11123.9 184.137   1
  -3   6  14 1846.39 120.000  -2
   3  -6  12 1846.39 120.000   1
  -3   6  15 2251.54 111.867  -2
   3  -6  13 2251.54 111.867   1
   3  -6 -16 9060.85 227.173  -2
  -3   6 -14 9060.85 227.173   1
   3  -6 -17 416.240 91.7826  -2
  -3   6 -15 416.240 91.7826   1
  -3   6  18 456.493 90.1901  -2
   3  -6  16 456.493 90.1901   1
   3  -6 -19 3287.13 110.781  -2
  -3   6 -17 3287.13 110.781   1
   3  -6 -20 11824.0 168.878  -2
  -3   6 -18 11824.0 168.878   1
   3  -6 -21 7332.16 118.074  -2
  -3   6 -19 7332.16 118.074   1
  -3   6  22 139.646 65.2763  -2
   3  -6  20 139.646 65.2763   1
   3  -6 -23 2342.12 73.8382  -2
  -3   6 -21 2342.12 73.8382   1
   3  -6 -24 2086.86 89.0439  -2
  -3   6 -22 2086.86 89.0439   1
   3  -6 -25 4545.98 88.2468  -2
  -3   6 -23 4545.98 88.2468   1
  -3   6 -24 1097.39 73.6114   1
   3  -6 -26 1937.20 73.6276  -2
  -3   6 -24 1937.20 73.6276   1
   3  -6 -27 1874.74 51.6954  -2
  -3   6 -25 1874.74 51.6954   1
  -3   6  28 8078.99 105.952  -2
   3  -6  26 8078.99 105.952   1
  -3   6  29 4340.44 101.007  -2
   3  -6  27 4340.44 101.007   1
  -3   5 -29 84.0940 84.0204  -2
   3  -5 -30 84.0940 84.0204   1
  -3   5 -28 260.042 107.147  -2
   3  -5 -29 260.042 107.147   1
  -3   5 -27 936.159 85.2087  -2
   3  -5 -28 936.159 85.2087   1
  -3   5 -26 2248.49 107.118  -2
   3  -5 -27 2248.49 107.118   1
  -3   5 -25 2529.97 99.0242  -2
   3  -5 -26 2529.97 99.0242   1
  -3   5 -24 1498.30 102.261  -2
   3  -5 -25 1498.30 102.261   1
  -3   5 -23 3145.65 120.082  -2
   3  -5 -24 3145.65 120.082   1
   3  -5 -23 265.772 130.741   1
  -3   5 -22 1071.96 110.006  -2
   3  -5 -23 1071.96 110.006   1
   3  -5 -22 1848.37 149.187   1
  -3   5 -21 2071.28 121.703  -2
   3  -5 -22 2071.28 121.703   1
   3  -5 -21 5964.57 198.995   1
  -3   5 -20 7690.96 161.750  -2
   3  -5 -21 7690.96 161.750   1
   3  -5 -20 6907.51 237.483   1
  -3   5 -19 11372.9 232.642  -2
   3  -5 -20 11372.9 232.642   1
   3  -5 -19 1954.99 167.437   1
  -3   5 -18 3881.22 179.905  -2
   3  -5 -19 3881.22 179.905   1
   3  -5 -18 1329.92 149.185   1
  -3   5 -17 1976.57 141.099  -2
   3  -5 -18 1976.57 141.099   1
   3  -5 -17 410.778 136.766   1
  -3   5 -16 1001.59 137.776  -2
   3  -5 -17 1001.59 137.776   1
  -3   5 -15 2881.71 123.116  -2
   3  -5 -16 2881.71 123.116   1
  -3   5 -14 6024.93 184.235  -2
   3  -5 -15 6024.93 184.235   1
  -3   5 -13 5398.37 184.639  -2
   3  -5 -14 5398.37 184.639   1
  -3   5 -12 1632.18 133.916  -2
   3  -5 -13 1632.18 133.916   1
  -3   5 -11 6739.39 176.702  -2
   3  -5 -12 6739.39 176.702   1
  -3   5 -10 4339.69 155.238  -2
   3  -5 -11 4339.69 155.238   1
  -3   5  -9 2048.16 84.6931  -2
   3  -5 -10 2048.16 84.6931   1
  -3   5  -8 1140.46 86.7879  -2
   3  -5  -9 1140.46 86.7879   1
  -3   5  -7 209.250 96.3366  -2
   3  -5  -8 209.250 96.3366   1
  -3   5  -6 1515.42 89.3400  -2
   3  -5  -7 1515.42 89.3400   1
  -3   5  -5 2748.48 117.845  -2
   3  -5  -6 2748.48 117.845   1
  -3   5  -4 2185.85 107.332  -2
   3  -5  -5 2185.85 107.332   1
  -3   5  -3 143.938 86.7908  -2
   3  -5  -4 143.938 86.7908   1
  -3   5  -2 813.465 88.7639  -2
   3  -5  -3 813.465 88.7639   1
   3  -5   1 1738.32 110.080  -2
  -3   5   2 1738.32 110.080   1
  -3   5   0 6396.22 249.602  -2
   3  -5  -1 6396.22 249.602   1
  -3   5   1 18914.3 289.014  -2
   3  -5   0 18914.3 289.014   1
  -3   5   2 10170.4 191.372  -2
   3  -5   1 10170.4 191.372   1
   3  -5  -3 3092.87 128.969  -2
  -3   5  -2 3092.87 128.969   1
   3  -5  -4 797.948 106.721  -2
  -3   5  -3 797.948 106.721   1
  -3   5   5 3954.15 131.106  -2
   3  -5   4 3954.15 131.106   1
   3  -5  -6 4292.93 121.840  -2
  -3   5  -5 4292.93 121.840   1
   3  -5  -7 3148.51 116.884  -2
  -3   5  -6 3148.51 116.884   1
   3  -5  -8 1159.14 77.8159  -2
  -3   5  -7 1159.14 77.8159   1
   3  -5  -9 5454.61 121.076  -2
  -3   5  -8 5454.61 121.076   1
   3  -5 -10 2862.08 104.054  -2
  -3   5  -9 2862.08 104.054   1
   3  -5 -11 6842.03 137.207  -2
  -3   5 -10 6842.03 137.207   1
   3  -5 -12 30609.0 231.871  -2
  -3   5 -11 30609.0 231.871   1
   3  -5 -13 6908.40 186.029  -2
  -3   5 -12 6908.40 186.029   1
   3  -5 -14 32027.2 310.498  -2
  -3   5 -13 32027.2 310.498   1
   3  -5 -15 22539.4 224.662  -2
  -3   5 -14 22539.4 224.662   1
   3  -5 -16 9906.27 129.992  -2
  -3   5 -15 9906.27 129.992   1
  -3   5  17 4122.90 116.733  -2
   3  -5  16 4122.90 116.733   1
   3  -5 -18 705.985 97.5449  -2
  -3   5 -17 705.985 97.5449   1
   3  -5 -19 1666.69 103.595  -2
  -3   5 -18 1666.69 103.595   1
   3  -5 -20 7090.74 130.900  -2
  -3   5 -19 7090.74 130.900   1
   3  -5 -21 6628.62 143.933  -2
  -3   5 -20 6628.62 143.933   1
  -3   5  22 4277.14 125.931  -2
   3  -5  21 4277.14 125.931   1
   3  -5 -23 2136.04 75.7256  -2
  -3   5 -22 2136.04 75.7256   1
   3  -5 -24 1539.92 74.5335  -2
  -3   5 -23 1539.92 74.5335   1
   3  -5 -25 147.317 54.5017  -2
  -3   5 -24 147.317 54.5017   1
   3  -5 -26 452.748 67.0444  -2
  -3   5 -25 452.748 67.0444   1
  -3   5  27 987.105 63.7526  -2
   3  -5  26 987.105 63.7526   1
   3  -5 -28 212.135 53.6061  -2
  -3   5 -27 212.135 53.6061   1
   3  -5 -29 127.992 46.7997  -2
  -3   5 -28 127.992 46.7997   1
   3  -5 -30 408.481 54.9138  -2
  -3   5 -29 408.481 54.9138   1
  -3   4 -30 660.987 104.487  -2
   3  -4 -31 660.987 104.487   1
   3  -4 -30 129.948 76.0943   1
   3  -4 -29 5368.86 126.527   1
  -3   4 -27 7666.28 113.377  -2
   3  -4 -28 7666.28 113.377   1
  -3   4 -26 12674.8 141.682  -2
   3  -4 -27 12674.8 141.682   1
  -3   4 -25 5259.33 107.617  -2
   3  -4 -26 5259.33 107.617   1
  -3   4 -24 8788.52 150.058  -2
   3  -4 -25 8788.52 150.058   1
  -3   4 -23 6165.31 139.458  -2
   3  -4 -24 6165.31 139.458   1
  -3   4 -22 7212.48 189.630  -2
   3  -4 -23 7212.48 189.630   1
  -3   4 -21 825.998 117.359  -2
   3  -4 -22 825.998 117.359   1
  -3   4 -20 2340.13 135.475  -2
   3  -4 -21 2340.13 135.475   1
  -3   4 -19 34509.6 355.006  -2
   3  -4 -20 34509.6 355.006   1
  -3   4 -18 4007.68 155.712  -2
   3  -4 -19 4007.68 155.712   1
  -3   4 -17 38466.2 372.429  -2
   3  -4 -18 38466.2 372.429   1
  -3   4 -16 13436.6 274.904  -2
   3  -4 -17 13436.6 274.904   1
  -3   4 -15 10763.2 206.291  -2
   3  -4 -16 10763.2 206.291   1
  -3   4 -14 42768.5 318.621  -2
   3  -4 -15 42768.5 318.621   1
  -3   4 -13 25743.0 288.629  -2
   3  -4 -14 25743.0 288.629   1
  -3   4 -12 42755.2 372.249  -2
   3  -4 -13 42755.2 372.249   1
  -3   4 -11 13646.8 209.171  -2
   3  -4 -12 13646.8 209.171   1
   3  -4 -11 5770.29 140.440   1
  -3   4 -10 5111.62 125.387  -2
   3  -4 -11 5111.62 125.387   1
  -3   4  -9 1685.29 98.6753  -2
   3  -4 -10 1685.29 98.6753   1
  -3   4  -8 3805.20 113.181  -2
   3  -4  -9 3805.20 113.181   1
  -3   4  -7 15476.9 289.721  -2
   3  -4  -8 15476.9 289.721   1
   3  -4  -7 16682.7 323.700   1
   3  -4   6 11322.4 254.675  -2
  -3   4   7 11322.4 254.675   1
   3  -4  -6 67835.7 509.284   1
   3  -4   5 42453.4 643.580  -2
  -3   4   6 42453.4 643.580   1
   3  -4   4 30800.1 571.710  -2
  -3   4   5 30800.1 571.710   1
   3  -4   3 9797.09 304.618  -2
  -3   4   4 9797.09 304.618   1
   3  -4   2 14639.5 355.472  -2
  -3   4   3 14639.5 355.472   1
   3  -4   1 52277.8 754.456  -2
  -3   4   2 52277.8 754.456   1
   3  -4   0 43502.2 706.032  -2
  -3   4   1 43502.2 706.032   1
   3  -4  -1 23344.9 526.892  -2
  -3   4   0 23344.9 526.892   1
   3  -4  -2 11456.0 392.412  -2
  -3   4  -1 11456.0 392.412   1
   3  -4  -3 11072.5 386.241  -2
  -3   4  -2 11072.5 386.241   1
   3  -4  -4 12617.7 409.018  -2
  -3   4  -3 12617.7 409.018   1
   3  -4  -5 11382.4 315.490  -2
  -3   4  -4 11382.4 315.490   1
   3  -4  -6 10201.0 227.167  -2
  -3   4  -5 10201.0 227.167   1
  -3   4   7 3021.26 126.616  -2
   3  -4   6 3021.26 126.616   1
  -3   4   8 6345.24 159.748  -2
   3  -4   7 6345.24 159.748   1
  -3   4   9 7416.29 128.064  -2
   3  -4   8 7416.29 128.064   1
   3  -4 -10 10584.1 157.783  -2
  -3   4  -9 10584.1 157.783   1
  -3   4  11 3680.04 91.2758  -2
   3  -4  10 3680.04 91.2758   1
   3  -4 -12 4375.94 116.125  -2
  -3   4 -11 4375.94 116.125   1
   3  -4 -13 99602.0 541.473  -2
  -3   4 -12 99602.0 541.473   1
   3  -4 -14 9099.40 130.215  -2
  -3   4 -13 9099.40 130.215   1
   3  -4 -15 55098.1 331.373  -2
  -3   4 -14 55098.1 331.373   1
   3  -4 -16 28894.1 190.517  -2
  -3   4 -15 28894.1 190.517   1
   3  -4 -17 4557.04 105.410  -2
  -3   4 -16 4557.04 105.410   1
   3  -4 -18 7724.12 142.691  -2
  -3   4 -17 7724.12 142.691   1
   3  -4 -19 826.591 84.9682  -2
  -3   4 -18 826.591 84.9682   1
  -3   4  20 7971.29 131.873  -2
   3  -4  19 7971.29 131.873   1
  -3   4  21 567.981 80.7496  -2
   3  -4  20 567.981 80.7496   1
  -3   4  22 1893.65 99.7079  -2
   3  -4  21 1893.65 99.7079   1
   3  -4 -23 14515.7 134.707  -2
  -3   4 -22 14515.7 134.707   1
   3  -4 -24 10936.8 138.623  -2
  -3   4 -23 10936.8 138.623   1
   3  -4 -25 12583.9 132.140  -2
  -3   4 -24 12583.9 132.140   1
   3  -4 -26 3012.88 102.031  -2
  -3   4 -25 3012.88 102.031   1
   3  -4 -27 1574.21 90.8263  -2
  -3   4 -26 1574.21 90.8263   1
   3  -4 -28 1269.36 70.4866  -2
  -3   4 -27 1269.36 70.4866   1
   3  -4 -29 1186.67 63.5076  -2
  -3   4 -28 1186.67 63.5076   1
  -3   4 -29 4544.17 99.3384   1
   3  -4 -30 3989.26 78.0755  -2
  -3   4 -29 3989.26 78.0755   1
   3  -4 -31 388.490 55.2857  -2
  -3   4 -30 388.490 55.2857   1
   3  -4  31 1949.21 64.9503   1
   3  -4 -32 1820.60 65.5821  -2
  -3   4 -31 1820.60 65.5821   1
   3  -3 -32 388.009 45.7300   1
   3  -3  31 1187.85 67.0383  -2
  -3   3  31 1187.85 67.0383   1
  -3   3 -30 2115.88 105.571  -2
   3  -3 -30 2115.88 105.571   1
  -3   3 -29 1717.79 111.380  -2
   3  -3 -29 1717.79 111.380   1
  -3   3 -28 988.804 111.069  -2
   3  -3 -28 988.804 111.069   1
  -3   3 -27 587.965 79.5639  -2
   3  -3 -27 587.965 79.5639   1
  -3   3 -26 153.251 80.2533  -2
   3  -3 -26 153.251 80.2533   1
  -3   3 -25 104.363 65.5057  -2
   3  -3 -25 104.363 65.5057   1
  -3   3 -24 58.0040 87.8555  -2
   3  -3 -24 58.0040 87.8555   1
  -3   3 -23 406.004 92.9227  -2
   3  -3 -23 406.004 92.9227   1
  -3   3 -22 1329.96 103.675  -2
   3  -3 -22 1329.96 103.675   1
  -3   3 -21 401.472 98.1002  -2
   3  -3 -21 401.472 98.1002   1
  -3   3 -20 2402.87 117.414  -2
   3  -3 -20 2402.87 117.414   1
  -3   3 -19 17797.1 194.704  -2
   3  -3 -19 17797.1 194.704   1
  -3   3 -18 16512.4 211.181  -2
   3  -3 -18 16512.4 211.181   1
  -3   3 -17 10290.4 182.905  -2
   3  -3 -17 10290.4 182.905   1
  -3   3 -16 5764.36 151.938  -2
   3  -3 -16 5764.36 151.938   1
  -3   3 -15 481.439 70.3280  -2
   3  -3 -15 481.439 70.3280   1
  -3   3 -14 94.3954 60.8748  -2
   3  -3 -14 94.3954 60.8748   1
  -3   3 -13 374.361 88.3424  -2
   3  -3 -13 374.361 88.3424   1
   3  -3 -12 1011.02 195.736   1
  -3   3 -12 1918.61 114.923  -2
   3  -3 -12 1918.61 114.923   1
  -3   3 -11 5189.41 171.391  -2
   3  -3 -11 5189.41 171.391   1
  -3   3 -10 780.538 200.315  -2
   3  -3 -10 780.538 200.315   1
   3  -3   9 172.590 178.901  -2
  -3   3   9 172.590 178.901   1
  -3   3  -8 6324.78 263.984  -2
   3  -3  -8 6324.78 263.984   1
   3  -3   7 9523.95 249.268  -2
  -3   3   7 9523.95 249.268   1
  -3   3  -6 19088.4 398.160  -2
   3  -3  -6 19088.4 398.160   1
  -3   3  -5 24873.9 444.611  -2
   3  -3  -5 24873.9 444.611   1
   3  -3   4 36261.6 494.985  -2
  -3   3   4 36261.6 494.985   1
   3  -3   3 55473.5 575.794  -2
  -3   3   3 55473.5 575.794   1
   3  -3   2 37110.9 552.442  -2
  -3   3   2 37110.9 552.442   1
   3  -3   1 10493.2 269.489  -2
  -3   3   1 10493.2 269.489   1
   3  -3   0 5650.45 220.443  -2
  -3   3   0 5650.45 220.443   1
   3  -3  -1 23593.2 465.017  -2
  -3   3  -1 23593.2 465.017   1
   3  -3  -2 25017.9 464.182  -2
  -3   3  -2 25017.9 464.182   1
   3  -3  -3 13806.7 363.247  -2
  -3   3  -3 13806.7 363.247   1
  -3   3   4 5763.52 220.921  -2
   3  -3   4 5763.52 220.921   1
  -3   3   5 6596.30 287.851  -2
   3  -3   5 6596.30 287.851   1
   3  -3  -6 15140.8 386.417  -2
  -3   3  -6 15140.8 386.417   1
   3  -3  -7 8782.27 324.317  -2
  -3   3  -7 8782.27 324.317   1
   3  -3  -8 3425.94 244.700  -2
  -3   3  -8 3425.94 244.700   1
   3  -3  -9 542.546 186.380  -2
  -3   3  -9 542.546 186.380   1
   3  -3 -10 1772.46 227.365  -2
  -3   3 -10 1772.46 227.365   1
   3  -3 -11 4451.90 192.499  -2
  -3   3 -11 4451.90 192.499   1
   3  -3 -12 3517.70 114.074  -2
  -3   3 -12 3517.70 114.074   1
   3  -3 -13 2294.23 65.6873  -2
  -3   3 -13 2294.23 65.6873   1
   3  -3 -14 494.951 58.5450  -2
  -3   3 -14 494.951 58.5450   1
   3  -3 -15 4692.46 80.4654  -2
  -3   3 -15 4692.46 80.4654   1
   3  -3 -16 1450.07 67.6077  -2
  -3   3 -16 1450.07 67.6077   1
   3  -3 -17 8078.96 111.084  -2
  -3   3 -17 8078.96 111.084   1
   3  -3 -18 2543.52 76.0379  -2
  -3   3 -18 2543.52 76.0379   1
   3  -3 -19 2439.56 88.8582  -2
  -3   3 -19 2439.56 88.8582   1
  -3   3  20 771.295 83.7038  -2
   3  -3  20 771.295 83.7038   1
  -3   3  21 2680.86 80.7354  -2
   3  -3  21 2680.86 80.7354   1
  -3   3  22 1769.34 77.6673  -2
   3  -3  22 1769.34 77.6673   1
  -3   3  23 44.4604 45.7171  -2
   3  -3  23 44.4604 45.7171   1
  -3   3  24 130.903 68.5753  -2
   3  -3  24 130.903 68.5753   1
  -3   3  25 514.099 67.8405  -2
   3  -3  25 514.099 67.8405   1
  -3   3  26 403.559 65.9103  -2
   3  -3  26 403.559 65.9103   1
  -3   3  27 5644.61 99.1882  -2
   3  -3  27 5644.61 99.1882   1
   3  -3 -28 6059.86 112.847  -2
  -3   3 -28 6059.86 112.847   1
   3  -3 -29 4860.48 101.833  -2
  -3   3 -29 4860.48 101.833   1
   3  -3 -30 6494.97 115.257  -2
  -3   3 -30 6494.97 115.257   1
   3  -3 -31 9581.23 99.1585  -2
  -3   3 -31 9581.23 99.1585   1
   3  -3 -32 3306.18 80.2409  -2
  -3   3 -32 3306.18 80.2409   1
  -3   3  33 1315.98 64.4061  -2
   3  -3  33 1315.98 64.4061   1
   3  -2 -33 1041.91 71.8718   1
  -3   2 -33 1202.51 70.5062  -2
   3  -2 -33 1202.51 70.5062   1
   3  -2  32 11495.5 119.423  -2
  -3   2  32 11495.5 119.423   1
  -3   2 -31 3350.89 94.9296  -2
   3  -2 -31 3350.89 94.9296   1
  -3   2 -30 308.014 71.6371  -2
   3  -2 -30 308.014 71.6371   1
  -3   2 -29 156.828 76.8504  -2
   3  -2 -29 156.828 76.8504   1
  -3   2 -28 992.441 88.0603  -2
   3  -2 -28 992.441 88.0603   1
  -3   2 -27 2479.49 87.6547  -2
   3  -2 -27 2479.49 87.6547   1
  -3   2 -26 1945.28 77.8899  -2
   3  -2 -26 1945.28 77.8899   1
  -3   2 -25 5412.87 110.624  -2
   3  -2 -25 5412.87 110.624   1
  -3   2 -24 10109.4 130.504  -2
   3  -2 -24 10109.4 130.504   1
  -3   2 -23 2435.85 103.088  -2
   3  -2 -23 2435.85 103.088   1
  -3   2 -22 1505.81 98.4108  -2
   3  -2 -22 1505.81 98.4108   1
  -3   2 -21 3271.02 113.321  -2
   3  -2 -21 3271.02 113.321   1
  -3   2 -20 31976.4 253.392  -2
   3  -2 -20 31976.4 253.392   1
  -3   2 -19 17511.4 200.109  -2
   3  -2 -19 17511.4 200.109   1
  -3   2 -18 11449.6 162.901  -2
   3  -2 -18 11449.6 162.901   1
   3  -2 -17 32053.8 278.828   1
  -3   2 -17 25860.0 456.807  -2
   3  -2 -17 25860.0 456.807   1
   3  -2 -16 17922.3 226.323   1
  -3   2 -16 15625.3 366.065  -2
   3  -2 -16 15625.3 366.065   1
   3  -2 -15 24919.6 262.054   1
  -3   2 -15 22071.9 349.487  -2
   3  -2 -15 22071.9 349.487   1
   3  -2 -14 853.608 134.597   1
  -3   2 -14 893.451 197.665  -2
   3  -2 -14 893.451 197.665   1
   3  -2  13 9305.20 355.924  -2
  -3   2  13 9305.20 355.924   1
   3  -2  12 44103.7 639.182  -2
  -3   2  12 44103.7 639.182   1
   3  -2  11 30037.9 539.067  -2
  -3   2  11 30037.9 539.067   1
   3  -2  10 4693.50 273.604  -2
  -3   2  10 4693.50 273.604   1
   3  -2   9 8275.52 239.641  -2
  -3   2   9 8275.52 239.641   1
   3  -2   8 6018.65 213.743  -2
  -3   2   8 6018.65 213.743   1
   3  -2   7 8730.44 236.262  -2
  -3   2   7 8730.44 236.262   1
   3  -2   6 34553.9 353.416  -2
  -3   2   6 34553.9 353.416   1
   3  -2   5 14016.8 233.499  -2
  -3   2   5 14016.8 233.499   1
   3  -2   4 9200.18 210.147  -2
  -3   2   4 9200.18 210.147   1
  -3   2  -3 34209.0 410.403  -2
   3  -2  -3 34209.0 410.403   1
  -3   2  -2 13773.6 211.294  -2
   3  -2  -2 13773.6 211.294   1
  -3   2  -1 2118.84 167.094  -2
   3  -2  -1 2118.84 167.094   1
   3  -2   0 74060.6 742.130  -2
  -3   2   0 74060.6 742.130   1
   3  -2  -1 3544.50 182.434  -2
  -3   2  -1 3544.50 182.434   1
   3  -2  -2 22352.6 433.609  -2
  -3   2  -2 22352.6 433.609   1
   3  -2  -3 7248.23 216.486  -2
  -3   2  -3 7248.23 216.486   1
   3  -2  -4 23973.0 456.089  -2
  -3   2  -4 23973.0 456.089   1
   3  -2  -5 32609.9 497.585  -2
  -3   2  -5 32609.9 497.585   1
   3  -2  -6 88465.4 813.754  -2
  -3   2  -6 88465.4 813.754   1
   3  -2  -7 33764.9 523.952  -2
  -3   2  -7 33764.9 523.952   1
   3  -2  -8 26410.7 480.086  -2
  -3   2  -8 26410.7 480.086   1
   3  -2  -9 1827.55 208.687  -2
  -3   2  -9 1827.55 208.687   1
   3  -2 -10 1098.45 199.914  -2
  -3   2 -10 1098.45 199.914   1
   3  -2 -11 5804.44 279.050  -2
  -3   2 -11 5804.44 279.050   1
   3  -2 -12 6688.78 297.293  -2
  -3   2 -12 6688.78 297.293   1
   3  -2 -13 1507.19 156.460  -2
  -3   2 -13 1507.19 156.460   1
   3  -2 -14 1635.04 78.5876  -2
  -3   2 -14 1635.04 78.5876   1
  -3   2  15 7384.17 95.8002  -2
   3  -2  15 7384.17 95.8002   1
   3  -2 -16 3417.95 71.0111  -2
  -3   2 -16 3417.95 71.0111   1
   3  -2 -17 3904.24 70.7810  -2
  -3   2 -17 3904.24 70.7810   1
  -3   2  18 11379.4 100.579  -2
   3  -2  18 11379.4 100.579   1
  -3   2 -19 17431.7 644.404   1
  -3   2  19 19456.0 117.970  -2
   3  -2  19 19456.0 117.970   1
  -3   2  20 125267. 394.677  -2
   3  -2  20 125267. 394.677   1
  -3   2  21 21207.7 168.626  -2
   3  -2  21 21207.7 168.626   1
  -3   2  22 1012.29 60.3706  -2
   3  -2  22 1012.29 60.3706   1
  -3   2  23 6320.88 77.9589  -2
   3  -2  23 6320.88 77.9589   1
  -3   2  24 1798.82 84.0265  -2
   3  -2  24 1798.82 84.0265   1
  -3   2  25 5971.45 101.526  -2
   3  -2  25 5971.45 101.526   1
  -3   2  26 277.197 63.4231  -2
   3  -2  26 277.197 63.4231   1
  -3   2  27 539.652 74.5070  -2
   3  -2  27 539.652 74.5070   1
  -3   2  28 3668.89 83.1769  -2
   3  -2  28 3668.89 83.1769   1
  -3   2  29 573.594 66.4897  -2
   3  -2  29 573.594 66.4897   1
  -3   2  30 1017.24 63.5328  -2
   3  -2  30 1017.24 63.5328   1
  -3   2  31 551.474 57.6326  -2
   3  -2  31 551.474 57.6326   1
   3  -2  32 7038.22 116.838   1
   3  -2 -32 8233.77 114.805  -2
  -3   2 -32 8233.77 114.805   1
   3  -2  33 2907.45 59.8784   1
  -3   2  33 2960.94 109.748  -2
   3  -2  33 2960.94 109.748   1
  -3   2 -34-29.9915 66.4543   1
  -3   2  34 101.484 74.6753  -2
   3  -2  34 101.484 74.6753   1
   3  -1  35 2166.98 94.6178  -2
  -3   1  34 2166.98 94.6178   1
  -3   1 -34 1197.65 50.1263  -2
   3  -1 -33 1197.65 50.1263   1
  -3   1 -33 1093.45 59.0098  -2
   3  -1 -32 1093.45 59.0098   1
   3  -1  32 818.310 73.8734  -2
  -3   1  31 818.310 73.8734   1
  -3   1 -31 1795.34 88.1012  -2
   3  -1 -30 1795.34 88.1012   1
  -3   1 -30 4103.74 107.326  -2
   3  -1 -29 4103.74 107.326   1
  -3   1 -29 575.464 90.5138  -2
   3  -1 -28 575.464 90.5138   1
   3  -1  28 1262.09 100.313  -2
  -3   1  27 1262.09 100.313   1
  -3   1 -27 868.782 98.2502  -2
   3  -1 -26 868.782 98.2502   1
  -3   1 -26 451.761 98.5743  -2
   3  -1 -25 451.761 98.5743   1
  -3   1 -25 475.577 84.4780  -2
   3  -1 -24 475.577 84.4780   1
   3  -1 -23 622.727 126.836   1
  -3   1 -24 363.880 121.810  -2
   3  -1 -23 363.880 121.810   1
   3  -1 -22 8620.85 221.336   1
  -3   1 -23 13377.8 182.325  -2
   3  -1 -22 13377.8 182.325   1
  -3   1 -22 26602.4 286.091  -2
   3  -1 -21 26602.4 286.091   1
  -3   1 -21 13556.4 271.057  -2
   3  -1 -20 13556.4 271.057   1
  -3   1 -20 1642.90 130.863  -2
   3  -1 -19 1642.90 130.863   1
  -3   1 -19 8700.72 188.427  -2
   3  -1 -18 8700.72 188.427   1
  -3   1 -18 7932.35 181.121  -2
   3  -1 -17 7932.35 181.121   1
  -3   1 -17 1554.26 137.958  -2
   3  -1 -16 1554.26 137.958   1
   3  -1  16 6197.65 279.072  -2
  -3   1  15 6197.65 279.072   1
  -3   1 -15 7038.92 344.017  -2
   3  -1 -14 7038.92 344.017   1
  -3   1 -14 5293.48 245.636  -2
   3  -1 -13 5293.48 245.636   1
  -3   1 -13 6901.15 313.040  -2
   3  -1 -12 6901.15 313.040   1
  -3   1 -12 9677.88 247.092  -2
   3  -1 -11 9677.88 247.092   1
   3  -1  11 7753.28 280.363  -2
  -3   1  10 7753.28 280.363   1
  -3   1 -10 5383.30 257.326  -2
   3  -1  -9 5383.30 257.326   1
  -3   1  -9 2725.53 220.978  -2
   3  -1  -8 2725.53 220.978   1
  -3   1  -8 3669.00 189.145  -2
   3  -1  -7 3669.00 189.145   1
  -3   1  -7 4857.06 203.897  -2
   3  -1  -6 4857.06 203.897   1
  -3   1  -6 3056.95 171.575  -2
   3  -1  -5 3056.95 171.575   1
   3  -1   5 1918.16 131.846  -2
  -3   1   4 1918.16 131.846   1
   3  -1   4 312.141 104.050  -2
  -3   1   3 312.141 104.050   1
   3  -1   3 641.288 105.367  -2
  -3   1   2 641.288 105.367   1
   3  -1   2 2847.60 128.320  -2
  -3   1   1 2847.60 128.320   1
   3  -1   1 12245.1 199.496  -2
  -3   1   0 12245.1 199.496   1
   3  -1   0 13540.6 224.003  -2
  -3   1  -1 13540.6 224.003   1
   3  -1  -1 3019.53 161.072  -2
  -3   1  -2 3019.53 161.072   1
   3  -1  -2 1941.93 144.459  -2
  -3   1  -3 1941.93 144.459   1
   3  -1  -3 347.787 118.519  -2
  -3   1  -4 347.787 118.519   1
   3  -1  -4 282.215 116.402  -2
  -3   1  -5 282.215 116.402   1
   3  -1  -5 1058.35 168.058  -2
  -3   1  -6 1058.35 168.058   1
   3  -1  -6 2785.45 206.202  -2
  -3   1  -7 2785.45 206.202   1
  -3   1   7 10256.4 310.149  -2
   3  -1   8 10256.4 310.149   1
  -3   1   8 21217.1 427.178  -2
   3  -1   9 21217.1 427.178   1
   3  -1  -9 37133.0 544.404  -2
  -3   1 -10 37133.0 544.404   1
  -3   1  10 45589.9 620.944  -2
   3  -1  11 45589.9 620.944   1
  -3   1  11 58215.0 706.358  -2
   3  -1  12 58215.0 706.358   1
   3  -1 -12 53052.6 688.481  -2
  -3   1 -13 53052.6 688.481   1
   3  -1 -13 36362.6 588.764  -2
  -3   1 -14 36362.6 588.764   1
   3  -1 -14 13196.4 347.191  -2
  -3   1 -15 13196.4 347.191   1
   3  -1 -15 2052.26 70.5269  -2
  -3   1 -16 2052.26 70.5269   1
  -3   1  16 11800.6 111.859  -2
   3  -1  17 11800.6 111.859   1
   3  -1 -17 28255.7 200.281  -2
  -3   1 -18 28255.7 200.281   1
  -3   1  18 28716.2 214.210  -2
   3  -1  19 28716.2 214.210   1
   3  -1 -19 9213.13 99.3919  -2
  -3   1 -20 9213.13 99.3919   1
   3  -1 -20 4408.61 81.7201  -2
  -3   1 -21 4408.61 81.7201   1
   3  -1 -21 5487.05 127.640  -2
  -3   1 -22 5487.05 127.640   1
   3  -1 -22 4308.60 87.8641  -2
  -3   1 -23 4308.60 87.8641   1
  -3   1  23 202.275 57.6167  -2
   3  -1  24 202.275 57.6167   1
   3  -1 -24 304.919 65.1207  -2
  -3   1 -25 304.919 65.1207   1
  -3   1  25 3823.27 75.7361  -2
   3  -1  26 3823.27 75.7361   1
  -3   1  26 1338.57 62.5556  -2
   3  -1  27 1338.57 62.5556   1
  -3   1  27 94.0792 44.2517  -2
   3  -1  28 94.0792 44.2517   1
  -3   1  28 1933.24 59.6459  -2
   3  -1  29 1933.24 59.6459   1
  -3   1  29 3715.92 77.0126  -2
   3  -1  30 3715.92 77.0126   1
  -3   1  30 547.702 56.3847  -2
   3  -1  31 547.702 56.3847   1
  -3   1  31 700.371 45.6534  -2
   3  -1  32 700.371 45.6534   1
  -3   1  32 183.221 43.6949  -2
   3  -1  33 183.221 43.6949   1
  -3   1  33 222.113 53.2346  -2
   3  -1  34 222.113 53.2346   1
   3  -1 -34 2596.61 73.5574  -2
  -3   1 -35 2596.61 73.5574   1
  -3   0  34 2356.73 79.3994   1
   3   0 -33 1619.59 45.7561   1
   3   0 -32 13.0856 57.8731   1
   3   0  33 36.0582 77.6960  -2
  -3   0  32 36.0582 77.6960   1
  -3   0 -32 53.7653 57.3743  -2
   3   0 -31 53.7653 57.3743   1
  -3   0 -31 665.621 63.7821  -2
   3   0 -30 665.621 63.7821   1
  -3   0 -30 417.115 68.3527  -2
   3   0 -29 417.115 68.3527   1
  -3   0 -29 4048.56 100.463  -2
   3   0 -28 4048.56 100.463   1
   3   0 -27 6460.85 163.946   1
   3   0  28 7536.96 154.262  -2
  -3   0  27 7536.96 154.262   1
   3   0 -26 9590.04 189.148   1
   3   0  27 11229.8 138.878  -2
  -3   0  26 11229.8 138.878   1
   3   0  26 1693.81 86.5933  -2
  -3   0  25 1693.81 86.5933   1
   3   0  25 3243.54 110.483  -2
  -3   0  24 3243.54 110.483   1
   3   0  24 1614.94 101.857  -2
  -3   0  23 1614.94 101.857   1
   3   0  23 174.288 78.6745  -2
  -3   0  22 174.288 78.6745   1
  -3   0 -22 7277.27 168.896  -2
   3   0 -21 7277.27 168.896   1
   3   0  21 9757.09 186.089  -2
  -3   0  20 9757.09 186.089   1
  -3   0 -20 19997.8 225.693  -2
   3   0 -19 19997.8 225.693   1
  -3   0 -19 6754.61 148.127  -2
   3   0 -18 6754.61 148.127   1
  -3   0 -18 8313.68 160.481  -2
   3   0 -17 8313.68 160.481   1
  -3   0 -17 8262.59 174.688  -2
   3   0 -16 8262.59 174.688   1
  -3   0 -16 698.910 221.607  -2
   3   0 -15 698.910 221.607   1
   3   0  15 5650.19 285.816  -2
  -3   0  14 5650.19 285.816   1
  -3   0 -14 52696.8 640.580  -2
   3   0 -13 52696.8 640.580   1
  -3   0 -13 62561.4 673.080  -2
   3   0 -12 62561.4 673.080   1
  -3   0 -12 41152.5 553.532  -2
   3   0 -11 41152.5 553.532   1
  -3   0 -11 18165.0 261.713  -2
   3   0 -10 18165.0 261.713   1
  -3   0 -10 10888.6 254.229  -2
   3   0  -9 10888.6 254.229   1
  -3   0  -9 21028.0 296.059  -2
   3   0  -8 21028.0 296.059   1
  -3   0  -8 17590.2 338.420  -2
   3   0  -7 17590.2 338.420   1
  -3   0  -7 9500.60 224.888  -2
   3   0  -6 9500.60 224.888   1
  -3   0  -6 6889.37 236.206  -2
   3   0  -5 6889.37 236.206   1
   3   0   5 12567.6 229.744  -2
  -3   0   4 12567.6 229.744   1
  -3   0  -4 7721.60 199.103  -2
   3   0  -3 7721.60 199.103   1
  -3   0  -3 19128.4 282.370  -2
   3   0  -2 19128.4 282.370   1
  -3   0  -2 10206.0 164.171  -2
   3   0  -1 10206.0 164.171   1
  -3   0  -1 15875.3 253.201  -2
   3   0   0 15875.3 253.201   1
   3   0   1 74948.8 546.984   1
  -3   0   0 67317.9 528.855  -2
   3   0   1 67317.9 528.855   1
   3   0   2 63542.5 510.855   1
  -3   0   1 57971.3 457.943  -2
   3   0   2 57971.3 457.943   1
   3   0   3 98786.2 655.464   1
   3   0  -2 114851. 661.228  -2
  -3   0  -3 114851. 661.228   1
   3   0  -3 2538.33 167.668  -2
  -3   0  -4 2538.33 167.668   1
   3   0  -4 61705.2 463.978  -2
  -3   0  -5 61705.2 463.978   1
   3   0  -5 19612.6 285.936  -2
  -3   0  -6 19612.6 285.936   1
   3   0  -6 3935.86 142.220  -2
  -3   0  -7 3935.86 142.220   1
   3   0  -7 50835.5 385.133  -2
  -3   0  -8 50835.5 385.133   1
   3   0  -8 23270.0 346.917  -2
  -3   0  -9 23270.0 346.917   1
   3   0  -9 26607.3 328.009  -2
  -3   0 -10 26607.3 328.009   1
   3   0 -10 20497.5 273.688  -2
  -3   0 -11 20497.5 273.688   1
   3   0 -11 5841.26 155.998  -2
  -3   0 -12 5841.26 155.998   1
   3   0 -12 10849.7 266.436  -2
  -3   0 -13 10849.7 266.436   1
   3   0 -13 22169.1 377.902  -2
  -3   0 -14 22169.1 377.902   1
   3   0 -14 9193.91 221.176  -2
  -3   0 -15 9193.91 221.176   1
   3   0 -15 1136.68 90.8977  -2
  -3   0 -16 1136.68 90.8977   1
   3   0 -16 20461.3 155.650  -2
  -3   0 -17 20461.3 155.650   1
   3   0 -17 2472.92 116.777  -2
  -3   0 -18 2472.92 116.777   1
   3   0 -18 37136.0 193.276  -2
  -3   0 -19 37136.0 193.276   1
   3   0 -19 55988.1 276.914  -2
  -3   0 -20 55988.1 276.914   1
   3   0 -20 40039.7 209.872  -2
  -3   0 -21 40039.7 209.872   1
   3   0 -21 30584.5 248.312  -2
  -3   0 -22 30584.5 248.312   1
  -3   0  22 682.106 81.7486  -2
   3   0  23 682.106 81.7486   1
   3   0 -23 11132.8 109.400  -2
  -3   0 -24 11132.8 109.400   1
   3   0 -24 5742.58 82.8042  -2
  -3   0 -25 5742.58 82.8042   1
   3   0 -25 4405.77 79.4849  -2
  -3   0 -26 4405.77 79.4849   1
   3   0 -26 11858.2 144.673  -2
  -3   0 -27 11858.2 144.673   1
   3   0 -27 10742.4 94.0872  -2
  -3   0 -28 10742.4 94.0872   1
  -3   0  28 27117.8 147.564  -2
   3   0  29 27117.8 147.564   1
  -3   0  29 3631.48 66.5122  -2
   3   0  30 3631.48 66.5122   1
  -3   0  30 336.126 51.8383  -2
   3   0  31 336.126 51.8383   1
  -3   0 -32 451.694 62.8882   1
  -3   0  31 443.719 55.3703  -2
   3   0  32 443.719 55.3703   1
  -3   0 -33 435.923 39.1006   1
  -3   0  32 421.321 74.7743  -2
   3   0  33 421.321 74.7743   1
  -3   0 -34 142.591 35.3386   1
  -3   0  33 357.484 88.9620  -2
   3   0  34 357.484 88.9620   1
   3   0  35 144.851 30.1974   1
   3   1  36 315.748 80.6786  -2
  -3  -1  34 315.748 80.6786   1
  -3  -1 -35 29.1602 38.2696  -2
   3   1 -33 29.1602 38.2696   1
  -3  -1 -34 10.7490 36.6140  -2
   3   1 -32 10.7490 36.6140   1
  -3  -1 -33 21.3620 38.7803  -2
   3   1 -31 21.3620 38.7803   1
  -3  -1 -32 359.633 58.5841  -2
   3   1 -30 359.633 58.5841   1
  -3  -1 -31 2177.87 83.5679  -2
   3   1 -29 2177.87 83.5679   1
   3   1 -28 1396.58 132.899   1
   3   1  30 4063.69 139.362  -2
  -3  -1  28 4063.69 139.362   1
  -3  -1 -29 2741.09 98.5777  -2
   3   1 -27 2741.09 98.5777   1
   3   1  28 266.250 62.3127  -2
  -3  -1  26 266.250 62.3127   1
   3   1  27 544.057 86.5552  -2
  -3  -1  25 544.057 86.5552   1
   3   1  26 3055.65 123.162  -2
  -3  -1  24 3055.65 123.162   1
   3   1  25 9578.12 186.970  -2
  -3  -1  23 9578.12 186.970   1
   3   1  24 2614.77 74.1092  -2
  -3  -1  22 2614.77 74.1092   1
   3   1  23 1592.39 101.263  -2
  -3  -1  21 1592.39 101.263   1
   3   1  22 5917.96 88.1740  -2
  -3  -1  20 5917.96 88.1740   1
   3   1  21 4768.10 136.741  -2
  -3  -1  19 4768.10 136.741   1
  -3  -1 -20 3447.51 75.7100  -2
   3   1 -18 3447.51 75.7100   1
  -3  -1 -19 4456.43 112.070  -2
   3   1 -17 4456.43 112.070   1
  -3  -1 -18 12604.1 147.530  -2
   3   1 -16 12604.1 147.530   1
  -3  -1 -17 24212.4 220.305  -2
   3   1 -15 24212.4 220.305   1
  -3  -1 -16 17217.5 485.919  -2
   3   1 -14 17217.5 485.919   1
  -3  -1 -15 2271.71 270.122  -2
   3   1 -13 2271.71 270.122   1
  -3  -1 -14 5686.71 320.049  -2
   3   1 -12 5686.71 320.049   1
  -3  -1 -13 15921.0 442.879  -2
   3   1 -11 15921.0 442.879   1
  -3  -1 -12 8521.56 308.421  -2
   3   1 -10 8521.56 308.421   1
  -3  -1 -11 12894.2 347.602  -2
   3   1  -9 12894.2 347.602   1
  -3  -1 -10 15432.1 389.133  -2
   3   1  -8 15432.1 389.133   1
  -3  -1  -9 20436.4 422.473  -2
   3   1  -7 20436.4 422.473   1
  -3  -1  -8 26999.0 458.426  -2
   3   1  -6 26999.0 458.426   1
  -3  -1  -7 23896.8 427.331  -2
   3   1  -5 23896.8 427.331   1
  -3  -1  -6 27616.8 453.127  -2
   3   1  -4 27616.8 453.127   1
  -3  -1  -5 22582.7 277.442  -2
   3   1  -3 22582.7 277.442   1
  -3  -1  -4 16755.1 274.861  -2
   3   1  -2 16755.1 274.861   1
  -3  -1  -3 2436.71 129.537  -2
   3   1  -1 2436.71 129.537   1
  -3  -1  -2 12227.5 217.754  -2
   3   1   0 12227.5 217.754   1
  -3  -1  -1 46585.1 590.819  -2
   3   1   1 46585.1 590.819   1
  -3  -1   0 43461.6 370.410  -2
   3   1   2 43461.6 370.410   1
  -3  -1   1 11342.5 291.787  -2
   3   1   3 11342.5 291.787   1
  -3  -1   2 2221.92 145.248  -2
   3   1   4 2221.92 145.248   1
  -3  -1   3 9705.67 199.264  -2
   3   1   5 9705.67 199.264   1
  -3  -1   4 13938.0 318.842  -2
   3   1   6 13938.0 318.842   1
  -3  -1   5 13085.8 210.395  -2
   3   1   7 13085.8 210.395   1
   3   1   8 13096.5 321.332   1
   3   1  -6 15255.6 260.537  -2
  -3  -1  -8 15255.6 260.537   1
   3   1  -7 6910.36 168.955  -2
  -3  -1  -9 6910.36 168.955   1
   3   1  -8 2112.85 125.177  -2
  -3  -1 -10 2112.85 125.177   1
   3   1  -9 3790.28 146.235  -2
  -3  -1 -11 3790.28 146.235   1
   3   1 -10 9302.45 205.857  -2
  -3  -1 -12 9302.45 205.857   1
   3   1 -11 10926.7 226.727  -2
  -3  -1 -13 10926.7 226.727   1
   3   1 -12 6997.19 233.035  -2
  -3  -1 -14 6997.19 233.035   1
   3   1 -13 7703.85 241.063  -2
  -3  -1 -15 7703.85 241.063   1
   3   1 -14 9831.98 355.542  -2
  -3  -1 -16 9831.98 355.542   1
   3   1 -15 10457.4 183.922  -2
  -3  -1 -17 10457.4 183.922   1
   3   1 -16 5180.72 127.022  -2
  -3  -1 -18 5180.72 127.022   1
   3   1 -17 896.331 83.8217  -2
  -3  -1 -19 896.331 83.8217   1
   3   1 -18 1271.35 71.9551  -2
  -3  -1 -20 1271.35 71.9551   1
   3   1 -19 575.754 57.2704  -2
  -3  -1 -21 575.754 57.2704   1
   3   1 -20 751.972 74.9184  -2
  -3  -1 -22 751.972 74.9184   1
   3   1 -21 714.310 77.7915  -2
  -3  -1 -23 714.310 77.7915   1
   3   1 -22 266.446 65.0066  -2
  -3  -1 -24 266.446 65.0066   1
   3   1 -23 1313.86 81.0821  -2
  -3  -1 -25 1313.86 81.0821   1
   3   1 -24 2598.20 79.3849  -2
  -3  -1 -26 2598.20 79.3849   1
   3   1 -25 2637.05 79.6535  -2
  -3  -1 -27 2637.05 79.6535   1
   3   1 -26 152.159 53.0370  -2
  -3  -1 -28 152.159 53.0370   1
  -3  -1  27 553.563 63.1948  -2
   3   1  29 553.563 63.1948   1
   3   1 -28 3792.18 85.7902  -2
  -3  -1 -30 3792.18 85.7902   1
   3   1 -29 6355.01 101.898  -2
  -3  -1 -31 6355.01 101.898   1
  -3  -1  30 3005.45 65.5713  -2
   3   1  32 3005.45 65.5713   1
  -3  -1  31 530.131 47.1406  -2
   3   1  33 530.131 47.1406   1
  -3  -1  32 71.9668 35.4708  -2
   3   1  34 71.9668 35.4708   1
  -3  -1  33 338.565 43.2548  -2
   3   1  35 338.565 43.2548   1
  -3  -1  34 2084.88 86.9691  -2
   3   1  36 2084.88 86.9691   1
  -3  -2  33 1738.20 55.0674   1
   3   2 -32 1524.99 50.7381   1
   3   2 -31 2694.65 47.5309   1
   3   2 -30 1072.39 52.2528   1
   3   2  33 1006.19 120.060  -2
  -3  -2  30 1006.19 120.060   1
   3   2 -29 13874.8 141.326   1
   3   2  32 13101.2 149.888  -2
  -3  -2  29 13101.2 149.888   1
   3   2 -28 6605.20 179.988   1
   3   2  31 6710.18 112.294  -2
  -3  -2  28 6710.18 112.294   1
   3   2  30 2792.45 98.7461  -2
  -3  -2  27 2792.45 98.7461   1
   3   2  29 7692.97 141.460  -2
  -3  -2  26 7692.97 141.460   1
   3   2 -25 3178.36 137.672   1
   3   2  28 3570.60 115.902  -2
  -3  -2  25 3570.60 115.902   1
   3   2 -24 946.307 123.971   1
  -3  -2 -27 1027.52 105.103  -2
   3   2 -24 1027.52 105.103   1
   3   2  26 2137.59 92.6396  -2
  -3  -2  23 2137.59 92.6396   1
   3   2  25 2549.93 99.1197  -2
  -3  -2  22 2549.93 99.1197   1
   3   2  24 12451.3 196.643  -2
  -3  -2  21 12451.3 196.643   1
   3   2  23 1602.37 138.234  -2
  -3  -2  20 1602.37 138.234   1
   3   2  22 5611.02 160.154  -2
  -3  -2  19 5611.02 160.154   1
   3   2 -18 960.307 277.696   1
   3   2  21 3788.31 157.270  -2
  -3  -2  18 3788.31 157.270   1
   3   2 -17 7831.28 435.162   1
   3   2  20 9163.08 131.055  -2
  -3  -2  17 9163.08 131.055   1
   3   2 -16 14036.1 545.093   1
  -3  -2 -19 16930.3 145.164  -2
   3   2 -16 16930.3 145.164   1
  -3  -2 -18 13320.9 209.775  -2
   3   2 -15 13320.9 209.775   1
   3   2  17 20614.0 223.714  -2
  -3  -2  14 20614.0 223.714   1
   3   2  16 5205.06 387.028  -2
  -3  -2  13 5205.06 387.028   1
  -3  -2 -15 629.426 173.541  -2
   3   2 -12 629.426 173.541   1
  -3  -2 -14 11200.8 280.223  -2
   3   2 -11 11200.8 280.223   1
  -3  -2 -13 68863.7 600.192  -2
   3   2 -10 68863.7 600.192   1
  -3  -2 -12 5624.37 299.226  -2
   3   2  -9 5624.37 299.226   1
  -3  -2 -11 94029.4 706.019  -2
   3   2  -8 94029.4 706.019   1
  -3  -2 -10 97808.5 708.051  -2
   3   2  -7 97808.5 708.051   1
  -3  -2  -9 7829.10 326.277  -2
   3   2  -6 7829.10 326.277   1
  -3  -2  -8 2298.91 189.832  -2
   3   2  -5 2298.91 189.832   1
  -3  -2  -7 7387.37 240.974  -2
   3   2  -4 7387.37 240.974   1
  -3  -2  -6 13762.3 288.240  -2
   3   2  -3 13762.3 288.240   1
  -3  -2  -5 17366.2 315.603  -2
   3   2  -2 17366.2 315.603   1
  -3  -2  -4 37238.5 434.350  -2
   3   2  -1 37238.5 434.350   1
  -3  -2  -3 34501.8 402.441  -2
   3   2   0 34501.8 402.441   1
  -3  -2  -2 60645.1 492.104  -2
   3   2   1 60645.1 492.104   1
  -3  -2  -1 178760. 804.052  -2
   3   2   2 178760. 804.052   1
  -3  -2   0 71934.8 513.287  -2
   3   2   3 71934.8 513.287   1
  -3  -2   1 11522.8 244.530  -2
   3   2   4 11522.8 244.530   1
  -3  -2   2 9519.69 154.049  -2
   3   2   5 9519.69 154.049   1
   3   2   6 5103.38 133.041   1
   3   2   7 3280.37 122.078   1
   3   2   8 6930.54 164.630   1
   3   2   9 2131.67 120.339   1
   3   2  10 45836.2 437.916   1
   3   2  11 118901. 676.432   1
  -3  -2  10 13581.3 191.212  -2
   3   2  12 13581.3 191.212   1
   3   2 -11 10699.3 179.440  -2
  -3  -2 -13 10699.3 179.440   1
   3   2 -12 3447.76 136.633  -2
  -3  -2 -14 3447.76 136.633   1
  -3  -2  13 1480.40 135.106  -2
   3   2  15 1480.40 135.106   1
   3   2 -14 3721.33 129.602  -2
  -3  -2 -16 3721.33 129.602   1
   3   2 -15 2131.16 89.2398  -2
  -3  -2 -17 2131.16 89.2398   1
   3   2 -16 2736.20 99.3140  -2
  -3  -2 -18 2736.20 99.3140   1
   3   2 -17 5633.18 122.251  -2
  -3  -2 -19 5633.18 122.251   1
   3   2 -18 11443.8 158.482  -2
  -3  -2 -20 11443.8 158.482   1
   3   2 -19 18509.2 167.146  -2
  -3  -2 -21 18509.2 167.146   1
   3   2 -20 26965.4 156.748  -2
  -3  -2 -22 26965.4 156.748   1
   3   2 -21 2263.78 91.8287  -2
  -3  -2 -23 2263.78 91.8287   1
   3   2 -22 6167.74 94.9585  -2
  -3  -2 -24 6167.74 94.9585   1
   3   2  25 14376.0 214.013   1
   3   2 -23 13582.4 146.242  -2
  -3  -2 -25 13582.4 146.242   1
   3   2  26 2696.32 144.367   1
   3   2 -24 2580.78 107.405  -2
  -3  -2 -26 2580.78 107.405   1
   3   2 -25 971.585 81.6679  -2
  -3  -2 -27 971.585 81.6679   1
   3   2  28 330.086 103.878   1
   3   2 -26 1300.30 73.0468  -2
  -3  -2 -28 1300.30 73.0468   1
   3   2  29 1427.70 85.4060   1
   3   2 -27 1736.95 92.7696  -2
  -3  -2 -29 1736.95 92.7696   1
   3   2  30 32.8171 50.1157   1
   3   2 -28 735.313 146.242  -2
  -3  -2 -30 735.313 146.242   1
  -3  -2 -31 1520.00 56.3265   1
  -3  -2 -32 43.0026 39.4447   1
   3   2  33 459.960 45.3477   1
   3   2  34 265.565 39.1220   1
   3   2  35-1.39526 36.3573   1
   3   2  36 1302.97 45.4207   1
  -3  -3 -35 925.852 52.0735  -2
   3   3 -32 925.852 52.0735   1
  -3  -3 -34 655.082 47.9864  -2
   3   3 -31 655.082 47.9864   1
   3   3 -30 475.743 79.4759   1
   3   3  33 1430.03 62.9691  -2
  -3  -3  30 1430.03 62.9691   1
   3   3  32 258.788 56.0237  -2
  -3  -3  29 258.788 56.0237   1
   3   3  31 123.518 61.3680  -2
  -3  -3  28 123.518 61.3680   1
   3   3  30 866.410 63.1308  -2
  -3  -3  27 866.410 63.1308   1
   3   3  29 1839.53 122.711  -2
  -3  -3  26 1839.53 122.711   1
   3   3  28 5145.30 116.740  -2
  -3  -3  25 5145.30 116.740   1
   3   3  27 5086.73 104.933  -2
  -3  -3  24 5086.73 104.933   1
   3   3  26 3893.64 102.126  -2
  -3  -3  23 3893.64 102.126   1
  -3  -3 -25 6357.67 130.082  -2
   3   3 -22 6357.67 130.082   1
   3   3  24 5438.59 116.323  -2
  -3  -3  21 5438.59 116.323   1
   3   3  23 1091.29 92.9898  -2
  -3  -3  20 1091.29 92.9898   1
   3   3  22 549.016 89.0356  -2
  -3  -3  19 549.016 89.0356   1
   3   3  21 3067.47 88.3035  -2
  -3  -3  18 3067.47 88.3035   1
  -3  -3 -20 888.067 73.4110  -2
   3   3 -17 888.067 73.4110   1
  -3  -3 -19 136.907 48.7483  -2
   3   3 -16 136.907 48.7483   1
  -3  -3 -18 577.909 67.3076  -2
   3   3 -15 577.909 67.3076   1
  -3  -3 -17 727.665 52.7036  -2
   3   3 -14 727.665 52.7036   1
  -3  -3 -16 4273.45 89.5232  -2
   3   3 -13 4273.45 89.5232   1
  -3  -3 -15 17733.6 192.505  -2
   3   3 -12 17733.6 192.505   1
  -3  -3 -14 46179.9 409.967  -2
   3   3 -11 46179.9 409.967   1
   3   3  13 54900.1 450.508  -2
  -3  -3  10 54900.1 450.508   1
  -3  -3 -12 32429.9 352.524  -2
   3   3  -9 32429.9 352.524   1
   3   3  11 1453.46 229.165  -2
  -3  -3   8 1453.46 229.165   1
  -3  -3 -10 11579.8 221.815  -2
   3   3  -7 11579.8 221.815   1
  -3  -3  -9 23076.5 286.837  -2
   3   3  -6 23076.5 286.837   1
  -3  -3  -8 29424.6 513.117  -2
   3   3  -5 29424.6 513.117   1
  -3  -3  -7 25593.4 473.660  -2
   3   3  -4 25593.4 473.660   1
  -3  -3  -6 5072.29 162.246  -2
   3   3  -3 5072.29 162.246   1
  -3  -3  -5 867.143 175.638  -2
   3   3  -2 867.143 175.638   1
  -3  -3  -4 1462.81 191.213  -2
   3   3  -1 1462.81 191.213   1
  -3  -3  -3 1708.32 125.030  -2
   3   3   0 1708.32 125.030   1
  -3  -3  -2 1928.83 180.916  -2
   3   3   1 1928.83 180.916   1
   3   3   1 4075.75 209.844  -2
  -3  -3  -2 4075.75 209.844   1
  -3  -3   0 7484.21 201.239  -2
   3   3   3 7484.21 201.239   1
  -3  -3   1 1644.54 102.631  -2
   3   3   4 1644.54 102.631   1
  -3  -3   2 725.666 106.221  -2
   3   3   5 725.666 106.221   1
   3   3  -3 2421.43 113.382  -2
  -3  -3  -6 2421.43 113.382   1
  -3  -3   4 7115.52 137.666  -2
   3   3   7 7115.52 137.666   1
  -3  -3   5 5834.08 167.383  -2
   3   3   8 5834.08 167.383   1
  -3  -3   6 3937.05 181.702  -2
   3   3   9 3937.05 181.702   1
  -3  -3   7 3335.46 178.433  -2
   3   3  10 3335.46 178.433   1
  -3  -3   8 300.695 109.726  -2
   3   3  11 300.695 109.726   1
  -3  -3   9 5872.44 257.682  -2
   3   3  12 5872.44 257.682   1
   3   3  13 20524.1 451.739   1
   3   3 -10 21667.7 645.489  -2
  -3  -3 -13 21667.7 645.489   1
   3   3 -11 31428.6 783.989  -2
  -3  -3 -14 31428.6 783.989   1
   3   3 -12 22472.4 502.519  -2
  -3  -3 -15 22472.4 502.519   1
   3   3 -13 13482.6 197.694  -2
  -3  -3 -16 13482.6 197.694   1
  -3  -3  14 4327.06 113.414  -2
   3   3  17 4327.06 113.414   1
  -3  -3  15 138.152 103.489  -2
   3   3  18 138.152 103.489   1
   3   3 -16 148.350 77.0605  -2
  -3  -3 -19 148.350 77.0605   1
   3   3 -17 835.483 80.7387  -2
  -3  -3 -20 835.483 80.7387   1
   3   3 -18 1412.64 113.444  -2
  -3  -3 -21 1412.64 113.444   1
   3   3 -19 1276.03 111.222  -2
  -3  -3 -22 1276.03 111.222   1
   3   3 -20 1445.72 81.4436  -2
  -3  -3 -23 1445.72 81.4436   1
   3   3 -21 3627.79 125.455  -2
  -3  -3 -24 3627.79 125.455   1
   3   3 -22 6809.31 145.530  -2
  -3  -3 -25 6809.31 145.530   1
   3   3 -23 7608.07 121.101  -2
  -3  -3 -26 7608.07 121.101   1
   3   3 -24 15890.4 222.999  -2
  -3  -3 -27 15890.4 222.999   1
   3   3 -25 27472.5 267.324  -2
  -3  -3 -28 27472.5 267.324   1
   3   3 -26 17437.0 217.926  -2
  -3  -3 -29 17437.0 217.926   1
  -3  -3  27 7000.37 143.390  -2
   3   3  30 7000.37 143.390   1
   3   3 -28 428.622 65.5504  -2
  -3  -3 -31 428.622 65.5504   1
   3   3 -29 2239.45 86.2774  -2
  -3  -3 -32 2239.45 86.2774   1
   3   3 -30 4846.45 121.133  -2
  -3  -3 -33 4846.45 121.133   1
  -3  -3  31 2710.75 47.9254  -2
   3   3  34 2710.75 47.9254   1
  -3  -3  32 2203.01 74.2540  -2
   3   3  35 2203.01 74.2540   1
  -3  -4  31 394.851 67.5506   1
   3   4  35 513.298 85.8618  -2
  -3  -4  31 513.298 85.8618   1
   3   4 -30 3485.26 69.9487   1
  -3  -4  29 844.627 85.9500   1
   3   4  33 948.032 88.9727  -2
  -3  -4  29 948.032 88.9727   1
   3   4 -28 2698.80 97.6528   1
   3   4  32 2808.12 72.5945  -2
  -3  -4  28 2808.12 72.5945   1
   3   4 -27 4620.10 129.008   1
   3   4  31 4650.27 78.9294  -2
  -3  -4  27 4650.27 78.9294   1
   3   4 -26 17786.3 215.638   1
   3   4  30 18413.1 124.395  -2
  -3  -4  26 18413.1 124.395   1
   3   4  29 16544.8 128.281  -2
  -3  -4  25 16544.8 128.281   1
   3   4  28 2183.23 93.4738  -2
  -3  -4  24 2183.23 93.4738   1
   3   4  27 344.578 85.9954  -2
  -3  -4  23 344.578 85.9954   1
   3   4  26 371.566 78.0419  -2
  -3  -4  22 371.566 78.0419   1
   3   4  25 1536.10 89.7619  -2
  -3  -4  21 1536.10 89.7619   1
   3   4  24 1920.57 83.0305  -2
  -3  -4  20 1920.57 83.0305   1
   3   4  23 7448.68 116.929  -2
  -3  -4  19 7448.68 116.929   1
  -3  -4 -22 9185.10 118.394  -2
   3   4 -18 9185.10 118.394   1
  -3  -4 -21 3099.12 106.817  -2
   3   4 -17 3099.12 106.817   1
  -3  -4 -20 5376.07 91.6227  -2
   3   4 -16 5376.07 91.6227   1
  -3  -4 -19 588.504 84.4200  -2
   3   4 -15 588.504 84.4200   1
  -3  -4 -18 9365.17 120.055  -2
   3   4 -14 9365.17 120.055   1
  -3  -4 -17 8026.30 115.698  -2
   3   4 -13 8026.30 115.698   1
  -3  -4 -16 7651.90 131.532  -2
   3   4 -12 7651.90 131.532   1
  -3  -4 -15 3407.89 92.1574  -2
   3   4 -11 3407.89 92.1574   1
  -3  -4 -14 1188.89 100.502  -2
   3   4 -10 1188.89 100.502   1
  -3  -4 -13 7274.91 192.622  -2
   3   4  -9 7274.91 192.622   1
   3   4  12 9495.68 321.527  -2
  -3  -4   8 9495.68 321.527   1
   3   4  11 4066.62 246.932  -2
  -3  -4   7 4066.62 246.932   1
   3   4  10 11194.2 332.052  -2
  -3  -4   6 11194.2 332.052   1
  -3  -4  -9 26359.0 454.441  -2
   3   4  -5 26359.0 454.441   1
  -3  -4  -8 1976.48 247.222  -2
   3   4  -4 1976.48 247.222   1
  -3  -4  -7 41785.6 563.739  -2
   3   4  -3 41785.6 563.739   1
  -3  -4  -6 53305.3 592.366  -2
   3   4  -2 53305.3 592.366   1
  -3  -4  -5 16100.0 490.662  -2
   3   4  -1 16100.0 490.662   1
  -3  -4  -4 31887.5 649.220  -2
   3   4   0 31887.5 649.220   1
  -3  -4  -3 11347.8 302.437  -2
   3   4   1 11347.8 302.437   1
  -3  -4  -2 92506.5 748.879  -2
   3   4   2 92506.5 748.879   1
  -3  -4  -1 50573.6 563.937  -2
   3   4   3 50573.6 563.937   1
  -3  -4   0 36536.7 477.966  -2
   3   4   4 36536.7 477.966   1
  -3  -4   1 17933.1 330.868  -2
   3   4   5 17933.1 330.868   1
  -3  -4   2 78120.5 605.671  -2
   3   4   6 78120.5 605.671   1
  -3  -4   3 6220.54 231.371  -2
   3   4   7 6220.54 231.371   1
   3   4  -4 312.893 125.619  -2
  -3  -4  -8 312.893 125.619   1
  -3  -4   5 46330.4 418.148  -2
   3   4   9 46330.4 418.148   1
  -3  -4   6 27858.9 405.862  -2
   3   4  10 27858.9 405.862   1
  -3  -4   7 7927.27 258.484  -2
   3   4  11 7927.27 258.484   1
  -3  -4   8 1116.32 147.812  -2
   3   4  12 1116.32 147.812   1
  -3  -4   9 8789.05 261.295  -2
   3   4  13 8789.05 261.295   1
  -3  -4  10 1228.86 136.337  -2
   3   4  14 1228.86 136.337   1
   3   4  15 4854.94 288.574   1
   3   4 -11 4921.93 134.899  -2
  -3  -4 -15 4921.93 134.899   1
  -3  -4  12 1766.64 85.0809  -2
   3   4  16 1766.64 85.0809   1
   3   4 -13 1592.72 89.9091  -2
  -3  -4 -17 1592.72 89.9091   1
   3   4 -14 1417.01 84.6785  -2
  -3  -4 -18 1417.01 84.6785   1
   3   4 -15 2776.54 158.197  -2
  -3  -4 -19 2776.54 158.197   1
   3   4 -16 5154.10 143.355  -2
  -3  -4 -20 5154.10 143.355   1
   3   4 -17 8731.05 179.547  -2
  -3  -4 -21 8731.05 179.547   1
   3   4 -18 4417.22 124.973  -2
  -3  -4 -22 4417.22 124.973   1
   3   4 -19 3853.24 120.481  -2
  -3  -4 -23 3853.24 120.481   1
   3   4 -20 415.760 93.7704  -2
  -3  -4 -24 415.760 93.7704   1
   3   4 -21 688.074 115.709  -2
  -3  -4 -25 688.074 115.709   1
   3   4 -22 659.040 89.9948  -2
  -3  -4 -26 659.040 89.9948   1
   3   4 -23 1686.38 94.2062  -2
  -3  -4 -27 1686.38 94.2062   1
   3   4 -24 1943.91 93.0313  -2
  -3  -4 -28 1943.91 93.0313   1
   3   4  29 21762.9 221.926   1
   3   4 -25 22719.7 277.713  -2
  -3  -4 -29 22719.7 277.713   1
   3   4  30 6443.36 132.909   1
   3   4 -26 8736.83 195.621  -2
  -3  -4 -30 8736.83 195.621   1
   3   4  31 2296.35 69.7384   1
   3   4 -27 2962.69 107.011  -2
  -3  -4 -31 2962.69 107.011   1
   3   4  32 266.567 80.5130   1
   3   4 -28 591.028 86.4609  -2
  -3  -4 -32 591.028 86.4609   1
  -3  -4 -33 1031.89 46.7144   1
  -3  -4 -34 23.6657 35.2686   1
   3   4  35 11.6795 37.9166   1
   3   5  34 2854.89 98.3004  -2
  -3  -5  30 2854.89 98.3004   1
  -3  -5 -33 14073.9 134.874  -2
   3   5 -29 14073.9 134.874   1
  -3  -5 -32 9960.93 113.098  -2
   3   5 -28 9960.93 113.098   1
   3   5  31 905.489 61.9748  -2
  -3  -5  27 905.489 61.9748   1
   3   5  30 226.388 64.0000  -2
  -3  -5  26 226.388 64.0000   1
   3   5  29 196.309 71.1255  -2
  -3  -5  25 196.309 71.1255   1
   3   5  28 290.444 68.8399  -2
  -3  -5  24 290.444 68.8399   1
   3   5  27 2108.30 83.6582  -2
  -3  -5  23 2108.30 83.6582   1
   3   5  26 1522.53 75.5682  -2
  -3  -5  22 1522.53 75.5682   1
   3   5  25 1772.01 80.3499  -2
  -3  -5  21 1772.01 80.3499   1
   3   5  24 1782.51 84.3626  -2
  -3  -5  20 1782.51 84.3626   1
  -3  -5 -23 1637.99 128.739  -2
   3   5 -19 1637.99 128.739   1
  -3  -5 -22 3731.09 89.3934  -2
   3   5 -18 3731.09 89.3934   1
  -3  -5 -21 1137.94 78.4493  -2
   3   5 -17 1137.94 78.4493   1
  -3  -5 -20 1602.30 77.9842  -2
   3   5 -16 1602.30 77.9842   1
  -3  -5 -19 1530.76 70.6709  -2
   3   5 -15 1530.76 70.6709   1
  -3  -5  14 1373.97 132.682   1
  -3  -5 -18 2039.71 68.1662  -2
   3   5 -14 2039.71 68.1662   1
  -3  -5  13 1687.22 122.227   1
  -3  -5 -17 1848.34 74.4817  -2
   3   5 -13 1848.34 74.4817   1
  -3  -5  12 1298.29 117.995   1
  -3  -5 -16 1515.23 70.6088  -2
   3   5 -12 1515.23 70.6088   1
  -3  -5  11 4202.06 130.949   1
  -3  -5 -15 4581.84 105.631  -2
   3   5 -11 4581.84 105.631   1
  -3  -5  10 14046.2 159.118   1
  -3  -5 -14 9312.92 149.587  -2
   3   5 -10 9312.92 149.587   1
  -3  -5   9 13875.4 174.970   1
  -3  -5 -13 12382.7 148.377  -2
   3   5  -9 12382.7 148.377   1
  -3  -5 -12 8722.34 178.328  -2
   3   5  -8 8722.34 178.328   1
  -3  -5 -11 9847.26 147.426  -2
   3   5  -7 9847.26 147.426   1
   3   5  10 17244.1 236.270  -2
  -3  -5   6 17244.1 236.270   1
  -3  -5  -9 23379.6 327.783  -2
   3   5  -5 23379.6 327.783   1
  -3  -5  -8 20664.5 493.386  -2
   3   5  -4 20664.5 493.386   1
  -3  -5  -7 23357.4 512.597  -2
   3   5  -3 23357.4 512.597   1
  -3  -5  -6 27815.2 551.327  -2
   3   5  -2 27815.2 551.327   1
  -3  -5  -5 29920.1 558.249  -2
   3   5  -1 29920.1 558.249   1
  -3  -5  -4 11649.4 376.321  -2
   3   5   0 11649.4 376.321   1
  -3  -5  -3 6996.76 311.188  -2
   3   5   1 6996.76 311.188   1
  -3  -5  -2 6970.33 310.727  -2
   3   5   2 6970.33 310.727   1
  -3  -5  -1 1408.74 207.844  -2
   3   5   3 1408.74 207.844   1
  -3  -5   0 2028.46 219.037  -2
   3   5   4 2028.46 219.037   1
  -3  -5   1 3629.67 239.500  -2
   3   5   5 3629.67 239.500   1
  -3  -5   2 4727.26 260.105  -2
   3   5   6 4727.26 260.105   1
  -3  -5   3 15575.2 316.934  -2
   3   5   7 15575.2 316.934   1
  -3  -5   4 31907.5 449.745  -2
   3   5   8 31907.5 449.745   1
  -3  -5   5 35431.9 569.848  -2
   3   5   9 35431.9 569.848   1
  -3  -5   6 55741.6 467.556  -2
   3   5  10 55741.6 467.556   1
  -3  -5   7 60230.0 434.554  -2
   3   5  11 60230.0 434.554   1
  -3  -5   8 38355.9 283.525  -2
   3   5  12 38355.9 283.525   1
  -3  -5   9 11212.0 181.016  -2
   3   5  13 11212.0 181.016   1
  -3  -5  10 2297.61 115.961  -2
   3   5  14 2297.61 115.961   1
  -3  -5  11 8489.04 170.406  -2
   3   5  15 8489.04 170.406   1
   3   5  16 7116.71 374.505   1
   3   5 -12 9152.49 181.916  -2
  -3  -5 -16 9152.49 181.916   1
   3   5 -13 13278.7 215.509  -2
  -3  -5 -17 13278.7 215.509   1
   3   5 -14 15168.1 285.857  -2
  -3  -5 -18 15168.1 285.857   1
   3   5 -15 11419.1 203.023  -2
  -3  -5 -19 11419.1 203.023   1
   3   5 -16 2925.57 142.624  -2
  -3  -5 -20 2925.57 142.624   1
   3   5 -17 213.829 71.8030  -2
  -3  -5 -21 213.829 71.8030   1
   3   5 -18 4538.41 166.568  -2
  -3  -5 -22 4538.41 166.568   1
   3   5 -19 6013.88 171.096  -2
  -3  -5 -23 6013.88 171.096   1
   3   5 -20 4404.19 127.056  -2
  -3  -5 -24 4404.19 127.056   1
   3   5 -21 2283.90 129.282  -2
  -3  -5 -25 2283.90 129.282   1
   3   5 -22 1316.41 115.363  -2
  -3  -5 -26 1316.41 115.363   1
   3   5 -23 1903.18 112.550  -2
  -3  -5 -27 1903.18 112.550   1
   3   5 -24 1636.46 103.696  -2
  -3  -5 -28 1636.46 103.696   1
   3   5 -25 1336.79 93.7388  -2
  -3  -5 -29 1336.79 93.7388   1
   3   5 -26 268.912 76.5507  -2
  -3  -5 -30 268.912 76.5507   1
   3   5 -27 131.274 61.2888  -2
  -3  -5 -31 131.274 61.2888   1
   3   5 -28 1949.63 65.1530  -2
  -3  -5 -32 1949.63 65.1530   1
   3   5 -29 3173.59 81.5446  -2
  -3  -5 -33 3173.59 81.5446   1
  -3  -5  30 1928.68 61.4728  -2
   3   5  34 1928.68 61.4728   1
   3   6  33 2292.25 92.4740  -2
  -3  -6  28 2292.25 92.4740   1
   3   6 -27 763.863 71.2302   1
   3   6  32 787.808 54.8765  -2
  -3  -6  27 787.808 54.8765   1
   3   6  31 1187.96 55.8739  -2
  -3  -6  26 1187.96 55.8739   1
   3   6  30 1713.77 66.0457  -2
  -3  -6  25 1713.77 66.0457   1
   3   6  29 29.4723 64.4779  -2
  -3  -6  24 29.4723 64.4779   1
   3   6  28 1993.10 73.1278  -2
  -3  -6  23 1993.10 73.1278   1
   3   6  27 6013.87 93.6200  -2
  -3  -6  22 6013.87 93.6200   1
   3   6  26 17409.7 191.471  -2
  -3  -6  21 17409.7 191.471   1
  -3  -6 -25 3947.97 115.997  -2
   3   6 -20 3947.97 115.997   1
  -3  -6 -24 13018.8 142.430  -2
   3   6 -19 13018.8 142.430   1
  -3  -6 -23 1277.35 100.956  -2
   3   6 -18 1277.35 100.956   1
  -3  -6 -22 2308.12 101.132  -2
   3   6 -17 2308.12 101.132   1
  -3  -6 -21 3004.60 85.5585  -2
   3   6 -16 3004.60 85.5585   1
  -3  -6  15 52649.9 370.626   1
  -3  -6 -20 54278.4 362.118  -2
   3   6 -15 54278.4 362.118   1
  -3  -6  14 10487.1 226.574   1
  -3  -6 -19 15397.1 228.835  -2
   3   6 -14 15397.1 228.835   1
  -3  -6  13 760.510 126.649   1
  -3  -6 -18 699.988 83.9991  -2
   3   6 -13 699.988 83.9991   1
  -3  -6  12 5254.93 158.763   1
  -3  -6 -17 4757.33 127.595  -2
   3   6 -12 4757.33 127.595   1
  -3  -6  11 2975.69 175.514   1
  -3  -6 -16 11473.4 180.877  -2
   3   6 -11 11473.4 180.877   1
  -3  -6 -15 1534.39 80.0530  -2
   3   6 -10 1534.39 80.0530   1
  -3  -6 -14 9378.41 129.981  -2
   3   6  -9 9378.41 129.981   1
  -3  -6 -13 2196.89 123.511  -2
   3   6  -8 2196.89 123.511   1
  -3  -6 -12 3482.36 107.887  -2
   3   6  -7 3482.36 107.887   1
  -3  -6 -11 3318.99 117.256  -2
   3   6  -6 3318.99 117.256   1
  -3  -6 -10 6408.52 104.042  -2
   3   6  -5 6408.52 104.042   1
  -3  -6  -9 975.320 98.6164  -2
   3   6  -4 975.320 98.6164   1
  -3  -6  -8 6291.71 124.048  -2
   3   6  -3 6291.71 124.048   1
  -3  -6  -7 1536.37 138.583  -2
   3   6  -2 1536.37 138.583   1
  -3  -6  -6 2359.18 102.311  -2
   3   6  -1 2359.18 102.311   1
  -3  -6  -5 2228.20 75.9061  -2
   3   6   0 2228.20 75.9061   1
  -3  -6  -4 2420.61 81.6572  -2
   3   6   1 2420.61 81.6572   1
  -3  -6  -3 9665.08 126.332  -2
   3   6   2 9665.08 126.332   1
  -3  -6  -2 3560.10 142.383  -2
   3   6   3 3560.10 142.383   1
  -3  -6  -1 885.211 85.5257  -2
   3   6   4 885.211 85.5257   1
  -3  -6   0 14493.4 188.116  -2
   3   6   5 14493.4 188.116   1
  -3  -6   1 12105.1 185.820  -2
   3   6   6 12105.1 185.820   1
  -3  -6   2 5654.36 180.642  -2
   3   6   7 5654.36 180.642   1
  -3  -6   3 3079.70 115.110  -2
   3   6   8 3079.70 115.110   1
  -3  -6   4 1236.30 107.418  -2
   3   6   9 1236.30 107.418   1
  -3  -6   5 49825.5 632.431  -2
   3   6  10 49825.5 632.431   1
  -3  -6   6 13739.2 216.306  -2
   3   6  11 13739.2 216.306   1
  -3  -6   7 17495.6 300.986  -2
   3   6  12 17495.6 300.986   1
  -3  -6   8 8003.99 170.502  -2
   3   6  13 8003.99 170.502   1
  -3  -6   9 44350.2 425.014  -2
   3   6  14 44350.2 425.014   1
  -3  -6  10 4547.38 193.743  -2
   3   6  15 4547.38 193.743   1
   3   6 -11 66321.8 411.399  -2
  -3  -6 -16 66321.8 411.399   1
   3   6 -12 3097.55 143.719  -2
  -3  -6 -17 3097.55 143.719   1
   3   6 -13 365.374 120.842  -2
  -3  -6 -18 365.374 120.842   1
   3   6 -14 30308.0 282.136  -2
  -3  -6 -19 30308.0 282.136   1
   3   6 -15 14508.9 213.550  -2
  -3  -6 -20 14508.9 213.550   1
   3   6 -16 15950.9 237.535  -2
  -3  -6 -21 15950.9 237.535   1
   3   6 -17 15224.6 236.759  -2
  -3  -6 -22 15224.6 236.759   1
   3   6 -18 4947.29 156.152  -2
  -3  -6 -23 4947.29 156.152   1
   3   6 -19 2182.15 125.414  -2
  -3  -6 -24 2182.15 125.414   1
   3   6 -20 5691.02 134.343  -2
  -3  -6 -25 5691.02 134.343   1
   3   6 -21 3375.68 110.257  -2
  -3  -6 -26 3375.68 110.257   1
   3   6 -22 696.193 84.7333  -2
  -3  -6 -27 696.193 84.7333   1
   3   6 -23 312.955 61.2354  -2
  -3  -6 -28 312.955 61.2354   1
   3   6  29 24.1246 63.2001   1
   3   6 -24-27.9921 108.138  -2
  -3  -6 -29-27.9921 108.138   1
   3   6 -25 333.571 100.549  -2
  -3  -6 -30 333.571 100.549   1
   3   6  31 30.2570 54.8269   1
   3   6 -26 168.423 63.6197  -2
  -3  -6 -31 168.423 63.6197   1
   3   6 -27 130.447 55.5437  -2
  -3  -6 -32 130.447 55.5437   1
   3   6 -28 1455.85 88.8215  -2
  -3  -6 -33 1455.85 88.8215   1
   3   7  31 374.473 77.0420  -2
  -3  -7  26 374.473 77.0420   1
   3   7  30 865.185 68.9554  -2
  -3  -7  25 865.185 68.9554   1
   3   7  29 1118.22 61.6348  -2
  -3  -7  24 1118.22 61.6348   1
   3   7  28 1452.77 63.0095  -2
  -3  -7  23 1452.77 63.0095   1
   3   7  27 459.318 64.9432  -2
  -3  -7  22 459.318 64.9432   1
   3   7  26 6203.34 132.520  -2
  -3  -7  21 6203.34 132.520   1
   3   7  25 17527.3 199.748  -2
  -3  -7  20 17527.3 199.748   1
  -3  -7 -24 19604.8 180.838  -2
   3   7 -19 19604.8 180.838   1
  -3  -7 -23 11891.9 207.378  -2
   3   7 -18 11891.9 207.378   1
  -3  -7 -22 10413.8 134.791  -2
   3   7 -17 10413.8 134.791   1
  -3  -7 -21 4092.04 124.495  -2
   3   7 -16 4092.04 124.495   1
  -3  -7 -20 7310.88 123.342  -2
   3   7 -15 7310.88 123.342   1
  -3  -7 -19 1763.34 83.8324  -2
   3   7 -14 1763.34 83.8324   1
  -3  -7 -18 2880.80 84.8738  -2
   3   7 -13 2880.80 84.8738   1
  -3  -7 -17 1230.87 82.8622  -2
   3   7 -12 1230.87 82.8622   1
  -3  -7 -16 2623.32 127.292  -2
   3   7 -11 2623.32 127.292   1
  -3  -7 -15 11255.8 232.471  -2
   3   7 -10 11255.8 232.471   1
  -3  -7 -14 5439.72 140.747  -2
   3   7  -9 5439.72 140.747   1
  -3  -7 -13 6232.50 204.054  -2
   3   7  -8 6232.50 204.054   1
  -3  -7 -12 19039.4 281.350  -2
   3   7  -7 19039.4 281.350   1
  -3  -7 -11 27940.9 356.441  -2
   3   7  -6 27940.9 356.441   1
  -3  -7 -10 8824.29 206.299  -2
   3   7  -5 8824.29 206.299   1
  -3  -7  -9 1303.05 115.188  -2
   3   7  -4 1303.05 115.188   1
  -3  -7  -8 3073.37 138.760  -2
   3   7  -3 3073.37 138.760   1
  -3  -7  -7 9805.38 202.915  -2
   3   7  -2 9805.38 202.915   1
  -3  -7  -6 16451.6 247.350  -2
   3   7  -1 16451.6 247.350   1
  -3  -7  -5 17975.7 229.296  -2
   3   7   0 17975.7 229.296   1
  -3  -7  -4 10234.3 179.000  -2
   3   7   1 10234.3 179.000   1
  -3  -7  -3 1352.77 119.533  -2
   3   7   2 1352.77 119.533   1
  -3  -7  -2 1772.74 117.929  -2
   3   7   3 1772.74 117.929   1
  -3  -7  -1 7620.39 224.973  -2
   3   7   4 7620.39 224.973   1
  -3  -7   0 13582.1 223.657  -2
   3   7   5 13582.1 223.657   1
  -3  -7   1 16410.9 313.399  -2
   3   7   6 16410.9 313.399   1
  -3  -7   2 13920.6 269.997  -2
   3   7   7 13920.6 269.997   1
  -3  -7   3 6914.29 230.817  -2
   3   7   8 6914.29 230.817   1
  -3  -7   4 6365.38 162.443  -2
   3   7   9 6365.38 162.443   1
   3   7  -5 3358.38 148.622  -2
  -3  -7 -10 3358.38 148.622   1
   3   7  -6 4522.99 155.153  -2
  -3  -7 -11 4522.99 155.153   1
   3   7  -7 2906.28 139.863  -2
  -3  -7 -12 2906.28 139.863   1
   3   7  -8 1650.42 127.933  -2
  -3  -7 -13 1650.42 127.933   1
   3   7  -9 1749.90 127.244  -2
  -3  -7 -14 1749.90 127.244   1
   3   7 -10 2997.30 142.899  -2
  -3  -7 -15 2997.30 142.899   1
   3   7 -11 1799.70 186.738  -2
  -3  -7 -16 1799.70 186.738   1
   3   7 -12 2709.80 192.680  -2
  -3  -7 -17 2709.80 192.680   1
   3   7 -13 2656.20 134.756  -2
  -3  -7 -18 2656.20 134.756   1
   3   7 -14 2678.94 139.111  -2
  -3  -7 -19 2678.94 139.111   1
   3   7 -15 3738.25 153.520  -2
  -3  -7 -20 3738.25 153.520   1
   3   7 -16 499.121 124.853  -2
  -3  -7 -21 499.121 124.853   1
   3   7 -17 4659.60 150.879  -2
  -3  -7 -22 4659.60 150.879   1
   3   7 -18 6257.53 146.333  -2
  -3  -7 -23 6257.53 146.333   1
   3   7 -19 3847.20 122.439  -2
  -3  -7 -24 3847.20 122.439   1
   3   7 -20 1657.22 94.8378  -2
  -3  -7 -25 1657.22 94.8378   1
   3   7 -21 773.321 80.1572  -2
  -3  -7 -26 773.321 80.1572   1
   3   7 -22 1472.81 64.1359  -2
  -3  -7 -27 1472.81 64.1359   1
   3   7 -23 6507.95 93.9195  -2
  -3  -7 -28 6507.95 93.9195   1
   3   7 -24 8796.06 88.9285  -2
  -3  -7 -29 8796.06 88.9285   1
   3   7 -25 8435.15 143.851  -2
  -3  -7 -30 8435.15 143.851   1
  -3  -8 -29 308.815 74.9047  -2
   3   8 -23 308.815 74.9047   1
   3   8  28 983.712 67.8054  -2
  -3  -8  22 983.712 67.8054   1
   3   8  27 699.152 59.9455  -2
  -3  -8  21 699.152 59.9455   1
   3   8  26 275.418 46.1094  -2
  -3  -8  20 275.418 46.1094   1
   3   8  25 1239.76 72.4819  -2
  -3  -8  19 1239.76 72.4819   1
  -3  -8 -24 565.780 57.8403  -2
   3   8 -18 565.780 57.8403   1
  -3  -8 -23 1106.64 59.7522  -2
   3   8 -17 1106.64 59.7522   1
  -3  -8 -22 6172.14 106.915  -2
   3   8 -16 6172.14 106.915   1
  -3  -8 -21 1187.65 73.3772  -2
   3   8 -15 1187.65 73.3772   1
  -3  -8 -20 1687.69 89.7715  -2
   3   8 -14 1687.69 89.7715   1
  -3  -8 -19 676.235 70.0519  -2
   3   8 -13 676.235 70.0519   1
  -3  -8 -18 11242.3 168.827  -2
   3   8 -12 11242.3 168.827   1
  -3  -8 -17 14270.9 228.094  -2
   3   8 -11 14270.9 228.094   1
  -3  -8 -16 6180.04 136.485  -2
   3   8 -10 6180.04 136.485   1
  -3  -8 -15 11172.5 163.549  -2
   3   8  -9 11172.5 163.549   1
  -3  -8 -14 9798.66 234.149  -2
   3   8  -8 9798.66 234.149   1
  -3  -8 -13 15421.3 223.619  -2
   3   8  -7 15421.3 223.619   1
  -3  -8 -12 8729.07 236.922  -2
   3   8  -6 8729.07 236.922   1
  -3  -8 -11 20003.3 314.869  -2
   3   8  -5 20003.3 314.869   1
  -3  -8 -10 2940.81 193.833  -2
   3   8  -4 2940.81 193.833   1
  -3  -8  -9 2765.37 124.639  -2
   3   8  -3 2765.37 124.639   1
  -3  -8  -8 575.262 121.950  -2
   3   8  -2 575.262 121.950   1
  -3  -8  -7 1915.16 81.2276  -2
   3   8  -1 1915.16 81.2276   1
  -3  -8  -6 613.553 113.171  -2
   3   8   0 613.553 113.171   1
  -3  -8  -5 9772.43 171.011  -2
   3   8   1 9772.43 171.011   1
  -3  -8  -4 31718.8 296.606  -2
   3   8   2 31718.8 296.606   1
  -3  -8  -3 33502.2 334.942  -2
   3   8   3 33502.2 334.942   1
   3   8   2 23658.2 265.948  -2
  -3  -8  -4 23658.2 265.948   1
   3   8   1 13107.4 211.957  -2
  -3  -8  -5 13107.4 211.957   1
   3   8   0 2134.68 130.716  -2
  -3  -8  -6 2134.68 130.716   1
   3   8  -1 806.852 98.6897  -2
  -3  -8  -7 806.852 98.6897   1
   3   8  -2 120.559 90.4343  -2
  -3  -8  -8 120.559 90.4343   1
   3   8  -3 715.632 83.6216  -2
  -3  -8  -9 715.632 83.6216   1
   3   8  -4 4121.02 148.300  -2
  -3  -8 -10 4121.02 148.300   1
   3   8  -5 3026.92 113.183  -2
  -3  -8 -11 3026.92 113.183   1
   3   8  -6 1279.75 119.105  -2
  -3  -8 -12 1279.75 119.105   1
   3   8  -7 7276.19 173.321  -2
  -3  -8 -13 7276.19 173.321   1
   3   8  -8 1940.97 185.380  -2
  -3  -8 -14 1940.97 185.380   1
   3   8  -9 1537.90 177.750  -2
  -3  -8 -15 1537.90 177.750   1
   3   8 -10 1053.60 107.784  -2
  -3  -8 -16 1053.60 107.784   1
   3   8 -11 3447.99 134.209  -2
  -3  -8 -17 3447.99 134.209   1
   3   8 -12 7128.77 166.442  -2
  -3  -8 -18 7128.77 166.442   1
   3   8 -13 4514.32 149.560  -2
  -3  -8 -19 4514.32 149.560   1
   3   8 -14 9270.64 175.565  -2
  -3  -8 -20 9270.64 175.565   1
   3   8 -15 847.622 109.185  -2
  -3  -8 -21 847.622 109.185   1
   3   8 -16 42550.6 277.500  -2
  -3  -8 -22 42550.6 277.500   1
   3   8 -17 1053.15 92.3853  -2
  -3  -8 -23 1053.15 92.3853   1
   3   8 -18 2682.09 93.9487  -2
  -3  -8 -24 2682.09 93.9487   1
   3   8 -19 8244.44 111.081  -2
  -3  -8 -25 8244.44 111.081   1
   3   8 -20 1142.37 53.4060  -2
  -3  -8 -26 1142.37 53.4060   1
   3   8 -21 387.016 60.8443  -2
  -3  -8 -27 387.016 60.8443   1
  -3  -9 -25 7912.49 127.462  -2
   3   9 -19 7912.49 127.462   1
  -3  -9 -24 5840.95 77.2318  -2
   3   9 -18 5840.95 77.2318   1
   3   9  23 1529.42 70.3245  -2
  -3  -9  17 1529.42 70.3245   1
  -3  -9 -22 590.767 54.8503  -2
   3   9 -16 590.767 54.8503   1
  -3  -9 -21 1893.12 74.7527  -2
   3   9 -15 1893.12 74.7527   1
  -3  -9 -20 5293.41 136.050  -2
   3   9 -14 5293.41 136.050   1
  -3  -9 -19 12622.8 181.210  -2
   3   9 -13 12622.8 181.210   1
  -3  -9 -18 24117.7 231.239  -2
   3   9 -12 24117.7 231.239   1
  -3  -9 -17 12190.5 153.202  -2
   3   9 -11 12190.5 153.202   1
  -3  -9 -16 2287.63 114.116  -2
   3   9 -10 2287.63 114.116   1
  -3  -9 -15 2659.79 96.9593  -2
   3   9  -9 2659.79 96.9593   1
  -3  -9 -14 3309.99 100.078  -2
   3   9  -8 3309.99 100.078   1
  -3  -9 -13 4770.57 103.681  -2
   3   9  -7 4770.57 103.681   1
  -3  -9 -12 4241.94 115.262  -2
   3   9  -6 4241.94 115.262   1
  -3  -9 -11 3205.03 183.604  -2
   3   9  -5 3205.03 183.604   1
  -3  -9 -10 2518.63 138.447  -2
   3   9  -4 2518.63 138.447   1
  -3  -9  -9 3217.39 134.673  -2
   3   9  -3 3217.39 134.673   1
  -3  -9  -8 2915.55 128.389  -2
   3   9  -2 2915.55 128.389   1
  -3  -9  -7 1325.65 140.593  -2
   3   9  -1 1325.65 140.593   1
  -3  -9  -6 3331.95 159.226  -2
   3   9   0 3331.95 159.226   1
  -3  -9  -5 1622.57 138.217  -2
   3   9   1 1622.57 138.217   1
  -3  -9  -4 752.466 99.7173  -2
   3   9   2 752.466 99.7173   1
   3   9   3 1194.90 126.533  -2
  -3  -9  -3 1194.90 126.533   1
   3   9   2 4993.41 159.797  -2
  -3  -9  -4 4993.41 159.797   1
   3   9   1 10475.6 195.443  -2
  -3  -9  -5 10475.6 195.443   1
   3   9   0 5991.30 168.530  -2
  -3  -9  -6 5991.30 168.530   1
   3   9  -1 1050.75 101.797  -2
  -3  -9  -7 1050.75 101.797   1
   3   9  -2 730.340 88.2839  -2
  -3  -9  -8 730.340 88.2839   1
   3   9  -3 1873.19 125.442  -2
  -3  -9  -9 1873.19 125.442   1
   3   9  -4 8350.90 168.647  -2
  -3  -9 -10 8350.90 168.647   1
   3   9  -5 23971.6 338.616  -2
  -3  -9 -11 23971.6 338.616   1
   3   9  -6 29771.2 364.464  -2
  -3  -9 -12 29771.2 364.464   1
   3   9  -7 23373.8 327.639  -2
  -3  -9 -13 23373.8 327.639   1
   3   9  -8 10038.7 157.156  -2
  -3  -9 -14 10038.7 157.156   1
   3   9  -9 2115.22 111.376  -2
  -3  -9 -15 2115.22 111.376   1
   3   9 -10 711.907 148.775  -2
  -3  -9 -16 711.907 148.775   1
   3   9 -11 2150.52 180.308  -2
  -3  -9 -17 2150.52 180.308   1
   3   9 -12 3939.71 192.908  -2
  -3  -9 -18 3939.71 192.908   1
   3   9 -13 1474.79 176.213  -2
  -3  -9 -19 1474.79 176.213   1
   3   9 -14 521.330 145.386  -2
  -3  -9 -20 521.330 145.386   1
   3   9 -15 115.860 123.084  -2
  -3  -9 -21 115.860 123.084   1
   3   9 -16 165.952 110.277  -2
  -3  -9 -22 165.952 110.277   1
   3   9 -17 682.721 100.830  -2
  -3  -9 -23 682.721 100.830   1
   3   9 -18 4087.78 110.227  -2
  -3  -9 -24 4087.78 110.227   1
   3   9 -19 6446.14 105.725  -2
  -3  -9 -25 6446.14 105.725   1
  -3 -10 -22 4735.60 122.711  -2
   3  10 -15 4735.60 122.711   1
  -3 -10 -21 10815.1 179.458  -2
   3  10 -14 10815.1 179.458   1
  -3 -10 -20 1320.07 65.4934  -2
   3  10 -13 1320.07 65.4934   1
  -3 -10 -19 2725.25 100.610  -2
   3  10 -12 2725.25 100.610   1
  -3 -10 -18 1017.57 78.0332  -2
   3  10 -11 1017.57 78.0332   1
  -3 -10 -17 1334.30 85.1962  -2
   3  10 -10 1334.30 85.1962   1
  -3 -10 -16 1766.60 115.563  -2
   3  10  -9 1766.60 115.563   1
  -3 -10 -15 1286.61 75.5203  -2
   3  10  -8 1286.61 75.5203   1
  -3 -10 -14 254.487 67.3371  -2
   3  10  -7 254.487 67.3371   1
  -3 -10 -13 357.543 74.7984  -2
   3  10  -6 357.543 74.7984   1
  -3 -10 -12 556.545 88.5069  -2
   3  10  -5 556.545 88.5069   1
  -3 -10 -11 13324.6 212.215  -2
   3  10  -4 13324.6 212.215   1
  -3 -10 -10 1296.94 120.261  -2
   3  10  -3 1296.94 120.261   1
  -3 -10  -9 1266.78 95.1111  -2
   3  10  -2 1266.78 95.1111   1
  -3 -10  -8 2900.84 129.355  -2
   3  10  -1 2900.84 129.355   1
  -3 -10  -7 5830.91 163.728  -2
   3  10   0 5830.91 163.728   1
  -3 -10  -6 20778.0 243.606  -2
   3  10   1 20778.0 243.606   1
   3  10   5 8301.94 165.137  -2
  -3 -10  -2 8301.94 165.137   1
   3  10   4 11338.2 185.667  -2
  -3 -10  -3 11338.2 185.667   1
   3  10   3 3211.02 136.551  -2
  -3 -10  -4 3211.02 136.551   1
   3  10   2 3411.21 130.851  -2
  -3 -10  -5 3411.21 130.851   1
   3  10   1 5453.87 143.933  -2
  -3 -10  -6 5453.87 143.933   1
   3  10   0 2351.35 120.379  -2
  -3 -10  -7 2351.35 120.379   1
   3  10  -1 14862.0 189.875  -2
  -3 -10  -8 14862.0 189.875   1
   3  10  -2 4534.09 125.457  -2
  -3 -10  -9 4534.09 125.457   1
   3  10  -3 1796.34 154.159  -2
  -3 -10 -10 1796.34 154.159   1
   3  10  -4 2258.31 159.018  -2
  -3 -10 -11 2258.31 159.018   1
   3  10  -5 56.2315 121.586  -2
  -3 -10 -12 56.2315 121.586   1
   3  10  -6 524.455 130.910  -2
  -3 -10 -13 524.455 130.910   1
   3  10  -7 426.562 134.547  -2
  -3 -10 -14 426.562 134.547   1
  -3 -10   8 929.856 95.8929  -2
   3  10  15 929.856 95.8929   1
   3  10  -9 3141.36 175.147  -2
  -3 -10 -16 3141.36 175.147   1
   3  10 -10 4038.74 178.164  -2
  -3 -10 -17 4038.74 178.164   1
   3  10 -11 4619.61 165.545  -2
  -3 -10 -18 4619.61 165.545   1
   3  10 -12 6919.32 164.315  -2
  -3 -10 -19 6919.32 164.315   1
   3  10 -13 8463.12 159.490  -2
  -3 -10 -20 8463.12 159.490   1
   3  10 -14 5653.58 125.023  -2
  -3 -10 -21 5653.58 125.023   1
   3  10 -15 2630.31 88.4764  -2
  -3 -10 -22 2630.31 88.4764   1
  -3 -11 -15 3968.52 84.3380  -2
   3  11  -8 3968.52 84.3380   1
  -3 -11 -14 7137.91 103.565  -2
   3  11  -7 7137.91 103.565   1
  -3 -11 -13 7594.91 111.874  -2
   3  11  -6 7594.91 111.874   1
  -3 -11 -12 6648.27 116.339  -2
   3  11  -5 6648.27 116.339   1
  -3 -11 -11 5888.57 120.322  -2
   3  11  -4 5888.57 120.322   1
  -3 -11 -10 6053.69 114.941  -2
   3  11  -3 6053.69 114.941   1
   3  11   9 2942.97 118.173  -2
  -3 -11   2 2942.97 118.173   1
  -3 -11  -8 658.753 76.9190  -2
   3  11  -1 658.753 76.9190   1
  -3 -11  -7 861.013 89.0291  -2
   3  11   0 861.013 89.0291   1
   3  11   6 432.613 79.4132  -2
  -3 -11  -1 432.613 79.4132   1
  -3 -11  -5 950.938 80.1216  -2
   3  11   2 950.938 80.1216   1
   3  11   4 3165.18 91.9859  -2
  -3 -11  -3 3165.18 91.9859   1
   3  11   3 3897.89 94.5988  -2
  -3 -11  -4 3897.89 94.5988   1
   3  11   2 1572.18 80.7443  -2
  -3 -11  -5 1572.18 80.7443   1
   3  11   1 3114.55 125.056  -2
  -3 -11  -6 3114.55 125.056   1
   3  11   0 3944.66 133.215  -2
  -3 -11  -7 3944.66 133.215   1
   3  11  -1 3704.38 133.510  -2
  -3 -11  -8 3704.38 133.510   1
   3  11  -2 3728.56 139.528  -2
  -3 -11  -9 3728.56 139.528   1
   3  11  -3 3787.48 138.234  -2
  -3 -11 -10 3787.48 138.234   1
   3  11  -4 3710.96 142.255  -2
  -3 -11 -11 3710.96 142.255   1
   3  11  -5 1364.53 111.471  -2
  -3 -11 -12 1364.53 111.471   1
   3  11  -6 3789.37 117.848  -2
  -3 -11 -13 3789.37 117.848   1
   3  11  -7 3329.25 102.641  -2
  -3 -11 -14 3329.25 102.641   1
   3  11  -8 1918.26 83.3932  -2
  -3 -11 -15 1918.26 83.3932   1
  -4   9  -7 1.74100 91.5878  -2
   4  -9 -10 1.74100 91.5878   1
  -4   9  -6 999.408 109.137  -2
   4  -9  -9 999.408 109.137   1
  -4   9  -5 779.467 116.697  -2
   4  -9  -8 779.467 116.697   1
  -4   9  -4 973.416 79.1993  -2
   4  -9  -7 973.416 79.1993   1
  -4   9  -3 1790.43 90.0118  -2
   4  -9  -6 1790.43 90.0118   1
  -4   9  -2 1695.69 94.8575  -2
   4  -9  -5 1695.69 94.8575   1
  -4   9  -1 335.642 88.9813  -2
   4  -9  -4 335.642 88.9813   1
  -4   9   0 144.150 85.5671  -2
   4  -9  -3 144.150 85.5671   1
  -4   9   1 3.75796 80.8237  -2
   4  -9  -2 3.75796 80.8237   1
  -4   9   2 189.138 82.8920  -2
   4  -9  -1 189.138 82.8920   1
  -4   9   3 424.697 82.7392  -2
   4  -9   0 424.697 82.7392   1
  -4   9   4 1331.13 86.4047  -2
   4  -9   1 1331.13 86.4047   1
  -4   9   5 5194.07 202.006  -2
   4  -9   2 5194.07 202.006   1
  -4   9   6 12995.5 263.748  -2
   4  -9   3 12995.5 263.748   1
  -4   9   7 7462.26 196.452  -2
   4  -9   4 7462.26 196.452   1
  -4   9   8 5373.12 160.549  -2
   4  -9   5 5373.12 160.549   1
  -4   9   9 4748.40 138.251  -2
   4  -9   6 4748.40 138.251   1
  -4   8 -14 1872.54 106.064  -2
   4  -8 -16 1872.54 106.064   1
  -4   8 -13 1340.45 74.4785  -2
   4  -8 -15 1340.45 74.4785   1
  -4   8 -12 1129.03 83.7248  -2
   4  -8 -14 1129.03 83.7248   1
  -4   8 -11 4765.37 116.677  -2
   4  -8 -13 4765.37 116.677   1
  -4   8 -10 13036.0 170.090  -2
   4  -8 -12 13036.0 170.090   1
  -4   8  -9 4719.05 132.841  -2
   4  -8 -11 4719.05 132.841   1
  -4   8  -8 3242.18 92.2790  -2
   4  -8 -10 3242.18 92.2790   1
  -4   8  -7 1056.76 82.6630  -2
   4  -8  -9 1056.76 82.6630   1
  -4   8  -6 2281.40 111.371  -2
   4  -8  -8 2281.40 111.371   1
  -4   8  -5 3342.23 134.006  -2
   4  -8  -7 3342.23 134.006   1
  -4   8  -4 3737.01 145.872  -2
   4  -8  -6 3737.01 145.872   1
  -4   8  -3 1274.42 212.982  -2
   4  -8  -5 1274.42 212.982   1
  -4   8  -2 1037.70 239.705  -2
   4  -8  -4 1037.70 239.705   1
  -4   8  -1 2911.04 254.855  -2
   4  -8  -3 2911.04 254.855   1
  -4   8   0 966.834 198.471  -2
   4  -8  -2 966.834 198.471   1
  -4   8   1 890.713 183.219  -2
   4  -8  -1 890.713 183.219   1
  -4   8   2 637.546 172.686  -2
   4  -8   0 637.546 172.686   1
  -4   8   3 7298.21 227.021  -2
   4  -8   1 7298.21 227.021   1
  -4   8   4 2127.81 170.511  -2
   4  -8   2 2127.81 170.511   1
   4  -8   3 254.635 90.5088   1
  -4   8   5 360.108 142.775  -2
   4  -8   3 360.108 142.775   1
  -4   8   6 866.244 85.3451  -2
   4  -8   4 866.244 85.3451   1
  -4   8   7 2309.38 82.4530  -2
   4  -8   5 2309.38 82.4530   1
  -4   8   8 4224.39 145.308  -2
   4  -8   6 4224.39 145.308   1
   4  -8  -9 2081.48 127.827  -2
  -4   8  -7 2081.48 127.827   1
   4  -8 -10 7233.99 160.040  -2
  -4   8  -8 7233.99 160.040   1
   4  -8 -11 6094.27 146.180  -2
  -4   8  -9 6094.27 146.180   1
   4  -8 -12 11007.1 164.807  -2
  -4   8 -10 11007.1 164.807   1
   4  -8 -13 20266.0 191.980  -2
  -4   8 -11 20266.0 191.980   1
   4  -8 -14 11185.9 141.804  -2
  -4   8 -12 11185.9 141.804   1
   4  -8 -15 13410.7 141.247  -2
  -4   8 -13 13410.7 141.247   1
   4  -8 -16 13258.0 121.070  -2
  -4   8 -14 13258.0 121.070   1
   4  -8 -17 3244.02 76.8787  -2
  -4   8 -15 3244.02 76.8787   1
  -4   7 -19 516.173 98.9405  -2
   4  -7 -21 516.173 98.9405   1
  -4   7 -18 151.479 109.117  -2
   4  -7 -20 151.479 109.117   1
  -4   7 -17 488.219 127.788  -2
   4  -7 -19 488.219 127.788   1
  -4   7 -16 529.815 134.057  -2
   4  -7 -18 529.815 134.057   1
  -4   7 -15 542.550 90.1412  -2
   4  -7 -17 542.550 90.1412   1
  -4   7 -14 2912.75 118.938  -2
   4  -7 -16 2912.75 118.938   1
  -4   7 -13 7355.88 153.486  -2
   4  -7 -15 7355.88 153.486   1
  -4   7 -12 5503.23 153.357  -2
   4  -7 -14 5503.23 153.357   1
  -4   7 -11 3329.17 145.486  -2
   4  -7 -13 3329.17 145.486   1
  -4   7 -10 3320.65 158.146  -2
   4  -7 -12 3320.65 158.146   1
  -4   7  -9 2559.65 158.970  -2
   4  -7 -11 2559.65 158.970   1
  -4   7  -8 1348.79 126.884  -2
   4  -7 -10 1348.79 126.884   1
  -4   7  -7 242.699 72.8900  -2
   4  -7  -9 242.699 72.8900   1
  -4   7  -6 2772.19 151.691  -2
   4  -7  -8 2772.19 151.691   1
  -4   7  -5 4054.80 155.678  -2
   4  -7  -7 4054.80 155.678   1
  -4   7  -4 2684.99 141.784  -2
   4  -7  -6 2684.99 141.784   1
  -4   7  -3 1995.81 156.014  -2
   4  -7  -5 1995.81 156.014   1
  -4   7  -2 40.6332 145.964  -2
   4  -7  -4 40.6332 145.964   1
  -4   7  -1 963.771 156.796  -2
   4  -7  -3 963.771 156.796   1
  -4   7   0 4461.40 184.759  -2
   4  -7  -2 4461.40 184.759   1
  -4   7   1 8713.40 205.006  -2
   4  -7  -1 8713.40 205.006   1
  -4   7   2 4146.29 171.233  -2
   4  -7   0 4146.29 171.233   1
  -4   7   3 1543.79 147.592  -2
   4  -7   1 1543.79 147.592   1
  -4   7   4 147.736 133.949  -2
   4  -7   2 147.736 133.949   1
  -4   7   5 1710.62 131.506  -2
   4  -7   3 1710.62 131.506   1
  -4   7   6 566.833 100.577  -2
   4  -7   4 566.833 100.577   1
  -4   7   7 548.416 99.5854  -2
   4  -7   5 548.416 99.5854   1
  -4   7   8 470.953 96.2262  -2
   4  -7   6 470.953 96.2262   1
  -4   7   9 273.841 89.4850  -2
   4  -7   7 273.841 89.4850   1
  -4   7  10 410.294 111.599  -2
   4  -7   8 410.294 111.599   1
  -4   7  11 351.193 89.9869  -2
   4  -7   9 351.193 89.9869   1
  -4   7  12 1546.10 97.7227  -2
   4  -7  10 1546.10 97.7227   1
  -4   7  13 1777.44 78.4309  -2
   4  -7  11 1777.44 78.4309   1
  -4   7  14 3521.19 107.444  -2
   4  -7  12 3521.19 107.444   1
  -4   7  15 4114.69 108.891  -2
   4  -7  13 4114.69 108.891   1
  -4   7  16 3007.95 85.4513  -2
   4  -7  14 3007.95 85.4513   1
  -4   7  17 2431.78 66.0302  -2
   4  -7  15 2431.78 66.0302   1
   4  -7 -18 1083.02 58.1384  -2
  -4   7 -16 1083.02 58.1384   1
   4  -7 -19 2422.21 57.8689  -2
  -4   7 -17 2422.21 57.8689   1
  -4   7  20 1640.15 86.0853  -2
   4  -7  18 1640.15 86.0853   1
   4  -7 -21 1553.88 76.5899  -2
  -4   7 -19 1553.88 76.5899   1
  -4   6 -23 3170.62 103.409  -2
   4  -6 -24 3170.62 103.409   1
  -4   6 -22 4877.22 137.851  -2
   4  -6 -23 4877.22 137.851   1
  -4   6 -21 1773.03 134.385  -2
   4  -6 -22 1773.03 134.385   1
  -4   6 -20 199.474 132.365  -2
   4  -6 -21 199.474 132.365   1
  -4   6 -19 1543.43 155.029  -2
   4  -6 -20 1543.43 155.029   1
  -4   6 -18 6621.79 211.168  -2
   4  -6 -19 6621.79 211.168   1
  -4   6 -17 6729.22 142.213  -2
   4  -6 -18 6729.22 142.213   1
  -4   6 -16 8907.67 166.002  -2
   4  -6 -17 8907.67 166.002   1
  -4   6 -15 6740.11 164.675  -2
   4  -6 -16 6740.11 164.675   1
  -4   6 -14 2081.47 142.091  -2
   4  -6 -15 2081.47 142.091   1
  -4   6 -13 3560.78 166.190  -2
   4  -6 -14 3560.78 166.190   1
  -4   6 -12 1565.96 152.889  -2
   4  -6 -13 1565.96 152.889   1
  -4   6 -11 367.786 147.429  -2
   4  -6 -12 367.786 147.429   1
  -4   6 -10 517.683 156.029  -2
   4  -6 -11 517.683 156.029   1
  -4   6  -9 2221.25 187.195  -2
   4  -6 -10 2221.25 187.195   1
  -4   6  -8 3964.30 160.121  -2
   4  -6  -9 3964.30 160.121   1
  -4   6  -7 22089.1 273.434  -2
   4  -6  -8 22089.1 273.434   1
  -4   6  -6 17803.8 293.849  -2
   4  -6  -7 17803.8 293.849   1
  -4   6  -5 4676.55 150.355  -2
   4  -6  -6 4676.55 150.355   1
  -4   6  -4 47039.8 364.410  -2
   4  -6  -5 47039.8 364.410   1
  -4   6  -3 24726.3 271.839  -2
   4  -6  -4 24726.3 271.839   1
  -4   6  -2 6198.61 222.982  -2
   4  -6  -3 6198.61 222.982   1
  -4   6  -1 6112.42 227.564  -2
   4  -6  -2 6112.42 227.564   1
  -4   6   0 1148.62 174.345  -2
   4  -6  -1 1148.62 174.345   1
  -4   6   1 4521.09 208.921  -2
   4  -6   0 4521.09 208.921   1
  -4   6   2 18191.8 310.016  -2
   4  -6   1 18191.8 310.016   1
  -4   6   3 18818.0 299.003  -2
   4  -6   2 18818.0 299.003   1
  -4   6   4 9836.75 232.558  -2
   4  -6   3 9836.75 232.558   1
  -4   6   5 7598.29 187.126  -2
   4  -6   4 7598.29 187.126   1
  -4   6   6 1107.10 122.143  -2
   4  -6   5 1107.10 122.143   1
  -4   6   7 4024.29 152.536  -2
   4  -6   6 4024.29 152.536   1
  -4   6   8 4793.76 125.738  -2
   4  -6   7 4793.76 125.738   1
   4  -6  -9 5092.76 145.985  -2
  -4   6  -8 5092.76 145.985   1
  -4   6  10 9907.82 186.201  -2
   4  -6   9 9907.82 186.201   1
  -4   6  11 4035.74 120.356  -2
   4  -6  10 4035.74 120.356   1
  -4   6  12 1617.60 86.0319  -2
   4  -6  11 1617.60 86.0319   1
  -4   6  13 1894.67 104.205  -2
   4  -6  12 1894.67 104.205   1
  -4   6  14 959.009 87.8955  -2
   4  -6  13 959.009 87.8955   1
  -4   6  15 425.229 84.4198  -2
   4  -6  14 425.229 84.4198   1
  -4   6  16 987.476 83.7368  -2
   4  -6  15 987.476 83.7368   1
  -4   6  17 1870.37 91.9574  -2
   4  -6  16 1870.37 91.9574   1
  -4   6  18 5986.06 146.174  -2
   4  -6  17 5986.06 146.174   1
   4  -6 -19 1629.25 105.438  -2
  -4   6 -18 1629.25 105.438   1
   4  -6 -20 2714.48 68.6822  -2
  -4   6 -19 2714.48 68.6822   1
   4  -6 -21 1128.46 54.5872  -2
  -4   6 -20 1128.46 54.5872   1
   4  -6 -22 1059.46 61.6552  -2
  -4   6 -21 1059.46 61.6552   1
   4  -6 -23 4104.25 66.8802  -2
  -4   6 -22 4104.25 66.8802   1
  -4   6  24 629.381 73.7418  -2
   4  -6  23 629.381 73.7418   1
  -4   5 -25 1959.53 106.298  -2
   4  -5 -26 1959.53 106.298   1
  -4   5 -24 1807.50 125.624  -2
   4  -5 -25 1807.50 125.624   1
  -4   5 -23 1476.32 138.387  -2
   4  -5 -24 1476.32 138.387   1
  -4   5 -22 1010.02 151.505  -2
   4  -5 -23 1010.02 151.505   1
  -4   5 -21 2101.83 173.399  -2
   4  -5 -22 2101.83 173.399   1
  -4   5 -20 6431.11 223.235  -2
   4  -5 -21 6431.11 223.235   1
  -4   5 -19 7116.44 239.587  -2
   4  -5 -20 7116.44 239.587   1
  -4   5 -18 3166.24 213.561  -2
   4  -5 -19 3166.24 213.561   1
  -4   5 -17 684.633 120.955  -2
   4  -5 -18 684.633 120.955   1
  -4   5 -16 209.260 124.389  -2
   4  -5 -17 209.260 124.389   1
  -4   5 -15 322.435 129.648  -2
   4  -5 -16 322.435 129.648   1
  -4   5 -14 335.873 135.107  -2
   4  -5 -15 335.873 135.107   1
  -4   5 -13 659.361 141.186  -2
   4  -5 -14 659.361 141.186   1
  -4   5 -12 15.9870 103.148  -2
   4  -5 -13 15.9870 103.148   1
  -4   5 -11 134.604 146.077  -2
   4  -5 -12 134.604 146.077   1
  -4   5 -10 178.077 151.652  -2
   4  -5 -11 178.077 151.652   1
  -4   5  -9 4556.75 201.918  -2
   4  -5 -10 4556.75 201.918   1
  -4   5  -8 7076.94 201.861  -2
   4  -5  -9 7076.94 201.861   1
  -4   5  -7 4340.12 177.440  -2
   4  -5  -8 4340.12 177.440   1
  -4   5  -6 733.129 106.076  -2
   4  -5  -7 733.129 106.076   1
  -4   5  -5 7408.51 194.594  -2
   4  -5  -6 7408.51 194.594   1
  -4   5  -4 17304.1 291.071  -2
   4  -5  -5 17304.1 291.071   1
  -4   5  -3 15468.5 264.594  -2
   4  -5  -4 15468.5 264.594   1
  -4   5  -2 2076.01 152.852  -2
   4  -5  -3 2076.01 152.852   1
  -4   5  -1 1738.47 160.517  -2
   4  -5  -2 1738.47 160.517   1
  -4   5   0 627.041 201.386  -2
   4  -5  -1 627.041 201.386   1
  -4   5   1 159.527 97.1338  -2
   4  -5   0 159.527 97.1338   1
  -4   5   2 2336.27 193.034  -2
   4  -5   1 2336.27 193.034   1
   4  -5  -3 3229.14 165.319  -2
  -4   5  -2 3229.14 165.319   1
  -4   5   4 15588.4 238.557  -2
   4  -5   3 15588.4 238.557   1
  -4   5   5 14812.7 256.288  -2
   4  -5   4 14812.7 256.288   1
   4  -5  -6 10022.5 193.785  -2
  -4   5  -5 10022.5 193.785   1
   4  -5  -7 915.297 94.3676  -2
  -4   5  -6 915.297 94.3676   1
   4  -5  -8 975.044 102.527  -2
  -4   5  -7 975.044 102.527   1
   4  -5  -9 1196.27 101.881  -2
  -4   5  -8 1196.27 101.881   1
   4  -5 -10 3808.96 116.141  -2
  -4   5  -9 3808.96 116.141   1
   4  -5 -11 137.768 69.8413  -2
  -4   5 -10 137.768 69.8413   1
   4  -5 -12 50.0124 53.3245  -2
  -4   5 -11 50.0124 53.3245   1
   4  -5 -13 115.294 72.4057  -2
  -4   5 -12 115.294 72.4057   1
   4  -5 -14 1748.31 85.0686  -2
  -4   5 -13 1748.31 85.0686   1
   4  -5 -15 899.928 80.1979  -2
  -4   5 -14 899.928 80.1979   1
   4  -5 -16 3076.60 104.128  -2
  -4   5 -15 3076.60 104.128   1
  -4   5  17 1063.59 79.5029  -2
   4  -5  16 1063.59 79.5029   1
  -4   5  18 825.395 89.2926  -2
   4  -5  17 825.395 89.2926   1
  -4   5  19 3556.43 100.180  -2
   4  -5  18 3556.43 100.180   1
  -4   5  20 10204.9 147.198  -2
   4  -5  19 10204.9 147.198   1
  -4   5 -20 16886.9 182.789   1
   4  -5 -21 18718.6 168.665  -2
  -4   5 -20 18718.6 168.665   1
   4  -5 -22 9731.34 124.187  -2
  -4   5 -21 9731.34 124.187   1
   4  -5 -23 7563.78 105.753  -2
  -4   5 -22 7563.78 105.753   1
   4  -5 -24 3546.34 99.9418  -2
  -4   5 -23 3546.34 99.9418   1
   4  -5 -25 642.834 59.2885  -2
  -4   5 -24 642.834 59.2885   1
   4  -5 -26 319.866 59.2039  -2
  -4   5 -25 319.866 59.2039   1
  -4   5  27 748.168 71.2074  -2
   4  -5  26 748.168 71.2074   1
  -4   4 -26 1581.96 122.377  -2
   4  -4 -26 1581.96 122.377   1
  -4   4 -25 3471.75 154.806  -2
   4  -4 -25 3471.75 154.806   1
  -4   4 -24 4590.18 184.748  -2
   4  -4 -24 4590.18 184.748   1
  -4   4 -23 4879.51 141.118  -2
   4  -4 -23 4879.51 141.118   1
  -4   4 -22 16591.3 214.754  -2
   4  -4 -22 16591.3 214.754   1
  -4   4 -21 17366.5 228.014  -2
   4  -4 -21 17366.5 228.014   1
  -4   4 -20 646.641 128.608  -2
   4  -4 -20 646.641 128.608   1
  -4   4 -19 863.693 132.206  -2
   4  -4 -19 863.693 132.206   1
  -4   4 -18 2495.42 150.871  -2
   4  -4 -18 2495.42 150.871   1
  -4   4 -17 8556.47 205.046  -2
   4  -4 -17 8556.47 205.046   1
  -4   4 -16 8954.24 212.804  -2
   4  -4 -16 8954.24 212.804   1
  -4   4 -15 5701.06 192.991  -2
   4  -4 -15 5701.06 192.991   1
  -4   4 -14 489.490 112.399  -2
   4  -4 -14 489.490 112.399   1
  -4   4 -13 2530.73 150.495  -2
   4  -4 -13 2530.73 150.495   1
  -4   4 -12 6277.13 174.826  -2
   4  -4 -12 6277.13 174.826   1
  -4   4 -11 16811.7 250.279  -2
   4  -4 -11 16811.7 250.279   1
  -4   4 -10 21701.4 296.482  -2
   4  -4 -10 21701.4 296.482   1
  -4   4  -9 667.769 85.7904  -2
   4  -4  -9 667.769 85.7904   1
  -4   4  -8 1119.32 132.315  -2
   4  -4  -8 1119.32 132.315   1
  -4   4  -7 457.910 106.131  -2
   4  -4  -7 457.910 106.131   1
  -4   4  -6 725.054 102.059  -2
   4  -4  -6 725.054 102.059   1
  -4   4  -5 437.696 109.265  -2
   4  -4  -5 437.696 109.265   1
   4  -4  -4 258.728 232.313   1
  -4   4  -4 923.476 128.662  -2
   4  -4  -4 923.476 128.662   1
   4  -4  -3-1840.05 273.059   1
  -4   4  -3 3299.99 281.554  -2
   4  -4  -3 3299.99 281.554   1
   4  -4  -2 70.1986 263.066   1
   4  -4   2 221.266 121.676  -2
  -4   4   2 221.266 121.676   1
   4  -4  -1-221.006 325.041   1
  -4   4  -1 3714.95 136.342  -2
   4  -4  -1 3714.95 136.342   1
   4  -4   0 32.6367 254.374   1
   4  -4   0 1242.45 123.450  -2
  -4   4   0 1242.45 123.450   1
   4  -4   1 135.191 243.439   1
   4  -4  -1 1487.81 127.586  -2
  -4   4  -1 1487.81 127.586   1
   4  -4   2 566.726 228.010   1
  -4   4   2 444.334 136.621  -2
   4  -4   2 444.334 136.621   1
   4  -4  -3 33063.2 397.111  -2
  -4   4  -3 33063.2 397.111   1
  -4   4   4 8799.65 191.289  -2
   4  -4   4 8799.65 191.289   1
  -4   4   5 1857.76 121.986  -2
   4  -4   5 1857.76 121.986   1
  -4   4   6 416.879 86.5752  -2
   4  -4   6 416.879 86.5752   1
   4  -4  -7 2135.58 105.666  -2
  -4   4  -7 2135.58 105.666   1
  -4   4   8 4537.82 104.008  -2
   4  -4   8 4537.82 104.008   1
  -4   4   9 7195.81 171.212  -2
   4  -4   9 7195.81 171.212   1
  -4   4  10 3691.49 127.179  -2
   4  -4  10 3691.49 127.179   1
   4  -4 -11 19651.8 211.876  -2
  -4   4 -11 19651.8 211.876   1
  -4   4  12 37367.5 351.693  -2
   4  -4  12 37367.5 351.693   1
   4  -4 -13 14768.5 241.863  -2
  -4   4 -13 14768.5 241.863   1
   4  -4 -14 411.537 82.4348  -2
  -4   4 -14 411.537 82.4348   1
   4  -4 -15 19810.0 187.450  -2
  -4   4 -15 19810.0 187.450   1
   4  -4 -16 2083.06 92.7577  -2
  -4   4 -16 2083.06 92.7577   1
   4  -4 -17 2917.07 96.8329  -2
  -4   4 -17 2917.07 96.8329   1
  -4   4  18 8114.83 136.676  -2
   4  -4  18 8114.83 136.676   1
   4  -4 -19 5870.78 123.522  -2
  -4   4 -19 5870.78 123.522   1
   4  -4 -20 145.294 69.0888  -2
  -4   4 -20 145.294 69.0888   1
   4  -4 -21 3706.35 114.846  -2
  -4   4 -21 3706.35 114.846   1
   4  -4 -22 2518.75 109.643  -2
  -4   4 -22 2518.75 109.643   1
   4  -4 -23 1389.70 69.2412  -2
  -4   4 -23 1389.70 69.2412   1
   4  -4 -24 1521.53 71.1236  -2
  -4   4 -24 1521.53 71.1236   1
   4  -4 -25 1202.38 62.9136  -2
  -4   4 -25 1202.38 62.9136   1
   4  -4 -26 1453.47 82.5175  -2
  -4   4 -26 1453.47 82.5175   1
   4  -4 -27 2304.44 79.2107  -2
  -4   4 -27 2304.44 79.2107   1
   4  -4 -28 4535.58 75.1698  -2
  -4   4 -28 4535.58 75.1698   1
  -4   3 -28 2979.36 80.1225  -2
   4  -3 -28 2979.36 80.1225   1
  -4   3 -27 4427.15 80.2955  -2
   4  -3 -27 4427.15 80.2955   1
  -4   3 -26 1894.50 99.1655  -2
   4  -3 -26 1894.50 99.1655   1
  -4   3 -25 1044.58 104.818  -2
   4  -3 -25 1044.58 104.818   1
  -4   3 -24 490.909 109.017  -2
   4  -3 -24 490.909 109.017   1
  -4   3 -23 592.013 113.663  -2
   4  -3 -23 592.013 113.663   1
  -4   3 -22 831.362 121.224  -2
   4  -3 -22 831.362 121.224   1
  -4   3 -21 1478.99 130.747  -2
   4  -3 -21 1478.99 130.747   1
  -4   3 -20 1696.49 136.662  -2
   4  -3 -20 1696.49 136.662   1
  -4   3 -19 2529.98 145.909  -2
   4  -3 -19 2529.98 145.909   1
  -4   3 -18 2761.57 150.625  -2
   4  -3 -18 2761.57 150.625   1
  -4   3 -17 543.047 137.813  -2
   4  -3 -17 543.047 137.813   1
  -4   3 -16 871.156 120.253  -2
   4  -3 -16 871.156 120.253   1
  -4   3 -15 863.494 147.521  -2
   4  -3 -15 863.494 147.521   1
  -4   3 -14 637.637 100.946  -2
   4  -3 -14 637.637 100.946   1
  -4   3 -13 5721.34 129.886  -2
   4  -3 -13 5721.34 129.886   1
   4  -3 -12 8033.20 256.274   1
  -4   3 -12 5930.29 177.792  -2
   4  -3 -12 5930.29 177.792   1
  -4   3 -11 8484.68 177.230  -2
   4  -3 -11 8484.68 177.230   1
   4  -3  10 6701.33 206.620  -2
  -4   3  10 6701.33 206.620   1
  -4   3  -9 2168.36 156.947  -2
   4  -3  -9 2168.36 156.947   1
  -4   3  -8 680.923 139.230  -2
   4  -3  -8 680.923 139.230   1
  -4   3  -7 2664.15 174.597  -2
   4  -3  -7 2664.15 174.597   1
   4  -3   6 11084.1 318.930  -2
  -4   3   6 11084.1 318.930   1
  -4   3  -5 24991.9 549.440  -2
   4  -3  -5 24991.9 549.440   1
   4  -3   4 22993.5 355.361  -2
  -4   3   4 22993.5 355.361   1
   4  -3   3 8834.27 259.317  -2
  -4   3   3 8834.27 259.317   1
  -4   3  -2 5937.81 254.879  -2
   4  -3  -2 5937.81 254.879   1
  -4   3  -1 10074.7 306.438  -2
   4  -3  -1 10074.7 306.438   1
  -4   3   0 20024.0 486.838  -2
   4  -3   0 20024.0 486.838   1
  -4   3   1 28600.4 370.133  -2
   4  -3   1 28600.4 370.133   1
  -4   3   2 35569.3 366.957  -2
   4  -3   2 35569.3 366.957   1
   4  -3  -3 33431.8 378.682  -2
  -4   3  -3 33431.8 378.682   1
  -4   3   4 19382.1 276.399  -2
   4  -3   4 19382.1 276.399   1
  -4   3   5 6453.82 156.743  -2
   4  -3   5 6453.82 156.743   1
   4  -3  -6 1980.14 122.772  -2
  -4   3  -6 1980.14 122.772   1
  -4   3   7 1782.77 102.677  -2
   4  -3   7 1782.77 102.677   1
  -4   3   8 5955.59 144.070  -2
   4  -3   8 5955.59 144.070   1
  -4   3   9 15111.8 203.277  -2
   4  -3   9 15111.8 203.277   1
   4  -3 -10 19318.9 183.285  -2
  -4   3 -10 19318.9 183.285   1
   4  -3 -11 13727.7 150.821  -2
  -4   3 -11 13727.7 150.821   1
   4  -3 -12 2263.87 99.0601  -2
  -4   3 -12 2263.87 99.0601   1
  -4   3  13 2099.24 75.4224  -2
   4  -3  13 2099.24 75.4224   1
  -4   3  14 392.015 75.7301  -2
   4  -3  14 392.015 75.7301   1
   4  -3 -15 8798.42 157.176  -2
  -4   3 -15 8798.42 157.176   1
   4  -3 -16 6548.61 118.362  -2
  -4   3 -16 6548.61 118.362   1
   4  -3 -17 3262.30 120.976  -2
  -4   3 -17 3262.30 120.976   1
   4  -3 -18 22274.8 198.982  -2
  -4   3 -18 22274.8 198.982   1
   4  -3 -19 18039.9 148.979  -2
  -4   3 -19 18039.9 148.979   1
   4  -3 -20 14955.1 246.180  -2
  -4   3 -20 14955.1 246.180   1
   4  -3 -21 12726.8 133.016  -2
  -4   3 -21 12726.8 133.016   1
   4  -3 -22 5950.02 101.910  -2
  -4   3 -22 5950.02 101.910   1
   4  -3 -23 2753.58 82.7551  -2
  -4   3 -23 2753.58 82.7551   1
   4  -3 -24 922.029 85.8648  -2
  -4   3 -24 922.029 85.8648   1
   4  -3 -25 7184.59 123.092  -2
  -4   3 -25 7184.59 123.092   1
   4  -3 -26 14194.5 154.950  -2
  -4   3 -26 14194.5 154.950   1
   4  -3 -27 21764.6 151.372  -2
  -4   3 -27 21764.6 151.372   1
   4  -3 -28 13627.9 115.258  -2
  -4   3 -28 13627.9 115.258   1
   4  -3 -29 7670.76 91.1726  -2
  -4   3 -29 7670.76 91.1726   1
  -4   3 -30 1724.61 73.5071   1
  -4   2  30 26.6143 60.0885   1
  -4   2 -31 126.340 79.1605  -2
   4  -2 -30 126.340 79.1605   1
  -4   2 -30 1582.49 77.6871  -2
   4  -2 -29 1582.49 77.6871   1
  -4   2 -29 3642.09 89.4621  -2
   4  -2 -28 3642.09 89.4621   1
  -4   2 -28 6839.68 124.585  -2
   4  -2 -27 6839.68 124.585   1
  -4   2 -27 738.844 75.4048  -2
   4  -2 -26 738.844 75.4048   1
  -4   2 -26 356.414 78.2586  -2
   4  -2 -25 356.414 78.2586   1
  -4   2 -25 436.916 84.0880  -2
   4  -2 -24 436.916 84.0880   1
  -4   2 -24 1503.10 96.9431  -2
   4  -2 -23 1503.10 96.9431   1
  -4   2 -23 1720.68 126.647  -2
   4  -2 -22 1720.68 126.647   1
  -4   2 -22 152.575 65.7192  -2
   4  -2 -21 152.575 65.7192   1
  -4   2 -21 2424.44 119.427  -2
   4  -2 -20 2424.44 119.427   1
  -4   2 -20 6162.93 187.471  -2
   4  -2 -19 6162.93 187.471   1
  -4   2 -19 2675.91 153.973  -2
   4  -2 -18 2675.91 153.973   1
  -4   2 -18 1029.81 194.339  -2
   4  -2 -17 1029.81 194.339   1
  -4   2 -17 6211.83 260.940  -2
   4  -2 -16 6211.83 260.940   1
   4  -2 -15 2328.96 291.321   1
  -4   2 -16 11003.6 322.940  -2
   4  -2 -15 11003.6 322.940   1
  -4   2 -15 45342.0 402.913  -2
   4  -2 -14 45342.0 402.913   1
  -4   2 -14 23904.8 398.865  -2
   4  -2 -13 23904.8 398.865   1
  -4   2 -13 46801.5 528.331  -2
   4  -2 -12 46801.5 528.331   1
  -4   2 -12 19401.9 365.261  -2
   4  -2 -11 19401.9 365.261   1
  -4   2 -11 13550.8 199.517  -2
   4  -2 -10 13550.8 199.517   1
   4  -2  10 3508.83 226.933  -2
  -4   2   9 3508.83 226.933   1
   4  -2   9 459.068 152.347  -2
  -4   2   8 459.068 152.347   1
   4  -2   8 2277.42 191.535  -2
  -4   2   7 2277.42 191.535   1
   4  -2   7 9959.07 270.527  -2
  -4   2   6 9959.07 270.527   1
   4  -2   6 3588.03 228.502  -2
  -4   2   5 3588.03 228.502   1
   4  -2   5 4891.25 208.319  -2
  -4   2   4 4891.25 208.319   1
   4  -2   4 10420.8 247.691  -2
  -4   2   3 10420.8 247.691   1
   4  -2   3 9030.71 214.275  -2
  -4   2   2 9030.71 214.275   1
   4  -2   2 706.497 135.336  -2
  -4   2   1 706.497 135.336   1
   4  -2   1 204.593 53.8447  -2
  -4   2   0 204.593 53.8447   1
   4  -2   0 96.8939 56.9205  -2
  -4   2  -1 96.8939 56.9205   1
   4  -2  -1 200.253 60.5603  -2
  -4   2  -2 200.253 60.5603   1
   4  -2  -2 6979.39 146.196  -2
  -4   2  -3 6979.39 146.196   1
   4  -2  -3 4125.99 115.726  -2
  -4   2  -4 4125.99 115.726   1
   4  -2  -4 1297.92 72.8726  -2
  -4   2  -5 1297.92 72.8726   1
   4  -2  -5 587.435 68.4666  -2
  -4   2  -6 587.435 68.4666   1
   4  -2  -6 2098.12 86.8581  -2
  -4   2  -7 2098.12 86.8581   1
  -4   2   7 800.491 80.0780  -2
   4  -2   8 800.491 80.0780   1
  -4   2   8 3796.32 108.875  -2
   4  -2   9 3796.32 108.875   1
  -4   2   9 21948.1 217.343  -2
   4  -2  10 21948.1 217.343   1
  -4   2  10 63845.6 440.186  -2
   4  -2  11 63845.6 440.186   1
   4  -2 -11 79849.3 486.921  -2
  -4   2 -12 79849.3 486.921   1
   4  -2 -12 12076.4 140.692  -2
  -4   2 -13 12076.4 140.692   1
   4  -2 -13 12645.7 158.153  -2
  -4   2 -14 12645.7 158.153   1
   4  -2 -14 44154.1 304.984  -2
  -4   2 -15 44154.1 304.984   1
  -4   2  15 10185.8 150.450  -2
   4  -2  16 10185.8 150.450   1
   4  -2 -16 33038.8 234.785  -2
  -4   2 -17 33038.8 234.785   1
   4  -2 -17 9295.36 114.346  -2
  -4   2 -18 9295.36 114.346   1
   4  -2 -18 11104.6 116.233  -2
  -4   2 -19 11104.6 116.233   1
   4  -2 -19 13954.7 146.534  -2
  -4   2 -20 13954.7 146.534   1
  -4   2  20 1708.36 71.8608  -2
   4  -2  21 1708.36 71.8608   1
   4  -2 -21 1321.20 68.8234  -2
  -4   2 -22 1321.20 68.8234   1
   4  -2 -22 11386.1 140.129  -2
  -4   2 -23 11386.1 140.129   1
   4  -2 -23 7606.41 106.140  -2
  -4   2 -24 7606.41 106.140   1
   4  -2 -24 957.182 70.3454  -2
  -4   2 -25 957.182 70.3454   1
   4  -2 -25 91.6928 60.1849  -2
  -4   2 -26 91.6928 60.1849   1
   4  -2 -26 287.649 71.6946  -2
  -4   2 -27 287.649 71.6946   1
   4  -2 -27 4217.50 90.3747  -2
  -4   2 -28 4217.50 90.3747   1
   4  -2 -28 1785.50 70.1096  -2
  -4   2 -29 1785.50 70.1096   1
   4  -2 -29 1376.58 59.5035  -2
  -4   2 -30 1376.58 59.5035   1
   4  -2 -30 384.513 56.1619  -2
  -4   2 -31 384.513 56.1619   1
   4  -1 -31 88.0137 51.0216   1
  -4   1 -31 4132.31 77.1016  -2
   4  -1 -30 4132.31 77.1016   1
  -4   1 -30 5597.40 95.8732  -2
   4  -1 -29 5597.40 95.8732   1
  -4   1 -29 2479.26 93.9333  -2
   4  -1 -28 2479.26 93.9333   1
   4  -1 -27 789.631 80.8465   1
  -4   1 -28 905.150 93.4986  -2
   4  -1 -27 905.150 93.4986   1
   4  -1 -26 1092.77 96.6446   1
  -4   1 -27 1609.90 105.926  -2
   4  -1 -26 1609.90 105.926   1
  -4   1 -26 5422.40 107.722  -2
   4  -1 -25 5422.40 107.722   1
  -4   1 -25 9154.88 159.631  -2
   4  -1 -24 9154.88 159.631   1
  -4   1 -24 6932.64 153.796  -2
   4  -1 -23 6932.64 153.796   1
  -4   1 -23 1194.16 124.693  -2
   4  -1 -22 1194.16 124.693   1
  -4   1 -22 24.4385 82.8357  -2
   4  -1 -21 24.4385 82.8357   1
  -4   1 -21 426.054 119.916  -2
   4  -1 -20 426.054 119.916   1
  -4   1 -20 1604.59 134.875  -2
   4  -1 -19 1604.59 134.875   1
  -4   1 -19 950.607 128.862  -2
   4  -1 -18 950.607 128.862   1
  -4   1 -18 7606.38 176.900  -2
   4  -1 -17 7606.38 176.900   1
   4  -1 -16 16926.1 246.768   1
   4  -1  17 22576.7 257.771  -2
  -4   1  16 22576.7 257.771   1
   4  -1 -15 26026.6 268.763   1
   4  -1  16 24499.8 265.236  -2
  -4   1  15 24499.8 265.236   1
   4  -1 -14 10186.9 197.336   1
   4  -1  15 11045.3 202.124  -2
  -4   1  14 11045.3 202.124   1
   4  -1 -13 7226.89 177.695   1
   4  -1  14 5750.97 150.485  -2
  -4   1  13 5750.97 150.485   1
   4  -1 -12-172.586 147.263   1
   4  -1  13 659.610 238.870  -2
  -4   1  12 659.610 238.870   1
   4  -1 -11 4830.18 165.711   1
   4  -1  12 8319.80 230.079  -2
  -4   1  11 8319.80 230.079   1
   4  -1 -10 8949.38 185.331   1
   4  -1  11 18503.3 344.786  -2
  -4   1  10 18503.3 344.786   1
   4  -1  10 30938.5 547.340  -2
  -4   1   9 30938.5 547.340   1
   4  -1   9 36932.0 493.540  -2
  -4   1   8 36932.0 493.540   1
   4  -1   8 30219.5 312.211  -2
  -4   1   7 30219.5 312.211   1
   4  -1   7 6321.72 223.581  -2
  -4   1   6 6321.72 223.581   1
   4  -1   6 1028.57 169.823  -2
  -4   1   5 1028.57 169.823   1
   4  -1   5 4077.85 208.210  -2
  -4   1   4 4077.85 208.210   1
   4  -1   4 9816.03 227.433  -2
  -4   1   3 9816.03 227.433   1
   4  -1   3 18256.6 331.782  -2
  -4   1   2 18256.6 331.782   1
   4  -1   2 34277.5 359.320  -2
  -4   1   1 34277.5 359.320   1
   4  -1   1 47989.3 626.620  -2
  -4   1   0 47989.3 626.620   1
   4  -1   0 48165.6 674.257  -2
  -4   1  -1 48165.6 674.257   1
   4  -1  -1 41114.3 626.499  -2
  -4   1  -2 41114.3 626.499   1
   4  -1  -2 24886.1 506.384  -2
  -4   1  -3 24886.1 506.384   1
   4  -1  -3 20130.3 345.895  -2
  -4   1  -4 20130.3 345.895   1
  -4   1   4 7579.07 167.009  -2
   4  -1   5 7579.07 167.009   1
   4  -1  -5 1299.39 72.9731  -2
  -4   1  -6 1299.39 72.9731   1
   4  -1  -6 3080.94 114.000  -2
  -4   1  -7 3080.94 114.000   1
   4  -1  -7 15333.6 262.433  -2
  -4   1  -8 15333.6 262.433   1
  -4   1   8 27144.8 254.154  -2
   4  -1   9 27144.8 254.154   1
   4  -1  -9 33736.7 321.053  -2
  -4   1 -10 33736.7 321.053   1
  -4   1  10 23162.2 266.500  -2
   4  -1  11 23162.2 266.500   1
   4  -1 -11 7644.92 142.115  -2
  -4   1 -12 7644.92 142.115   1
   4  -1 -12 1167.14 66.6828  -2
  -4   1 -13 1167.14 66.6828   1
   4  -1 -13 1716.52 68.7520  -2
  -4   1 -14 1716.52 68.7520   1
   4  -1 -14 2126.09 65.3965  -2
  -4   1 -15 2126.09 65.3965   1
   4  -1 -15 4024.29 83.7555  -2
  -4   1 -16 4024.29 83.7555   1
   4  -1 -16 3417.22 72.0320  -2
  -4   1 -17 3417.22 72.0320   1
   4  -1 -17 1732.49 70.5344  -2
  -4   1 -18 1732.49 70.5344   1
   4  -1 -18 2428.66 84.1003  -2
  -4   1 -19 2428.66 84.1003   1
   4  -1 -19 10400.4 97.7283  -2
  -4   1 -20 10400.4 97.7283   1
   4  -1 -20 1989.05 63.6629  -2
  -4   1 -21 1989.05 63.6629   1
   4  -1 -21 448.267 58.7471  -2
  -4   1 -22 448.267 58.7471   1
   4  -1 -22 1365.71 64.3345  -2
  -4   1 -23 1365.71 64.3345   1
   4  -1 -23 1241.64 67.7307  -2
  -4   1 -24 1241.64 67.7307   1
   4  -1 -24 1524.86 94.3028  -2
  -4   1 -25 1524.86 94.3028   1
  -4   1  25 1159.68 60.1311  -2
   4  -1  26 1159.68 60.1311   1
  -4   1  26 796.493 54.9325  -2
   4  -1  27 796.493 54.9325   1
  -4   1  27 192.660 53.3431  -2
   4  -1  28 192.660 53.3431   1
   4  -1 -28 1223.46 69.1800  -2
  -4   1 -29 1223.46 69.1800   1
   4  -1 -29 2537.25 67.7733  -2
  -4   1 -30 2537.25 67.7733   1
  -4   1 -31 957.339 52.6017   1
  -4   1  30 1511.60 90.1820  -2
   4  -1  31 1511.60 90.1820   1
  -4   0 -33 1206.92 58.2291  -2
   4   0 -31 1206.92 58.2291   1
  -4   0 -32 1367.84 59.9705  -2
   4   0 -30 1367.84 59.9705   1
  -4   0 -31 224.734 55.1537  -2
   4   0 -29 224.734 55.1537   1
  -4   0 -30 394.377 64.3659  -2
   4   0 -28 394.377 64.3659   1
  -4   0 -29 1486.09 95.0469  -2
   4   0 -27 1486.09 95.0469   1
  -4   0 -28 7426.90 144.390  -2
   4   0 -26 7426.90 144.390   1
  -4   0 -27 2128.26 82.7771  -2
   4   0 -25 2128.26 82.7771   1
  -4   0 -26 34.9866 39.4467  -2
   4   0 -24 34.9866 39.4467   1
  -4   0 -25 3762.22 101.998  -2
   4   0 -23 3762.22 101.998   1
   4   0 -22 1177.90 128.663   1
   4   0  24 1794.77 134.250  -2
  -4   0  22 1794.77 134.250   1
   4   0 -21 4442.20 178.986   1
   4   0  23 7894.27 188.723  -2
  -4   0  21 7894.27 188.723   1
  -4   0 -22 3292.66 129.426  -2
   4   0 -20 3292.66 129.426   1
  -4   0 -21 1735.69 100.018  -2
   4   0 -19 1735.69 100.018   1
   4   0  20 4297.89 138.195  -2
  -4   0  18 4297.89 138.195   1
   4   0  19 1119.00 96.3409  -2
  -4   0  17 1119.00 96.3409   1
   4   0  18 5996.09 152.961  -2
  -4   0  16 5996.09 152.961   1
  -4   0 -17 15838.4 250.557  -2
   4   0 -15 15838.4 250.557   1
   4   0  16 1311.36 114.297  -2
  -4   0  14 1311.36 114.297   1
   4   0  15 1465.65 106.497  -2
  -4   0  13 1465.65 106.497   1
  -4   0 -14 1611.93 144.246  -2
   4   0 -12 1611.93 144.246   1
  -4   0 -13 412.512 88.0363  -2
   4   0 -11 412.512 88.0363   1
  -4   0 -12 4271.97 120.107  -2
   4   0 -10 4271.97 120.107   1
  -4   0 -11 20676.3 255.843  -2
   4   0  -9 20676.3 255.843   1
  -4   0 -10 3540.97 123.238  -2
   4   0  -8 3540.97 123.238   1
   4   0   9 1846.36 145.662  -2
  -4   0   7 1846.36 145.662   1
  -4   0  -8 123665. 557.070  -2
   4   0  -6 123665. 557.070   1
  -4   0  -7 10248.5 234.457  -2
   4   0  -5 10248.5 234.457   1
  -4   0  -6 18513.3 248.935  -2
   4   0  -4 18513.3 248.935   1
   4   0   5 3058.51 204.185  -2
  -4   0   3 3058.51 204.185   1
   4   0   4 4807.53 273.459  -2
  -4   0   2 4807.53 273.459   1
   4   0   3 2003.96 228.102  -2
  -4   0   1 2003.96 228.102   1
   4   0   2 14115.9 413.908  -2
  -4   0   0 14115.9 413.908   1
   4   0   1 14621.2 418.128  -2
  -4   0  -1 14621.2 418.128   1
   4   0   0 13893.5 406.125  -2
  -4   0  -2 13893.5 406.125   1
   4   0  -1 8408.69 337.306  -2
  -4   0  -3 8408.69 337.306   1
   4   0  -2 27138.8 539.521  -2
  -4   0  -4 27138.8 539.521   1
   4   0  -3 1376.81 212.104  -2
  -4   0  -5 1376.81 212.104   1
  -4   0   4 25644.2 531.190  -2
   4   0   6 25644.2 531.190   1
   4   0  -5 8912.04 140.219  -2
  -4   0  -7 8912.04 140.219   1
   4   0  -6 17716.0 212.177  -2
  -4   0  -8 17716.0 212.177   1
   4   0  -7 2508.30 97.0368  -2
  -4   0  -9 2508.30 97.0368   1
  -4   0   8 5110.94 110.582  -2
   4   0  10 5110.94 110.582   1
   4   0  -9 12560.1 114.457  -2
  -4   0 -11 12560.1 114.457   1
   4   0 -10 7905.88 95.9764  -2
  -4   0 -12 7905.88 95.9764   1
   4   0 -11 341.050 58.3709  -2
  -4   0 -13 341.050 58.3709   1
   4   0 -12 1404.25 66.1842  -2
  -4   0 -14 1404.25 66.1842   1
   4   0 -13 9645.87 144.686  -2
  -4   0 -15 9645.87 144.686   1
   4   0 -14 540.101 61.2305  -2
  -4   0 -16 540.101 61.2305   1
   4   0 -15 2916.38 80.6417  -2
  -4   0 -17 2916.38 80.6417   1
   4   0 -16 4024.44 97.0376  -2
  -4   0 -18 4024.44 97.0376   1
   4   0 -17 2891.09 84.2881  -2
  -4   0 -19 2891.09 84.2881   1
   4   0 -18 5112.22 104.267  -2
  -4   0 -20 5112.22 104.267   1
   4   0 -19 6304.32 110.455  -2
  -4   0 -21 6304.32 110.455   1
   4   0 -20 1338.33 62.1271  -2
  -4   0 -22 1338.33 62.1271   1
   4   0 -21 13224.5 136.329  -2
  -4   0 -23 13224.5 136.329   1
   4   0 -22 3895.77 87.9412  -2
  -4   0 -24 3895.77 87.9412   1
   4   0 -23 12555.2 140.439  -2
  -4   0 -25 12555.2 140.439   1
  -4   0  24 213.465 45.3056  -2
   4   0  26 213.465 45.3056   1
  -4   0  25 9972.23 99.5143  -2
   4   0  27 9972.23 99.5143   1
  -4   0  26 29831.8 186.131  -2
   4   0  28 29831.8 186.131   1
  -4   0  27 12283.8 100.543  -2
   4   0  29 12283.8 100.543   1
  -4   0  28 1306.92 58.5114  -2
   4   0  30 1306.92 58.5114   1
  -4   0  29 1604.84 59.7955  -2
   4   0  31 1604.84 59.7955   1
  -4   0  30 971.976 64.2803  -2
   4   0  32 971.976 64.2803   1
  -4   0  31 3422.74 95.2426  -2
   4   0  33 3422.74 95.2426   1
   4   1 -30 491.612 42.6961   1
  -4  -1  29 4193.73 117.075   1
  -4  -1 -31 5698.39 92.7852  -2
   4   1 -29 5698.39 92.7852   1
  -4  -1 -30 10112.7 124.895  -2
   4   1 -28 10112.7 124.895   1
  -4  -1 -29 9162.89 130.340  -2
   4   1 -27 9162.89 130.340   1
  -4  -1 -28 4744.60 119.316  -2
   4   1 -26 4744.60 119.316   1
   4   1 -25 4050.85 136.511   1
   4   1  27 5471.24 133.967  -2
  -4  -1  25 5471.24 133.967   1
   4   1 -24 4997.91 142.259   1
  -4  -1 -26 6426.00 117.772  -2
   4   1 -24 6426.00 117.772   1
  -4  -1 -25 1179.33 81.2033  -2
   4   1 -23 1179.33 81.2033   1
   4   1  24 1794.24 101.774  -2
  -4  -1  22 1794.24 101.774   1
   4   1  23 5661.76 166.661  -2
  -4  -1  21 5661.76 166.661   1
   4   1  22 9994.75 200.592  -2
  -4  -1  20 9994.75 200.592   1
   4   1  21 9037.64 156.120  -2
  -4  -1  19 9037.64 156.120   1
   4   1  20 3791.31 110.540  -2
  -4  -1  18 3791.31 110.540   1
   4   1  19 4303.04 111.718  -2
  -4  -1  17 4303.04 111.718   1
   4   1  18 7928.10 128.341  -2
  -4  -1  16 7928.10 128.341   1
   4   1  17 12514.0 209.101  -2
  -4  -1  15 12514.0 209.101   1
   4   1  16 15305.8 175.846  -2
  -4  -1  14 15305.8 175.846   1
   4   1  15 9734.15 134.627  -2
  -4  -1  13 9734.15 134.627   1
  -4  -1 -14 6344.84 120.952  -2
   4   1 -12 6344.84 120.952   1
  -4  -1 -13 3994.97 103.838  -2
   4   1 -11 3994.97 103.838   1
  -4  -1 -12 2618.70 108.950  -2
   4   1 -10 2618.70 108.950   1
  -4  -1 -11 11042.3 166.655  -2
   4   1  -9 11042.3 166.655   1
  -4  -1 -10 27909.9 278.492  -2
   4   1  -8 27909.9 278.492   1
  -4  -1  -9 17166.6 252.490  -2
   4   1  -7 17166.6 252.490   1
  -4  -1  -8 3029.17 118.072  -2
   4   1  -6 3029.17 118.072   1
  -4  -1  -7 3814.41 148.221  -2
   4   1  -5 3814.41 148.221   1
  -4  -1  -6 13236.6 337.386  -2
   4   1  -4 13236.6 337.386   1
  -4  -1  -5 16250.0 410.658  -2
   4   1  -3 16250.0 410.658   1
  -4  -1  -4 4169.33 194.561  -2
   4   1  -2 4169.33 194.561   1
   4   1   3 2675.24 293.754  -2
  -4  -1   1 2675.24 293.754   1
  -4  -1  -2 584.744 141.778  -2
   4   1   0 584.744 141.778   1
   4   1   1 139.808 120.091   1
   4   1   1 116.253 239.102  -2
  -4  -1  -1 116.253 239.102   1
   4   1   2 2035.06 155.079   1
   4   1   0 3399.84 326.126  -2
  -4  -1  -2 3399.84 326.126   1
   4   1  -1 15361.6 376.526  -2
  -4  -1  -3 15361.6 376.526   1
   4   1  -2 17427.2 400.643  -2
  -4  -1  -4 17427.2 400.643   1
   4   1  -3 7624.09 286.604  -2
  -4  -1  -5 7624.09 286.604   1
   4   1  -4 2918.24 215.609  -2
  -4  -1  -6 2918.24 215.609   1
   4   1  -5 600.776 75.3059  -2
  -4  -1  -7 600.776 75.3059   1
   4   1  -6 708.067 75.1151  -2
  -4  -1  -8 708.067 75.1151   1
   4   1  -7 4750.65 129.447  -2
  -4  -1  -9 4750.65 129.447   1
  -4  -1   8 9071.73 154.198  -2
   4   1  10 9071.73 154.198   1
  -4  -1   9 7947.62 123.011  -2
   4   1  11 7947.62 123.011   1
   4   1 -10 9776.93 147.486  -2
  -4  -1 -12 9776.93 147.486   1
   4   1 -11 8440.46 98.2967  -2
  -4  -1 -13 8440.46 98.2967   1
   4   1 -12 3035.83 69.4350  -2
  -4  -1 -14 3035.83 69.4350   1
   4   1 -13 1576.35 68.4661  -2
  -4  -1 -15 1576.35 68.4661   1
   4   1 -14 4047.78 87.1574  -2
  -4  -1 -16 4047.78 87.1574   1
   4   1 -15 5189.73 93.4796  -2
  -4  -1 -17 5189.73 93.4796   1
   4   1 -16 6378.36 108.637  -2
  -4  -1 -18 6378.36 108.637   1
  -4  -1  17 2982.01 84.5323  -2
   4   1  19 2982.01 84.5323   1
   4   1 -18 1333.46 74.8668  -2
  -4  -1 -20 1333.46 74.8668   1
   4   1 -19 1364.87 88.6776  -2
  -4  -1 -21 1364.87 88.6776   1
   4   1 -20 2058.34 101.776  -2
  -4  -1 -22 2058.34 101.776   1
   4   1 -21 1456.37 72.9722  -2
  -4  -1 -23 1456.37 72.9722   1
   4   1 -22 497.095 60.4860  -2
  -4  -1 -24 497.095 60.4860   1
   4   1 -23 345.743 58.6848  -2
  -4  -1 -25 345.743 58.6848   1
   4   1 -24 664.247 58.0202  -2
  -4  -1 -26 664.247 58.0202   1
   4   1 -25 712.227 60.7461  -2
  -4  -1 -27 712.227 60.7461   1
   4   1 -26 547.430 52.0643  -2
  -4  -1 -28 547.430 52.0643   1
  -4  -1 -29 552.586 92.2995   1
  -4  -1  27 1816.11 75.0235  -2
   4   1  29 1816.11 75.0235   1
  -4  -1 -30 477.937 59.3120   1
  -4  -1  28 1613.32 86.9798  -2
   4   1  30 1613.32 86.9798   1
   4   1  31 149.472 39.2064   1
  -4  -1  29 842.343 74.7110  -2
   4   1  31 842.343 74.7110   1
   4   1  32 568.522 32.2159   1
   4   1  33 3247.47 78.3734   1
  -4  -2 -33 6443.38 94.0568  -2
   4   2 -30 6443.38 94.0568   1
  -4  -2 -32 994.728 51.0994  -2
   4   2 -29 994.728 51.0994   1
  -4  -2 -31 620.739 43.8801  -2
   4   2 -28 620.739 43.8801   1
  -4  -2 -30 736.272 64.9567  -2
   4   2 -27 736.272 64.9567   1
   4   2 -26 147.733 85.5854   1
   4   2  29 225.888 52.9638  -2
  -4  -2  26 225.888 52.9638   1
  -4  -2 -28 2860.44 84.7885  -2
   4   2 -25 2860.44 84.7885   1
   4   2  27 1462.08 95.7560  -2
  -4  -2  24 1462.08 95.7560   1
   4   2  26 3722.25 81.7939  -2
  -4  -2  23 3722.25 81.7939   1
   4   2  25 3776.46 125.948  -2
  -4  -2  22 3776.46 125.948   1
   4   2  24 7139.18 144.402  -2
  -4  -2  21 7139.18 144.402   1
   4   2  23 364.791 50.5383  -2
  -4  -2  20 364.791 50.5383   1
   4   2  22 1384.59 74.0063  -2
  -4  -2  19 1384.59 74.0063   1
   4   2  21 9358.52 154.432  -2
  -4  -2  18 9358.52 154.432   1
   4   2  20 4181.17 130.671  -2
  -4  -2  17 4181.17 130.671   1
   4   2  19 1396.31 68.7555  -2
  -4  -2  16 1396.31 68.7555   1
   4   2  18 2028.28 81.8933  -2
  -4  -2  15 2028.28 81.8933   1
   4   2  17 5738.27 151.484  -2
  -4  -2  14 5738.27 151.484   1
   4   2  16 11542.0 223.172  -2
  -4  -2  13 11542.0 223.172   1
  -4  -2 -15 6915.87 176.396  -2
   4   2 -12 6915.87 176.396   1
  -4  -2 -14 1739.65 96.6395  -2
   4   2 -11 1739.65 96.6395   1
  -4  -2 -13 1459.81 58.4378  -2
   4   2 -10 1459.81 58.4378   1
  -4  -2 -12 7256.59 89.2951  -2
   4   2  -9 7256.59 89.2951   1
  -4  -2 -11 16013.8 138.327  -2
   4   2  -8 16013.8 138.327   1
  -4  -2 -10 3710.67 71.2532  -2
   4   2  -7 3710.67 71.2532   1
  -4  -2  -9 1441.60 70.1566  -2
   4   2  -6 1441.60 70.1566   1
  -4  -2  -8 10976.6 115.495  -2
   4   2  -5 10976.6 115.495   1
  -4  -2  -7 2872.17 102.530  -2
   4   2  -4 2872.17 102.530   1
  -4  -2  -6 16929.5 190.989  -2
   4   2  -3 16929.5 190.989   1
  -4  -2  -5 8944.42 316.307  -2
   4   2  -2 8944.42 316.307   1
  -4  -2  -4 15084.5 315.880  -2
   4   2  -1 15084.5 315.880   1
  -4  -2  -3 19029.7 348.406  -2
   4   2   0 19029.7 348.406   1
  -4  -2  -2 1507.92 157.270  -2
   4   2   1 1507.92 157.270   1
  -4  -2  -1 4815.50 172.468  -2
   4   2   2 4815.50 172.468   1
  -4  -2   0 5281.80 215.298  -2
   4   2   3 5281.80 215.298   1
  -4  -2   1 15896.2 264.998  -2
   4   2   4 15896.2 264.998   1
  -4  -2   2 18677.4 429.041  -2
   4   2   5 18677.4 429.041   1
   4   2  -3 6954.33 106.162  -2
  -4  -2  -6 6954.33 106.162   1
   4   2   7 4250.89 238.867   1
   4   2  -4 5593.12 78.7110  -2
  -4  -2  -7 5593.12 78.7110   1
   4   2  -5 65329.1 289.549  -2
  -4  -2  -8 65329.1 289.549   1
   4   2  -6 7109.94 96.5031  -2
  -4  -2  -9 7109.94 96.5031   1
   4   2  -7 22326.2 132.125  -2
  -4  -2 -10 22326.2 132.125   1
  -4  -2   8 116137. 524.462  -2
   4   2  11 116137. 524.462   1
  -4  -2   9 29898.7 185.896  -2
   4   2  12 29898.7 185.896   1
  -4  -2  10 3081.49 62.4580  -2
   4   2  13 3081.49 62.4580   1
  -4  -2  11 5416.33 78.1449  -2
   4   2  14 5416.33 78.1449   1
  -4  -2  12 1701.93 67.8376  -2
   4   2  15 1701.93 67.8376   1
  -4  -2  13 17060.8 179.998  -2
   4   2  16 17060.8 179.998   1
   4   2 -14 11303.2 189.564  -2
  -4  -2 -17 11303.2 189.564   1
   4   2 -15 18153.3 154.144  -2
  -4  -2 -18 18153.3 154.144   1
   4   2 -16 8347.34 126.722  -2
  -4  -2 -19 8347.34 126.722   1
   4   2 -17 6874.39 162.008  -2
  -4  -2 -20 6874.39 162.008   1
   4   2 -18 1312.01 96.9602  -2
  -4  -2 -21 1312.01 96.9602   1
   4   2 -19 8364.24 183.803  -2
  -4  -2 -22 8364.24 183.803   1
   4   2 -20 2466.08 115.233  -2
  -4  -2 -23 2466.08 115.233   1
   4   2 -21 4413.56 163.893  -2
  -4  -2 -24 4413.56 163.893   1
   4   2 -22 707.492 77.7150  -2
  -4  -2 -25 707.492 77.7150   1
   4   2 -23 1705.99 83.4966  -2
  -4  -2 -26 1705.99 83.4966   1
   4   2 -24 3271.03 91.6651  -2
  -4  -2 -27 3271.03 91.6651   1
   4   2 -25 370.840 58.1119  -2
  -4  -2 -28 370.840 58.1119   1
   4   2 -26 261.414 55.0057  -2
  -4  -2 -29 261.414 55.0057   1
   4   2 -27 2977.67 72.9015  -2
  -4  -2 -30 2977.67 72.9015   1
  -4  -2  28 354.953 44.9191  -2
   4   2  31 354.953 44.9191   1
  -4  -2  29 1244.38 46.8537  -2
   4   2  32 1244.38 46.8537   1
  -4  -2  30 2190.72 95.6522  -2
   4   2  33 2190.72 95.6522   1
   4   3 -29 133.323 34.3443   1
   4   3 -28 161.285 36.1434   1
   4   3 -27 303.621 42.4635   1
   4   3  31 14.5390 65.3036  -2
  -4  -3  27 14.5390 65.3036   1
   4   3 -26 87.8804 48.0840   1
   4   3  30 204.057 63.1642  -2
  -4  -3  26 204.057 63.1642   1
   4   3 -25 113.713 91.0998   1
   4   3  29 542.613 74.1415  -2
  -4  -3  25 542.613 74.1415   1
   4   3 -24 601.777 106.803   1
   4   3  28 1235.40 84.2707  -2
  -4  -3  24 1235.40 84.2707   1
   4   3 -23 359.341 114.423   1
   4   3  27 1367.12 90.9002  -2
  -4  -3  23 1367.12 90.9002   1
   4   3  26 1689.02 84.8710  -2
  -4  -3  22 1689.02 84.8710   1
   4   3 -21 1658.05 116.012   1
   4   3  25 3499.28 113.510  -2
  -4  -3  21 3499.28 113.510   1
   4   3  24 10363.6 113.225  -2
  -4  -3  20 10363.6 113.225   1
   4   3  23 12942.1 145.718  -2
  -4  -3  19 12942.1 145.718   1
   4   3  22 4311.83 134.210  -2
  -4  -3  18 4311.83 134.210   1
   4   3  21 2777.84 124.960  -2
  -4  -3  17 2777.84 124.960   1
   4   3  20 6611.31 114.387  -2
  -4  -3  16 6611.31 114.387   1
   4   3  19 14598.2 160.769  -2
  -4  -3  15 14598.2 160.769   1
  -4  -3 -18 11264.9 137.993  -2
   4   3 -14 11264.9 137.993   1
  -4  -3 -17 5151.84 120.467  -2
   4   3 -13 5151.84 120.467   1
   4   3  16 2071.75 81.0874  -2
  -4  -3  12 2071.75 81.0874   1
   4   3 -11 226.226 208.019   1
  -4  -3 -15 700.582 70.1832  -2
   4   3 -11 700.582 70.1832   1
  -4  -3 -14 984.780 70.0158  -2
   4   3 -10 984.780 70.0158   1
  -4  -3 -13 4163.00 74.4181  -2
   4   3  -9 4163.00 74.4181   1
  -4  -3 -12 9427.15 104.658  -2
   4   3  -8 9427.15 104.658   1
  -4  -3 -11 17439.4 137.356  -2
   4   3  -7 17439.4 137.356   1
  -4  -3 -10 22051.0 137.346  -2
   4   3  -6 22051.0 137.346   1
  -4  -3  -9 14622.6 181.672  -2
   4   3  -5 14622.6 181.672   1
  -4  -3  -8 7236.42 116.519  -2
   4   3  -4 7236.42 116.519   1
   4   3   7 4046.09 91.3380  -2
  -4  -3   3 4046.09 91.3380   1
   4   3   6 6373.73 83.0432  -2
  -4  -3   2 6373.73 83.0432   1
   4   3   5 5217.64 93.8203  -2
  -4  -3   1 5217.64 93.8203   1
   4   3   4 4738.31 122.735  -2
  -4  -3   0 4738.31 122.735   1
   4   3   3 9304.30 116.589  -2
  -4  -3  -1 9304.30 116.589   1
   4   3   2 14656.3 156.106  -2
  -4  -3  -2 14656.3 156.106   1
   4   3   1 8596.63 144.449  -2
  -4  -3  -3 8596.63 144.449   1
   4   3   0 4496.64 113.529  -2
  -4  -3  -4 4496.64 113.529   1
   4   3  -1 16168.2 167.954  -2
  -4  -3  -5 16168.2 167.954   1
   4   3  -2 29312.9 345.881  -2
  -4  -3  -6 29312.9 345.881   1
   4   3  -3 20360.4 148.860  -2
  -4  -3  -7 20360.4 148.860   1
  -4  -3   4 14455.6 197.627  -2
   4   3   8 14455.6 197.627   1
   4   3   9 2234.72 240.876   1
  -4  -3   5 5530.29 140.705  -2
   4   3   9 5530.29 140.705   1
   4   3  10 2438.78 260.956   1
  -4  -3   6 4750.48 118.438  -2
   4   3  10 4750.48 118.438   1
   4   3  11 750.273 206.031   1
  -4  -3   7 3175.32 100.199  -2
   4   3  11 3175.32 100.199   1
   4   3  12 376.693 174.662   1
  -4  -3   8 1258.87 87.7546  -2
   4   3  12 1258.87 87.7546   1
  -4  -3   9 639.064 86.3581  -2
   4   3  13 639.064 86.3581   1
  -4  -3  10 1065.78 91.3276  -2
   4   3  14 1065.78 91.3276   1
  -4  -3  11 4466.61 104.160  -2
   4   3  15 4466.61 104.160   1
   4   3 -12 14445.5 147.944  -2
  -4  -3 -16 14445.5 147.944   1
   4   3 -13 27345.2 180.773  -2
  -4  -3 -17 27345.2 180.773   1
   4   3 -14 36848.8 291.444  -2
  -4  -3 -18 36848.8 291.444   1
   4   3 -15 40403.4 306.326  -2
  -4  -3 -19 40403.4 306.326   1
   4   3 -16 32122.1 263.057  -2
  -4  -3 -20 32122.1 263.057   1
   4   3 -17 15990.6 215.930  -2
  -4  -3 -21 15990.6 215.930   1
   4   3 -18 2992.78 115.495  -2
  -4  -3 -22 2992.78 115.495   1
   4   3 -19 4593.41 117.029  -2
  -4  -3 -23 4593.41 117.029   1
   4   3 -20 10165.1 131.825  -2
  -4  -3 -24 10165.1 131.825   1
   4   3 -21 8860.70 124.502  -2
  -4  -3 -25 8860.70 124.502   1
   4   3 -22 8196.85 146.347  -2
  -4  -3 -26 8196.85 146.347   1
  -4  -3 -27 4044.40 99.6835   1
  -4  -3  23 5367.60 173.441  -2
   4   3  27 5367.60 173.441   1
  -4  -3 -28 2873.46 87.3333   1
  -4  -3  24 3616.29 158.477  -2
   4   3  28 3616.29 158.477   1
  -4  -3 -29 2516.75 67.4702   1
  -4  -3  25 3125.59 145.099  -2
   4   3  29 3125.59 145.099   1
  -4  -3 -30 85.3450 44.4223   1
  -4  -3  26 183.717 116.234  -2
   4   3  30 183.717 116.234   1
  -4  -3 -31 220.300 36.5673   1
   4   3  32 1058.51 40.1433   1
   4   3  33 1035.50 41.9807   1
  -4  -4 -32 239.006 42.2357  -2
   4   4 -28 239.006 42.2357   1
   4   4 -27 100.291 59.6746   1
   4   4  31 170.185 49.1243  -2
  -4  -4  27 170.185 49.1243   1
   4   4  30 1002.82 47.1283  -2
  -4  -4  26 1002.82 47.1283   1
   4   4  29 2124.04 66.9598  -2
  -4  -4  25 2124.04 66.9598   1
   4   4  28 715.668 58.8462  -2
  -4  -4  24 715.668 58.8462   1
   4   4  27 909.294 72.3702  -2
  -4  -4  23 909.294 72.3702   1
   4   4  26 1879.44 85.7682  -2
  -4  -4  22 1879.44 85.7682   1
   4   4  25 15404.3 221.854  -2
  -4  -4  21 15404.3 221.854   1
   4   4  24 4213.91 113.453  -2
  -4  -4  20 4213.91 113.453   1
   4   4  23 7617.67 154.157  -2
  -4  -4  19 7617.67 154.157   1
   4   4  22 1793.13 75.9414  -2
  -4  -4  18 1793.13 75.9414   1
   4   4  21 5863.58 141.539  -2
  -4  -4  17 5863.58 141.539   1
   4   4  20 8184.32 154.465  -2
  -4  -4  16 8184.32 154.465   1
  -4  -4 -19 2788.06 89.6294  -2
   4   4 -15 2788.06 89.6294   1
  -4  -4 -18 4210.39 114.109  -2
   4   4 -14 4210.39 114.109   1
  -4  -4 -17 7665.92 146.398  -2
   4   4 -13 7665.92 146.398   1
  -4  -4 -16 2223.55 71.1304  -2
   4   4 -12 2223.55 71.1304   1
  -4  -4 -15 4058.05 84.4160  -2
   4   4 -11 4058.05 84.4160   1
  -4  -4 -14 2032.01 80.6390  -2
   4   4 -10 2032.01 80.6390   1
   4   4  13 14444.4 170.536  -2
  -4  -4   9 14444.4 170.536   1
   4   4  12 21576.9 280.196  -2
  -4  -4   8 21576.9 280.196   1
   4   4  11 41011.1 325.149  -2
  -4  -4   7 41011.1 325.149   1
   4   4  10 23627.3 165.873  -2
  -4  -4   6 23627.3 165.873   1
   4   4   9 3964.97 77.3725  -2
  -4  -4   5 3964.97 77.3725   1
   4   4   8 3574.00 108.217  -2
  -4  -4   4 3574.00 108.217   1
   4   4   7 10520.0 158.566  -2
  -4  -4   3 10520.0 158.566   1
   4   4   6 9287.63 121.874  -2
  -4  -4   2 9287.63 121.874   1
   4   4   5 1822.63 106.223  -2
  -4  -4   1 1822.63 106.223   1
   4   4   4 45457.7 332.441  -2
  -4  -4   0 45457.7 332.441   1
   4   4   3 12501.1 136.002  -2
  -4  -4  -1 12501.1 136.002   1
   4   4   2 605.020 66.0790  -2
  -4  -4  -2 605.020 66.0790   1
   4   4   1 20446.8 228.311  -2
  -4  -4  -3 20446.8 228.311   1
   4   4   0 36509.2 181.877  -2
  -4  -4  -4 36509.2 181.877   1
   4   4  -1 4062.13 69.0439  -2
  -4  -4  -5 4062.13 69.0439   1
  -4  -4   2 1650.04 69.0424  -2
   4   4   6 1650.04 69.0424   1
  -4  -4   3 2210.64 67.4864  -2
   4   4   7 2210.64 67.4864   1
  -4  -4   4 599.805 72.6945  -2
   4   4   8 599.805 72.6945   1
  -4  -4   5 1983.16 89.0134  -2
   4   4   9 1983.16 89.0134   1
  -4  -4   6 14558.2 152.164  -2
   4   4  10 14558.2 152.164   1
  -4  -4   7 4401.58 131.979  -2
   4   4  11 4401.58 131.979   1
   4   4  12 6491.94 275.217   1
  -4  -4   8 3481.67 159.905  -2
   4   4  12 3481.67 159.905   1
  -4  -4   9 4018.27 130.829  -2
   4   4  13 4018.27 130.829   1
  -4  -4  10 771.943 95.9152  -2
   4   4  14 771.943 95.9152   1
  -4  -4  11 4415.50 122.967  -2
   4   4  15 4415.50 122.967   1
  -4  -4  12 4824.66 146.499  -2
   4   4  16 4824.66 146.499   1
  -4  -4  13 1779.73 106.616  -2
   4   4  17 1779.73 106.616   1
  -4  -4  14 6255.95 168.306  -2
   4   4  18 6255.95 168.306   1
   4   4 -15 27438.8 297.058  -2
  -4  -4 -19 27438.8 297.058   1
   4   4 -16 4100.87 137.520  -2
  -4  -4 -20 4100.87 137.520   1
   4   4 -17 1583.37 100.807  -2
  -4  -4 -21 1583.37 100.807   1
   4   4 -18 327.096 97.6783  -2
  -4  -4 -22 327.096 97.6783   1
   4   4 -19 1915.97 106.466  -2
  -4  -4 -23 1915.97 106.466   1
   4   4 -20 1420.24 99.4520  -2
  -4  -4 -24 1420.24 99.4520   1
   4   4 -21 1574.58 117.157  -2
  -4  -4 -25 1574.58 117.157   1
   4   4 -22 5592.32 146.401  -2
  -4  -4 -26 5592.32 146.401   1
   4   4 -23 6164.16 143.663  -2
  -4  -4 -27 6164.16 143.663   1
   4   4 -24 337.659 60.8706  -2
  -4  -4 -28 337.659 60.8706   1
   4   4 -25 5403.20 95.3697  -2
  -4  -4 -29 5403.20 95.3697   1
   4   4 -26 2814.38 75.9015  -2
[truncated: 115,059 more chars]
