# Supplementary material for: Synthesis and crystal structure of 2,2,2-tri­chloroethyl N-{4-[6-(1-hy­droxy­eth­yl)-1,2,4,5-tetra­zin-3-yl]benz­yl}carbamate
Source: Acta Crystallogr E Crystallogr Commun. 2025 Jan 24;81(Pt 2):164–8. doi: 10.1107/S2056989025000441 (PMC11799789; doi:10.1107/S2056989025000441)
Supplement: Supplementary file 2 [file e-81-00164-Isup2.hkl]

#
# h,k,l, Fc-squared, Fo-squared, sigma(Fo-squared), status flag
#
data_I
_shelx_title ' voss04_twin1_hklf4_a.res in P-1'
_shelx_refln_list_code          4
_shelx_F_calc_maximum      234.38
_exptl_crystal_F_000       832.00
_reflns_d_resolution_high  0.7933

loop_
 _space_group_symop_operation_xyz
 'x, y, z'
 '-x, -y, -z'

_cell_length_a     5.6812
_cell_length_b     9.7973
_cell_length_c    30.9679
_cell_angle_alpha  84.834
_cell_angle_beta   86.981
_cell_angle_gamma  83.857

_shelx_F_squared_multiplier     1.000

loop_
 _refln_index_h
 _refln_index_k
 _refln_index_l
 _refln_F_squared_calc
 _refln_F_squared_meas
 _refln_F_squared_sigma
 _refln_observed_status
   0   0   3       3323.11       3187.38         7.81 o
   0   0   4       3581.16       3493.71         9.69 o
   0   0  -5         17.63          9.99         2.92 o
   0   0   6       3947.31       3854.40        12.76 o
   0   0  -7       1262.21       1237.38        12.57 o
   0   0   8      10406.27      10425.60        34.79 o
   0   0   9       8873.52       9356.90        27.02 o
   0   0 -10       3564.82       3275.22        27.42 o
   0   0 -11        427.53        284.07        11.57 o
   0   0 -12         44.17         27.90         5.22 o
   0   0 -13        539.10        419.02        13.81 o
   0   0 -14        516.06        503.28        10.16 o
   0   0  15          7.77          8.23         6.52 o
   0   0 -16         25.26         51.48         8.33 o
   0   0 -17       1713.89       1410.35        25.46 o
   0   0 -18        333.86        358.33        14.03 o
   0   0 -19       1108.24       1106.22        23.71 o
   0   0 -20        113.93        132.54         8.48 o
   0   0 -21        232.50        242.28         8.23 o
   0   0 -22         25.01         13.56         7.61 o
   0   0  23        745.65        770.48         6.54 o
   0   0 -24        405.66        521.13         6.02 o
   0   0 -25       1504.22       1435.20        22.94 o
   0   0 -26       1727.21       2328.64        11.11 o
   0   0 -27        662.41        753.66         7.29 o
   0   0 -28        155.59        232.23         4.93 o
   0   0 -29        901.06        872.45        14.57 o
   0   0  30        225.85        243.91        11.12 o
   0   0  31        339.55        297.74        10.40 o
   0   0  32       1792.43       1727.26        18.71 o
   0   0  33        455.20        471.40        10.06 o
   0   0  34        578.22        584.34         8.35 o
   0   0  35         52.60         34.54         4.11 o
   0   0 -36         34.28         39.07         4.08 o
   0   0 -37         26.04         24.81         3.37 o
   0   0 -38         49.39         92.80         4.42 o
   0  -1  38         10.94         13.09         2.71 o
   0   1 -37          2.23          5.34         1.95 o
   0  -1  36         93.74         97.06         3.19 o
   0   1 -35        316.56        289.23         5.02 o
   0   1 -34        168.43        147.88         5.86 o
   0  -1  34        181.42        234.97         7.03 o
   0  -1  33         69.60         79.51         5.38 o
   0   1 -32         10.35         10.22         7.58 o
   0  -1  32         10.69         16.92         5.99 o
   0  -1  31        234.25        254.90         5.83 o
   0  -1  30        307.01        386.52         5.55 o
   0   1 -29        204.73        183.98         5.48 o
   0   1 -28         36.79         68.91         4.96 o
   0  -1  27        114.99         99.42         4.54 o
   0  -1  26        748.06        850.64         7.56 o
   0  -1  25        377.88        410.79         6.18 o
   0   1 -24        223.54        207.96         4.93 o
   0   1 -23        455.34        424.65         5.58 o
   0   1 -22        392.41        431.61         7.99 o
   0   1 -21         94.38         85.50        11.53 o
   0  -1  21        192.27        206.03        17.99 o
   0  -1  20          2.96         16.45         9.48 o
   0  -1  19         59.92         55.85         7.30 o
   0   1 -18        103.77         77.38         7.56 o
   0   1 -17        364.33        312.13        10.90 o
   0   1 -16        830.60        989.94        12.95 o
   0   1 -15        496.94        517.27        12.25 o
   0   1 -14        283.29        321.54        10.96 o
   0   1 -13         96.32         97.55         7.66 o
   0  -1  12         75.93         60.75         8.57 o
   0   1 -12        109.92         85.37         9.48 o
   0  -1  11        206.27        196.59        10.43 o
   0  -1  11        208.10        238.75        11.02 o
   0  -1  10         19.38        103.40         9.42 o
   0   1 -10        180.33        246.70        11.78 o
   0  -1   9          1.98        305.25        11.66 o
   0   1  -9        625.23        664.95        14.08 o
   0  -1   8        134.25        450.72        13.30 o
   0  -1   8       1241.46       1010.27        14.98 o
   0  -1   7        138.63        298.27        11.61 o
   0   1  -7        867.81        648.34        19.43 o
   0  -1   6        182.37        209.12         6.63 o
   0   1  -6        681.27        551.24        18.49 o
   0   1  -5        292.91        256.61         6.29 o
   0   1  -5        528.59        494.96        17.56 o
   0   1  -4        209.01        182.68         7.24 o
   0   1  -3         38.23         27.02         5.28 o
   0  -1   3        107.97         66.26         5.23 o
   0   1  -2        255.94        161.23         3.54 o
   0  -1   1        325.08        173.49         3.99 o
   0   1   0          1.92          6.18         1.89 o
   0  -1  -1        159.35         90.26         3.45 o
   0  -1  -1        159.62        181.64         5.92 o
   0  -1  -2        105.23         43.40         3.56 o
   0  -1  -3         13.93         16.06         1.42 o
   0  -1  -4        495.41        351.11         4.86 o
   0  -1  -5        907.60        617.39         5.70 o
   0   1   6       1674.17       1173.58        10.86 o
   0  -1  -6       1715.41       1491.00        11.52 o
   0   1   7       3544.00       2804.42        18.08 o
   0  -1  -7       3569.67       3397.47        17.31 o
   0   1   8       5179.78       4081.54        22.95 o
   0  -1  -8       5199.30       4759.00        22.52 o
   0  -1  -9       7884.08       7674.54        29.16 o
   0   1  10       4427.62       4516.28        26.52 o
   0   1  11       1146.07       1448.81        17.68 o
   0  -1 -12         42.06        119.57         7.71 o
   0   1  13        252.15        226.49         7.47 o
   0  -1 -14        634.65        581.00         9.09 o
   0  -1 -15        887.40        973.42        15.30 o
   0   1  16        741.84        787.08        10.49 o
   0  -1 -17        366.42        490.01        10.42 o
   0   1  18        216.57        170.22        10.34 o
   0  -1 -19        568.35        621.26        11.86 o
   0   1  20        419.09        455.38        11.22 o
   0  -1 -21         19.71         18.40         9.84 o
   0   1  21         19.73         69.45        10.32 o
   0  -1 -22        695.36        668.64        21.64 o
   0   1  22        708.65        732.96        14.63 o
   0  -1 -23       1242.61       1410.88        12.72 o
   0  -1 -24        746.76        581.55        24.52 o
   0  -1 -24        796.06        932.31        12.36 o
   0  -1 -25        352.78        439.41         8.12 o
   0  -1 -26        315.43        373.00         8.02 o
   0  -1 -27        387.15        408.10         9.09 o
   0  -1 -28        219.40        248.78         9.16 o
   0  -1 -29        135.46        117.89        10.72 o
   0   1  29        137.95        150.87         7.20 o
   0  -1 -30          9.10         11.48         9.15 o
   0  -1 -30         37.74         43.53         5.76 o
   0  -1 -31        107.34        111.29         5.82 o
   0  -1 -32         95.62        140.50         5.85 o
   0  -1 -33          3.86         14.52         5.05 o
   0  -1 -34         15.42         16.32         4.29 o
   0   1  34         24.92         31.39         6.22 o
   0  -1 -35         92.29         85.69         3.76 o
   0   1  35        116.00        106.65         8.41 o
   0  -1 -36         13.10         20.33         3.22 o
   0  -1 -37         25.08         21.87         2.48 o
   0   1  38        243.65        200.53         3.87 o
   0   2 -37        229.57        292.44         5.98 o
   0  -2  36        319.53        382.36         5.74 o
   0   2 -35         28.03         36.74         3.42 o
   0  -2  34        126.32        162.87         5.92 o
   0  -2  33         66.71         78.35         4.52 o
   0  -2  32        354.55        322.72         5.84 o
   0  -2  31         25.83         20.53         3.54 o
   0  -2  30        271.92        279.89         6.13 o
   0  -2  29        130.27        216.24         6.12 o
   0   2 -28        684.86        771.78         8.35 o
   0  -2  27       5619.29       6560.98        30.07 o
   0   2 -26        170.87        126.34         4.88 o
   0  -2  25       1986.36       2151.20        17.58 o
   0   2 -24       3416.55       4015.05        22.68 o
   0  -2  23        140.48        148.55         5.91 o
   0  -2  22        262.65        304.82         4.85 o
   0   2 -21        192.48        267.02        15.88 o
   0  -2  20       1839.00       2079.18        32.72 o
   0   2 -19       6632.98       7731.21        58.28 o
   0   2 -18       7887.70       9226.03        60.93 o
   0   2 -17       5190.57       5436.35        48.24 o
   0  -2  16       2996.32       2860.93        35.19 o
   0   2 -15        211.25        228.67        10.40 o
   0   2 -14       5540.97       5855.60        44.66 o
   0   2 -13        351.20        519.90        12.71 o
   0  -2  12       1096.48       1235.36        17.27 o
   0  -2  11       2158.40       2038.22        24.05 o
   0   2 -10       4023.16       4178.52        33.50 o
   0  -2   9        124.69        149.98         8.31 o
   0  -2   8       2352.44       2302.34        20.30 o
   0  -2   7       6841.83       6987.05        36.47 o
   0  -2   6       2804.16       2796.20        17.94 o
   0   2  -5       4803.58       4791.07        22.88 o
   0   2  -4       3414.20       3379.14        23.00 o
   0  -2   3       2827.13       2994.15        21.18 o
   0  -2   2        647.41        695.64        11.59 o
   0  -2   1       7041.14       7493.57        33.29 o
   0  -2   0       4383.50       4478.80        25.12 o
   0   2   1       9937.14      10577.23        30.20 o
   0  -2  -2       2181.39       2233.86        11.01 o
   0  -2  -3        822.86        822.91         6.74 o
   0   2   4       8346.15       8093.98        28.08 o
   0  -2  -5      21603.44      22517.70        78.67 o
   0  -2  -6      17138.27      18118.46        54.74 o
   0  -2  -7       1610.28       1840.23        19.99 o
   0   2   8      20556.31      21956.59        28.00 o
   0   2   9        357.51         44.46         9.51 o
   0  -2  -9        681.58        701.67        11.10 o
   0  -2 -10         21.75         26.77         5.36 o
   0   2  11        662.77        679.58        16.43 o
   0  -2 -12        626.06        516.47        11.24 o
   0   2  13        201.90        151.05        10.55 o
   0  -2 -14        548.95        617.32        13.05 o
   0   2  15        886.58        871.53        17.98 o
   0  -2 -16         32.66         32.44         7.29 o
   0  -2 -17       2858.64       2849.22        28.92 o
   0  -2 -18        737.61        773.54        21.29 o
   0  -2 -19       1168.73       1174.82        25.70 o
   0   2  20       2048.22       1864.81        31.91 o
   0   2  21        747.77        643.75        20.78 o
   0  -2 -22        678.35        812.82        18.59 o
   0  -2 -23        383.38        417.62         7.14 o
   0  -2 -24         49.78         59.28         4.53 o
   0   2  25        678.89        656.51        10.93 o
   0  -2 -26        376.18        342.86         9.22 o
   0  -2 -27         56.99         44.52         5.35 o
   0  -2 -28        813.69        793.81         9.07 o
   0  -2 -29        169.29        161.73         9.07 o
   0  -2 -30         60.33         56.95         5.76 o
   0  -2 -31        603.10        730.44         8.54 o
   0  -2 -32        114.45        140.90         5.40 o
   0  -2 -33        291.28        400.78         7.58 o
   0  -2 -34        437.23        552.21         7.45 o
   0  -2 -35        393.67        528.46        10.00 o
   0   2  36          9.45         14.44         4.21 o
   0  -2 -37         81.22         93.04         5.00 o
   0  -2 -38        342.74        366.12         5.85 o
   0  -3  36         16.26         11.07         2.66 o
   0   3 -35          0.90          4.18         3.31 o
   0  -3  35         20.00         18.39         5.66 o
   0  -3  34         48.39         40.26         2.58 o
   0   3 -34         54.71         48.72         5.29 o
   0   3 -33        234.43        225.59         4.91 o
   0  -3  33        249.34        267.77         4.68 o
   0  -3  32        215.20        219.18         4.71 o
   0   3 -31        215.92        281.30         6.20 o
   0   3 -30        168.77        160.40         6.84 o
   0  -3  29        172.76        160.84         5.48 o
   0   3 -28         17.19         23.35         3.76 o
   0   3 -27         55.07         57.43         3.94 o
   0  -3  26        154.25        176.96         4.75 o
   0   3 -25        130.95        131.09         5.18 o
   0   3 -24         22.30         33.33        14.19 o
   0  -3  24        138.66        150.02         4.31 o
   0  -3  23       1187.00       1152.56         7.80 o
   0   3 -22        831.23        660.91        11.77 o
   0  -3  22       1050.07       1293.00        10.31 o
   0  -3  21        458.45        442.37         6.47 o
   0   3 -20        175.93        197.09         4.68 o
   0  -3  19        185.55        183.84        14.06 o
   0  -3  18        249.01        341.14        16.22 o
   0  -3  17        342.67        308.66        14.46 o
   0   3 -16        842.73        777.83        19.27 o
   0  -3  15        658.12        734.37        16.36 o
   0   3 -14         19.68         27.47        11.21 o
   0   3 -13         97.34        100.75         9.15 o
   0  -3  12       1868.28       2058.52        20.52 o
   0  -3  11        481.64        534.49        14.13 o
   0  -3  10       1012.36        814.03        16.47 o
   0  -3   9       3700.88       3931.11        29.60 o
   0   3  -8       2898.14       3373.64        25.24 o
   0   3  -7       2250.05       2450.41        18.88 o
   0   3  -6       1088.55       1114.97        17.19 o
   0   3  -5        924.11        918.48        11.61 o
   0  -3   4        608.98        495.58         7.58 o
   0  -3   3         81.56         65.69         4.12 o
   0   3  -3        188.87        165.35         8.78 o
   0   3  -2        171.15        136.64         8.89 o
   0   3  -1        489.87        335.76         5.11 o
   0   3  -1        601.45        637.14        10.87 o
   0  -3   0       1826.86       1535.36        12.88 o
   0  -3  -1       1727.37       1725.73        12.99 o
   0  -3  -2       1893.30       1630.04         8.25 o
   0   3   3        861.61        971.85         7.03 o
   0   3   4         24.52         60.53         2.80 o
   0   3   5        762.33        621.60         5.36 o
   0  -3  -5        773.81        620.80         7.02 o
   0   3   6       4174.68       3310.63        13.63 o
   0   3   6       4177.68       3734.74        18.44 o
   0   3   7       6034.04       4698.23        23.85 o
   0  -3  -7       6044.55       6011.81        31.34 o
   0   3   8       5959.41       4789.56        22.00 o
   0  -3  -8       5994.55       6191.11        32.40 o
   0   3   9       3803.42       2795.76        14.24 o
   0  -3  -9       4044.80       3977.91        20.64 o
   0   3  10       1121.15       1174.65        12.59 o
   0  -3 -11        572.83        545.77         9.68 o
   0   3  12        142.60         90.71         6.83 o
   0  -3 -13         68.21         77.07         7.99 o
   0  -3 -14        375.87        287.39        10.42 o
   0  -3 -15         33.64         34.25         5.75 o
   0  -3 -16          8.10         19.32         7.77 o
   0  -3 -17        378.82        404.07        12.80 o
   0  -3 -18       1436.89       1399.23        16.52 o
   0  -3 -19       1936.47       2015.24        19.13 o
   0   3  20       1051.76       1179.74        15.63 o
   0  -3 -21        131.90        181.04         8.89 o
   0  -3 -22        360.20        359.59         6.73 o
   0  -3 -23       1656.32       1702.71        10.63 o
   0  -3 -24       1671.57       1922.78        13.04 o
   0  -3 -25       1224.75       1281.36        11.36 o
   0  -3 -26        829.67        969.30        12.17 o
   0  -3 -27        832.56        942.40        11.67 o
   0  -3 -28        547.02        669.04         8.87 o
   0  -3 -29        101.89        153.80         6.44 o
   0  -3 -30        111.53        101.90         7.69 o
   0  -3 -31        653.67        753.50        11.03 o
   0  -3 -32        935.22       1142.68        12.06 o
   0  -3 -33        556.94        760.57        10.23 o
   0  -3 -34        295.19        356.59         7.74 o
   0  -3 -35        105.91        103.79         6.79 o
   0  -3 -35        138.91        166.40         6.39 o
   0   3  36         44.86         36.39         2.47 o
   0   3  37        135.67         94.17         3.26 o
   0   3  38         64.41         46.92         3.89 o
   0   4 -35        394.41        526.60         9.48 o
   0   4 -34        145.13        163.91         4.32 o
   0  -4  33        419.90        587.98         7.48 o
   0   4 -32         23.12         33.89         3.88 o
   0  -4  31         33.09         40.52         4.32 o
   0  -4  30          8.85          6.28         2.83 o
   0  -4  29        279.93        323.95         5.42 o
   0  -4  28        101.40        109.78         4.54 o
   0  -4  27         26.99         25.05         4.04 o
   0  -4  26         35.77         21.16         3.80 o
   0   4 -25        469.83        461.97         6.92 o
   0   4 -24        518.21        580.03         7.45 o
   0   4 -23        145.96        149.76         7.96 o
   0   4 -23        146.37        159.60         4.63 o
   0  -4  22        479.29        522.10         6.51 o
   0   4 -21        248.59        255.91         5.78 o
   0  -4  20        176.57        160.43         3.95 o
   0  -4  19        657.77        642.85         7.65 o
   0   4 -18          9.97          8.36         3.47 o
   0  -4  17        217.16        192.58        18.59 o
   0  -4  16         49.55         52.14        15.36 o
   0  -4  15        759.44        633.39        23.51 o
   0   4 -14        312.81        302.99        17.85 o
   0  -4  13        296.89        378.11        14.38 o
   0  -4  12       1204.16       1182.79        19.93 o
   0   4 -11        691.46        660.82        16.37 o
   0  -4  10         24.03         24.98         8.56 o
   0   4  -9      10661.29      12782.51        66.38 o
   0  -4   8        593.69        712.29        11.91 o
   0  -4   7       3682.54       4390.06        38.62 o
   0   4  -6       4827.25       5809.21        47.65 o
   0   4  -5         10.78         14.05         7.22 o
   0   4  -4        491.02        493.33        13.43 o
   0  -4   3        240.95        285.89        10.18 o
   0  -4   2        203.50        178.24         9.02 o
   0   4  -1       1284.94       1290.15        18.70 o
   0   4   0       2090.10       2265.75        16.27 o
   0   4   1       2656.05       2750.55        31.55 o
   0   4   2        413.44        371.44         9.96 o
   0   4   3        331.69        311.94         8.34 o
   0   4   4       1081.91        942.88        15.14 o
   0   4   5        218.62        293.19         8.04 o
   0   4   6       2377.07       2472.43        20.69 o
   0   4   7         20.08         13.55         2.76 o
   0   4   8        708.43        862.84        13.60 o
   0  -4  -9        572.01        641.65         9.11 o
   0   4  10       1183.83       1451.09        18.78 o
   0  -4 -11       2370.50       2463.69        26.07 o
   0   4  12         52.76         39.52         5.58 o
   0  -4 -12         55.09         63.94         5.83 o
   0   4  13        275.48        357.95         7.96 o
   0  -4 -14       3806.00       3620.73        37.39 o
   0  -4 -15       1875.39       1920.36        29.65 o
   0  -4 -16       2213.47       2253.84        25.12 o
   0   4  17       4462.02       4363.59        34.96 o
   0  -4 -18        134.62        145.33        10.55 o
   0   4  19        819.19        747.91        19.32 o
   0   4  20          8.04          6.48         3.42 o
   0  -4 -21        197.61        170.85         6.31 o
   0  -4 -22        146.76        178.18         5.25 o
   0   4  23       1707.75       1914.33        14.98 o
   0  -4 -24         90.90        110.26         5.95 o
   0  -4 -25         23.44         14.59         4.39 o
   0  -4 -26        701.68        723.02        12.62 o
   0  -4 -27        323.10        334.62         9.89 o
   0  -4 -28         13.82         22.22         5.53 o
   0  -4 -29        102.20        112.92         6.22 o
   0  -4 -30         46.13         55.67         5.89 o
   0  -4 -31         44.90         29.62         4.14 o
   0  -4 -32         59.58         59.73         5.48 o
   0  -4 -33        234.43        335.56         6.84 o
   0  -4 -34        129.21        185.63         5.49 o
   0   4  35        587.11        723.22         9.10 o
   0  -4 -36         46.82         69.13         4.76 o
   0  -5  33         13.48         13.66         3.20 o
   0   5 -33         19.25         16.79         5.35 o
   0   5 -32         47.62         42.44         4.39 o
   0   5 -31         77.89         68.05         3.99 o
   0  -5  30        152.89        154.80         4.97 o
   0  -5  29         14.29         22.76         4.73 o
   0  -5  28        143.61        128.15         5.67 o
   0   5 -27        298.36        287.04         5.94 o
   0  -5  26        443.10        479.89         6.94 o
   0   5 -25        188.54        204.06         5.07 o
   0   5 -24         68.00         75.77         4.22 o
   0   5 -23          2.29         -3.81         6.71 o
   0  -5  23          8.37         14.07         3.93 o
   0   5 -22         39.92         33.10         3.92 o
   0  -5  21         17.07         14.54         3.86 o
   0   5 -20        234.78        223.74         4.93 o
   0   5 -19        835.73        820.03         7.03 o
   0  -5  18       1550.09       1494.78        10.94 o
   0   5 -17       2027.06       1958.66        12.37 o
   0  -5  16       1572.74       1662.27        15.51 o
   0   5 -15        442.30        471.37        12.39 o
   0  -5  14        181.98        179.26        16.29 o
   0  -5  13        114.35        130.73        14.77 o
   0  -5  12        632.10        599.25        20.15 o
   0   5 -11       1224.90       1107.08        24.46 o
   0  -5  10       2757.70       2653.68        34.24 o
   0  -5   9       3483.15       3707.75        39.84 o
   0  -5   8       1973.88       1996.62        30.27 o
   0   5  -7       1255.11       1472.24        20.94 o
   0   5  -6        852.23        871.46        19.09 o
   0  -5   5        875.59        876.81        19.14 o
   0  -5   4        749.31        703.06        17.64 o
   0   5  -3       1719.18       1686.51        21.56 o
   0  -5   2        972.60       1060.14        18.10 o
   0  -5   1        520.64        477.82        11.33 o
   0  -5   0        730.62        774.11        16.12 o
   0  -5  -1        542.20        581.62        11.62 o
   0   5   2        467.30        561.66        12.69 o
   0   5   3        189.54        239.45         7.46 o
   0   5   4        168.86        145.55         6.39 o
   0   5   5        834.22        656.96        10.73 o
   0   5   6       2921.17       2887.22        26.89 o
   0   5   7       5113.48       5006.97        32.65 o
   0  -5  -8       6157.37       6240.50        35.34 o
   0  -5  -9       5691.11       5690.90        43.72 o
   0   5  10       2402.10       2748.05        30.24 o
   0  -5 -11        386.31        456.95        14.80 o
   0  -5 -12        677.69        699.14        16.74 o
   0   5  13        949.91        896.10        17.39 o
   0  -5 -14        688.93        644.23        11.61 o
   0  -5 -15        477.12        441.99        15.66 o
   0   5  16        785.55        840.33        14.72 o
   0   5  17        830.66        837.34        15.37 o
   0   5  18        671.57        726.33        10.35 o
   0  -5 -19        528.13        512.12         9.74 o
   0   5  20        366.47        355.55        11.76 o
   0  -5 -21        325.32        271.65         6.71 o
   0  -5 -22        148.30        123.87         7.19 o
   0  -5 -23         65.69         43.44         6.69 o
   0  -5 -24          8.01          5.31         7.48 o
   0  -5 -25         10.81          8.00         7.41 o
   0  -5 -26         43.51         33.51         7.48 o
   0  -5 -27         57.63         52.64         7.50 o
   0  -5 -28         38.37         38.84         6.28 o
   0  -5 -29        101.25         96.49         6.39 o
   0  -5 -30         91.27        104.32         6.18 o
   0  -5 -31         22.59         21.99         7.03 o
   0  -5 -32         99.24        101.41         7.23 o
   0  -5 -33        193.54        209.31         7.06 o
   0  -5 -34        105.99        134.32         6.15 o
   0  -5 -35          2.01          2.14         3.66 o
   0  -5 -35          8.67          8.28         7.15 o
   0  -5 -36         42.91         26.62         5.84 o
   0   6 -31         23.41         30.21         4.04 o
   0  -6  30         59.40         55.68         4.91 o
   0   6 -29         91.20         86.73         5.20 o
   0  -6  28         39.66         58.31         4.70 o
   0  -6  27         35.04         28.04         4.02 o
   0  -6  26         86.35         73.34         4.60 o
   0   6 -25         12.83          6.41         4.48 o
   0   6 -24         35.69         40.44         3.90 o
   0   6 -23        160.73        163.89         8.20 o
   0  -6  23        165.03        177.94         4.59 o
   0  -6  22        142.77        140.23         4.63 o
   0  -6  21         25.51         32.24         4.74 o
   0  -6  20         52.07         78.07         5.04 o
   0  -6  19        198.12        200.02         7.94 o
   0  -6  18        760.77        652.56        13.46 o
   0   6 -17        178.62        178.57         5.90 o
   0  -6  16        368.43        345.20         7.22 o
   0   6 -15        155.69        192.71         6.05 o
   0   6 -14       1098.13       1004.58        14.30 o
   0   6 -13       1460.67       1428.19        17.58 o
   0   6 -12        422.52        493.93         9.02 o
   0  -6  11         37.80         39.87         6.18 o
   0  -6  10       1073.74       1027.71        28.53 o
   0  -6   9        421.40        408.80        20.38 o
   0   6  -8       7732.63       7991.03        69.28 o
   0   6  -7       3540.37       3710.95        45.00 o
   0   6  -6        279.88        294.40        14.30 o
   0   6  -5        297.72        351.52        15.00 o
   0   6  -4       4512.74       4696.56        49.36 o
   0  -6   3        929.95        985.84        24.61 o
   0   6  -2       5350.47       5511.43        53.33 o
   0   6  -1       5905.49       6476.05        57.36 o
   0   6   0        394.51        420.88        17.80 o
   0   6   1        556.25        511.99        13.15 o
   0  -6  -2       1979.85       2196.95        32.99 o
   0   6   3        260.44        258.16         9.80 o
   0   6   4        933.58        884.54        18.27 o
   0   6   5       1422.46       1458.15        22.65 o
   0   6   6       1753.20       1781.05        24.75 o
   0   6   7        639.58        555.53        17.95 o
   0  -6  -8        169.80        232.75        10.91 o
   0   6   9        773.73        899.81        21.39 o
   0  -6 -10        566.18        460.13        17.27 o
   0  -6 -11       5157.98       5523.19        52.43 o
   0  -6 -12         99.37         67.54        11.94 o
   0   6  13        164.02        163.12        13.97 o
   0   6  14        248.31        226.02         5.74 o
   0  -6 -15        960.31       1056.91        12.85 o
   0  -6 -16        490.30        448.56         7.83 o
   0  -6 -17       1622.22       1703.44        15.00 o
   0   6  18        338.67        297.18         6.60 o
   0  -6 -19        498.44        516.39         7.92 o
   0  -6 -20        297.04        259.14         6.89 o
   0  -6 -21        111.78         92.83         8.09 o
   0  -6 -22       1392.26       1247.45        18.06 o
   0  -6 -23        363.69        423.91         9.27 o
   0  -6 -24        164.18        152.82         7.53 o
   0  -6 -25        154.06        185.83         7.57 o
   0  -6 -26         53.14         53.12         6.42 o
   0  -6 -27         41.31         39.14         6.17 o
   0  -6 -28         19.89         16.58         5.78 o
   0  -6 -29        436.15        419.29         7.88 o
   0  -6 -30         55.06         57.16         6.57 o
   0  -6 -30         58.90         72.42         6.63 o
   0  -6 -31         14.77         28.62         6.28 o
   0  -6 -32        436.17        487.69         8.52 o
   0  -6 -33        356.06        384.89         6.92 o
   0  -6 -34         53.37         70.64         6.92 o
   0  -6 -35         17.02         24.54         5.37 o
   0  -7  29         61.93         46.20         3.89 o
   0   7 -28        148.00        148.75         5.21 o
   0   7 -27        247.65        258.32         5.19 o
   0   7 -26         98.98         92.20         4.98 o
   0   7 -25         92.59         68.73         5.17 o
   0   7 -24         37.73         32.54         4.59 o
   0  -7  23         19.68         17.20         4.38 o
   0   7 -22        163.36        155.92         5.17 o
   0   7 -21        341.19        222.82         9.40 o
   0  -7  21        358.49        371.28         8.06 o
   0   7 -20        169.84        195.54         5.64 o
   0   7 -19         85.97         80.06         5.64 o
   0   7 -18        458.60        414.29         7.01 o
   0   7 -17        181.88        191.11         6.85 o
   0   7 -16         95.78         98.57         5.81 o
   0   7 -15         86.46         78.54         5.74 o
   0  -7  14        143.98        148.31         6.89 o
   0   7 -13        563.96        568.63         8.64 o
   0   7 -12        911.54        814.76         9.60 o
   0  -7  11        741.81        732.81        10.35 o
   0  -7  10       1017.30        958.69        11.08 o
   0  -7   9       2796.35       2641.64        21.26 o
   0  -7   8       2454.94       2741.22        28.40 o
   0   7  -7        624.34        731.39        13.33 o
   0  -7   6        137.43        191.86         5.57 o
   0   7  -5        365.72        390.23         7.48 o
   0   7  -4        507.17        531.44         7.87 o
   0  -7   3        301.68        253.51        12.69 o
   0   7  -2        245.75        243.27        13.63 o
   0   7  -1         31.13         45.29         9.03 o
   0   7   0         21.49         34.91         8.41 o
   0   7   1        203.88        189.65        12.50 o
   0   7   2        469.31        413.23        15.31 o
   0   7   3         73.04         94.26        10.69 o
   0   7   4          3.50          9.23         7.38 o
   0  -7  -5        160.37        159.70        10.81 o
   0  -7  -6        532.88        525.22        13.16 o
   0  -7  -7        717.21        611.05        10.36 o
   0  -7  -8        581.17        552.38         9.31 o
   0  -7  -9        378.69        348.43         6.40 o
   0  -7 -10         65.89         80.48         4.63 o
   0   7  11        130.21        149.27         4.89 o
   0  -7 -12        360.01        366.07         6.75 o
   0  -7 -13        406.01        310.88         9.35 o
   0  -7 -14        413.63        357.61         6.93 o
   0  -7 -15        235.20        251.19         5.54 o
   0  -7 -16        429.86        413.62         7.60 o
   0  -7 -17        381.10        415.71         7.86 o
   0  -7 -18        138.06        133.31         5.96 o
   0  -7 -19         12.93         15.48         5.55 o
   0  -7 -20        132.93        108.40         5.45 o
   0  -7 -21        154.55        149.62         5.72 o
   0  -7 -22        200.68        164.64         5.86 o
   0  -7 -23        162.42        149.21         7.20 o
   0  -7 -24        200.34        213.98         6.34 o
   0  -7 -25        170.97        202.31         7.26 o
   0  -7 -26         23.04         28.83         5.68 o
   0  -7 -27        107.88         85.22         7.11 o
   0  -7 -28        102.98         97.46         6.75 o
   0  -7 -29         17.40         18.65         4.83 o
   0  -7 -30         95.54         96.24         4.92 o
   0  -7 -31        223.37        212.10         6.23 o
   0  -7 -32         31.56         40.06         4.48 o
   0  -7 -33         86.14         87.41         6.64 o
   0   8 -27        256.21        270.44         4.25 o
   0   8 -26        667.99        767.31         8.02 o
   0  -8  26        673.09        736.49         6.57 o
   0   8 -25        640.93        697.59         6.94 o
   0   8 -24         96.27         95.81         3.95 o
   0  -8  23         65.96         51.93         3.66 o
   0  -8  22         33.51         32.07         3.93 o
   0   8 -21        243.09        260.50         5.88 o
   0   8 -20        372.13        319.23         8.94 o
   0   8 -20        373.20        353.28         6.43 o
   0  -8  19        573.68        593.80        11.16 o
   0  -8  18        240.04        223.85         7.59 o
   0   8 -17        487.99        528.28        11.39 o
   0  -8  16        861.35        794.05        13.27 o
   0   8 -15        654.66        563.08        10.41 o
   0  -8  14         86.35         95.19         7.44 o
   0  -8  13        423.60        372.06        11.18 o
   0  -8  12        492.90        404.74        10.97 o
   0  -8  11        510.92        400.87        11.38 o
   0  -8  10        795.01        707.38        12.60 o
   0  -8   9        179.29        239.10        10.22 o
   0  -8   8       1357.95       1320.85        17.96 o
   0   8  -7       1185.51       1135.86        16.28 o
   0  -8   6        102.12        123.76        10.26 o
   0   8  -5       1580.33       1644.80        19.16 o
   0  -8   4       1357.43       1309.58        15.02 o
   0   8  -3        344.94        383.98         7.39 o
   0   8  -2        219.29        189.86         6.08 o
   0  -8   1         10.99          7.59        10.81 o
   0  -8   0       1103.51        995.82        12.32 o
   0   8   0       1170.80       1269.92        17.59 o
   0  -8  -1        939.98        886.27        12.96 o
   0  -8  -2        190.52        196.22         7.57 o
   0   8   3        148.96        204.75         8.43 o
   0   8   4        633.35        562.76        15.11 o
   0  -8  -5          3.26         32.91         6.73 o
   0  -8  -6        142.67        124.04         8.17 o
   0  -8  -7        153.73        134.34         8.19 o
   0  -8  -8        348.40        400.85        12.87 o
   0   8   9        290.39        309.66         8.23 o
   0  -8 -10        184.83        195.90         5.70 o
   0  -8 -11        169.43        186.21         6.04 o
   0  -8 -12        192.03        220.38         8.17 o
   0  -8 -13        408.69        424.38        11.99 o
   0  -8 -14       1661.20       1571.80        13.90 o
   0  -8 -15       1863.81       1697.48        12.59 o
   0  -8 -16        534.74        498.10         8.08 o
   0  -8 -17       2335.52       2164.51        18.95 o
   0  -8 -18         73.29        104.96         5.84 o
   0  -8 -19        502.33        479.19         7.12 o
   0  -8 -20        174.13        158.36         6.17 o
   0  -8 -21        117.17         92.63         5.86 o
   0  -8 -22         68.99         58.01         6.06 o
   0  -8 -23        110.44        108.46         6.12 o
   0  -8 -24         60.00         50.39         5.53 o
   0  -8 -25        136.40        126.47         5.62 o
   0  -8 -26         26.31         18.09         4.81 o
   0  -8 -27        109.56         79.75         4.77 o
   0  -8 -28        139.68        159.28         4.73 o
   0  -8 -29        121.46        103.56         4.88 o
   0  -8 -30        130.25        126.18         6.69 o
   0  -9  23         12.92         14.79         3.23 o
   0   9 -23         16.10         18.18         3.51 o
   0  -9  22          8.42          6.14         2.83 o
   0   9 -21         70.46         41.92         4.08 o
   0   9 -20        169.93        112.66         5.06 o
   0   9 -19        282.88        169.06         6.88 o
   0   9 -18        374.98        342.13         8.36 o
   0   9 -17        230.58         98.93         7.30 o
   0  -9  17        309.22        290.62         8.70 o
   0   9 -16        257.06        140.51         7.65 o
   0  -9  16        270.78        249.32         8.51 o
   0  -9  15        198.29        225.89         7.89 o
   0   9 -14        130.31        114.54         6.08 o
   0  -9  13        173.20        174.61         7.39 o
   0   9 -12        309.02        254.47         8.25 o
   0   9 -11        268.55        314.63         8.68 o
   0  -9  10        279.90        244.24         9.61 o
   0  -9   9        514.85        499.63         9.74 o
   0  -9   8         90.93        124.59         7.27 o
   0  -9   7         24.04         18.13         6.33 o
   0  -9   6          9.30         17.40         4.66 o
   0   9  -5        346.67        312.18         7.31 o
   0  -9   4        251.73        306.56         8.00 o
   0  -9   4        275.34        253.85         8.45 o
   0  -9   3        164.06        157.07         7.05 o
   0  -9   3        170.66        164.46         7.96 o
   0  -9   2        248.47        230.04        11.16 o
   0  -9   1        168.48        137.38        10.57 o
   0  -9   0        673.04        593.91        14.69 o
   0  -9  -1        280.18        339.89         9.71 o
   0  -9  -2         66.86         99.74         7.68 o
   0  -9  -3        243.96        222.01        10.35 o
   0  -9  -4        379.90        377.84        11.49 o
   0  -9  -5        285.80        317.02        12.48 o
   0  -9  -6        121.54        158.86        11.22 o
   0  -9  -7         35.27         42.26         9.79 o
   0  -9  -8         69.95         85.14        10.14 o
   0  -9  -9        203.09        161.53         8.81 o
   0  -9 -10         68.58         78.57         5.60 o
   0  -9 -11         33.31         26.45         5.02 o
   0  -9 -12         76.22         55.08         5.19 o
   0  -9 -13         34.68         38.64         4.94 o
   0  -9 -14        143.90        130.39         6.19 o
   0  -9 -15        392.29        356.49         8.94 o
   0  -9 -16        391.99        421.16         7.78 o
   0  -9 -17        310.16        301.19         7.02 o
   0  -9 -18         97.02         96.77         6.73 o
   0  -9 -19         32.26         24.37         6.07 o
   0  -9 -20         38.85         31.60         6.38 o
   0  -9 -21        133.60        108.71         6.93 o
   0  -9 -22        591.14        521.32         9.31 o
   0  -9 -23       1319.79       1190.95        11.90 o
   0  -9 -24       1461.50       1397.18        12.01 o
   0  -9 -25       1058.69       1097.36        10.15 o
   0  -9 -26        447.15        466.04         7.06 o
   0  -9 -27         16.98          9.96         5.79 o
   0  10 -19         32.52         33.47         3.79 o
   0  10 -19         41.39         41.72         5.19 o
   0  10 -18        164.81        168.75         5.03 o
   0  10 -18        169.34        161.46         4.07 o
   0  10 -17        118.49        123.35         4.37 o
   0  10 -16         87.97         93.20         4.62 o
   0 -10  15          2.98         -0.17         5.36 o
   0 -10  14         17.41         17.59         4.10 o
   0 -10  13          8.03          6.98         5.01 o
   0  10 -12        125.32        132.36         5.65 o
   0 -10  12        125.81        128.77         5.76 o
   0  10 -11        225.19        186.05         8.12 o
   0 -10  10       1043.18        950.49        12.30 o
   0 -10   9        208.57        175.79         8.76 o
   0 -10   8         40.18         56.16         7.85 o
   0 -10   7        313.96        244.10        17.69 o
   0 -10   6         35.29         51.76        14.11 o
   0 -10   5         44.78         38.24         7.95 o
   0 -10   4         11.03         49.68         8.24 o
   0 -10   3        230.30        594.32        11.59 o
   0 -10   2       2058.96       2281.02        19.52 o
   0 -10   1       1742.04       1757.07        18.67 o
   0 -10   0       1060.86        967.08        14.60 o
   0 -10  -1        446.74        540.64        11.85 o
   0 -10  -2        665.38        770.66        13.92 o
   0 -10  -3        524.85        493.59        11.60 o
   0 -10  -4        594.63        705.77        15.23 o
   0 -10  -5        781.53        660.94        15.86 o
   0 -10  -6        255.27        327.47         9.76 o
   0 -10  -7        297.38        417.79        10.21 o
   0 -10  -8        131.31        153.46        10.67 o
   0 -10  -9         19.00         26.15         5.78 o
   0 -10 -10         18.63         18.19         6.27 o
   0 -10 -11         15.17         87.73         6.77 o
   0 -10 -12        301.86        262.12         8.37 o
   0 -10 -13        121.51         98.41         6.79 o
   0 -10 -14         37.11         74.41         5.15 o
   0 -10 -15        445.85        352.30         7.11 o
   0 -10 -16        204.91        178.83         5.80 o
   0 -10 -17         21.15         21.05         4.67 o
   0 -10 -18         54.41         33.17         4.83 o
   0 -10 -19         24.89         15.70         4.61 o
   0 -10 -20         14.19          8.71         5.28 o
   0 -10 -21         15.18          7.76         5.26 o
   0 -10 -22        185.80        170.89         5.94 o
   0  11 -14         18.29         12.94         3.55 o
   0 -11  13         27.16         14.20         2.87 o
   0 -11  12         40.09         20.05         4.73 o
   0  11 -11         73.02         43.69         3.88 o
   0  11 -10         44.99         35.83         4.70 o
   0  11  -9         37.10         23.81         4.88 o
   0 -11   8         50.53         54.79         9.53 o
   0 -11   7         42.71         52.84        10.95 o
   0 -11   6        127.59         93.32        12.16 o
   0 -11   5         73.22         80.50        10.55 o
   0 -11   4         73.47         60.52         9.93 o
   0 -11   3        215.56        174.45        11.01 o
   0 -11   2        502.88        439.96        13.64 o
   0 -11   1        491.22        441.95        13.23 o
   0 -11   0        472.79        445.15        12.37 o
   0 -11  -1        790.55        671.70        14.01 o
   0 -11  -3        108.98        255.54         9.98 o
   0 -11  -4        466.52       1444.14        16.18 o
   0 -11  -5       2212.01       2242.83        22.65 o
   0 -11  -6       1066.78       1456.00        18.49 o
   0 -11  -7        611.84        766.14        14.01 o
   0 -11  -8       1168.11       1215.14        16.64 o
   0 -11  -9        400.71        480.38        11.20 o
   0 -11 -10         68.93         85.95         7.22 o
   0 -11 -11         47.05         38.22         6.56 o
   0 -11 -12         74.36         49.15         6.76 o
   0 -11 -13          7.74         19.00         5.97 o
   0 -11 -14        146.47        138.72         7.50 o
   0 -11 -15        248.86        226.85         8.48 o
   0 -11 -16        145.00        156.30         7.94 o
   0 -12   5         26.75         34.15         4.35 o
   0 -12   4        156.21        119.06         5.03 o
   0 -12   3         40.83        151.59         5.08 o
   0 -12   2        112.69        136.87         5.25 o
   0 -12   1         40.44         83.28         4.72 o
   0 -12   0          1.08        122.79         5.18 o
   0 -12  -1        161.60        202.18         6.03 o
   0 -12  -2        102.60        229.53         6.07 o
   0 -12  -3        140.38        186.76         5.92 o
   0 -12  -4         56.38        133.74         5.18 o
   0 -12  -5         95.36         74.63         4.82 o
   0 -12  -6          1.23        134.31         5.49 o
   0 -12  -7        231.66        378.90         6.93 o
   0 -12  -8        228.58        287.33         6.22 o
   0 -12  -9        164.79        593.86         7.04 o
   0 -12 -10       1109.67        974.76         9.61 o
   1 -11 -14        632.62        649.02        10.19 o
   1 -11 -13        241.11        344.48         8.07 o
   1 -11 -12        104.84        151.05         6.55 o
   1 -11 -11         35.31         70.76         5.88 o
   1 -11 -10        362.22        308.66         6.72 o
   1 -11  -9        271.46        346.29         7.10 o
   1 -11  -8          4.45         81.52         5.54 o
   1 -11  -7         77.48         96.37         5.69 o
   1 -11  -6         83.84        133.93         6.13 o
   1 -11  -5         47.31         69.62         8.27 o
   1 -11  -4        169.44        193.52         8.75 o
   1 -11  -3        328.42        429.09         8.26 o
   1 -11  -2        418.92        495.82        10.33 o
   1 -11  -1        415.10        493.75        10.24 o
   1 -11   0        113.02        354.80         7.65 o
   1 -11   1        162.98        106.18         5.85 o
   1 -11   1        171.56        207.98         6.61 o
   1 -11   2         13.40         45.66         5.75 o
   1 -11   3         26.01         28.25         5.55 o
   1 -11   4         38.69         33.50         7.84 o
   1 -11   5        147.83        124.76         9.14 o
   1 -11   6         70.91         95.82         9.79 o
   1 -11   7         40.64         45.14        10.05 o
   1 -11   8         36.90         72.22         9.05 o
   1 -11   9        140.13        182.70         8.50 o
   1 -11  10        151.71        188.50         7.86 o
   1 -11  11         87.51         88.00         6.43 o
   1 -11  12         48.13         49.16         5.42 o
   1 -10 -18         19.72         19.23         7.47 o
   1 -10 -17          6.73          6.91         5.15 o
   1 -10 -16        121.30        128.05         6.44 o
   1 -10 -15        131.99        133.94         6.51 o
   1 -10 -14        280.41        288.38         7.81 o
   1 -10 -13        603.41        714.84        10.44 o
   1 -10 -12        300.35        252.97         8.39 o
   1 -10 -11        157.05        157.20         7.53 o
   1 -10 -10         77.50         76.13         6.72 o
   1 -10  -9         74.78         82.72         6.19 o
   1 -10  -8        161.79        198.46         8.40 o
   1 -10  -7       2469.02       2193.80        19.31 o
   1 -10  -6        397.30        641.19        12.19 o
   1 -10  -5       2374.72       2368.79        20.28 o
   1 -10  -4         12.76        103.90        10.38 o
   1 -10  -3        213.07        264.06        11.16 o
   1 -10  -2        939.89       1208.98        15.46 o
   1 -10  -1         18.71         31.37         6.58 o
   1 -10   0        435.94        397.68        11.96 o
   1 -10   1        310.45        319.68        11.29 o
   1 -10   2        351.41        416.24        10.89 o
   1 -10   3         27.52         38.17         6.45 o
   1 -10   4        515.10        532.65        12.15 o
  -1  10  -5        279.74        262.98         8.21 o
   1 -10   6        143.78        102.73         6.93 o
   1 -10   7        267.52        224.22         7.67 o
   1 -10   8        841.50        707.66        13.33 o
  -1  10  -9       1126.52       1041.74        14.57 o
   1 -10  10        355.85        277.02         9.46 o
  -1  10 -11        433.24        441.39        10.07 o
  -1  10 -12         44.49         37.54         6.71 o
   1 -10  13        122.33        132.51         7.15 o
  -1  10 -14         80.42        117.32         6.46 o
  -1  10 -15         20.48         16.64         4.43 o
  -1  10 -15         55.58         65.93         5.57 o
  -1  10 -16        157.66        135.64         5.56 o
   1 -10  17        547.59        606.01         7.64 o
  -1  10 -18         49.70         48.02         3.64 o
   1  -9 -24         39.64         27.54         6.65 o
   1  -9 -23         31.65         42.10         7.09 o
   1  -9 -22         82.10         62.02         8.06 o
   1  -9 -21        119.85        107.09         5.51 o
   1  -9 -20        175.79        136.56         6.00 o
   1  -9 -19        458.79        420.21         6.59 o
   1  -9 -18        719.41        582.77         9.58 o
   1  -9 -17        502.69        469.92         8.00 o
   1  -9 -16         57.90         99.40         7.17 o
   1  -9 -15         38.72         35.73         5.13 o
   1  -9 -14        259.21        223.75         6.59 o
   1  -9 -13        304.80        260.17         6.91 o
   1  -9 -12        288.47        292.59         9.40 o
   1  -9 -11        252.99        297.71         7.93 o
   1  -9 -10         57.47         99.66         9.52 o
   1  -9  -9         40.10         46.31         5.64 o
   1  -9  -8        290.23        264.49        11.46 o
   1  -9  -7        200.41        248.92        10.54 o
   1  -9  -6         40.97         65.04         8.85 o
   1  -9  -5         56.00         60.11        10.87 o
   1  -9  -4        329.14        384.38        13.51 o
   1  -9  -3        654.64        678.76        15.49 o
   1  -9  -2         13.40        109.09         9.01 o
   1  -9  -1        499.99        518.87        10.40 o
   1  -9   0        722.30        871.21        14.96 o
   1  -9   1         40.03        135.26         9.35 o
   1  -9   2        100.82        124.05         8.19 o
   1  -9   3         35.07         80.55         8.84 o
   1  -9   4         63.26         66.38         7.49 o
   1  -9   5         45.29         59.63         7.11 o
   1  -9   6        336.90        379.85         8.95 o
   1  -9   7        307.84        299.17         8.96 o
   1  -9   8        339.43        337.57         7.73 o
   1  -9   9        179.23        190.50         6.68 o
   1  -9  10        117.19         90.39         6.69 o
   1  -9  11          5.84         20.49         5.42 o
   1  -9  12         24.99         25.57         5.01 o
   1  -9  13         74.62         66.49         5.80 o
  -1   9 -14        150.03        139.33         6.71 o
  -1   9 -15        299.49        263.39         8.41 o
  -1   9 -16        638.05        580.93         9.69 o
  -1   9 -17        832.66        913.88        10.49 o
   1  -9  18        582.77        650.17         7.38 o
   1  -9  19        191.24        230.27         4.61 o
  -1   9 -20         13.53         12.31         4.41 o
  -1   9 -20         18.84         21.79         3.80 o
  -1   9 -21          0.50          0.26         2.96 o
   1  -9  21          2.02          0.41         2.49 o
  -1   9 -22         10.59          9.23         4.13 o
   1  -9  22         12.51         17.98         3.29 o
   1  -8 -30         39.30         43.06         5.67 o
   1  -8 -29        416.72        413.53         6.58 o
   1  -8 -28        478.08        498.28         7.84 o
   1  -8 -27         36.10         41.95         5.91 o
   1  -8 -26        457.06        425.64         9.00 o
   1  -8 -25         60.69         58.13         6.81 o
   1  -8 -24        408.79        382.62         9.09 o
   1  -8 -23         32.33         21.67         4.67 o
   1  -8 -22         74.22         74.51         5.35 o
   1  -8 -21         87.19         73.26         4.92 o
   1  -8 -20         70.04         64.26         5.29 o
   1  -8 -19        190.48        197.79         5.27 o
   1  -8 -18         10.08         16.19         4.09 o
   1  -8 -17        401.92        366.73         6.64 o
   1  -8 -16        304.80        336.64         6.47 o
   1  -8 -15        398.45        378.61         8.15 o
   1  -8 -14        843.18        816.63        14.43 o
   1  -8 -13        416.31        412.36         9.32 o
   1  -8 -12         75.62         99.91         6.59 o
   1  -8 -11        783.11        747.80        13.58 o
   1  -8 -10       2392.15       2253.96        23.01 o
   1  -8  -9       2197.75       2213.77        21.95 o
   1  -8  -8       1646.14       1660.24        26.23 o
   1  -8  -7       1101.47       1271.11        22.95 o
  -1   8   6        815.01        920.27        21.49 o
  -1   8   5        751.03        670.93        17.72 o
   1  -8  -4        409.41        455.93        15.24 o
   1  -8  -3        280.83        306.64        13.29 o
   1  -8  -2       1322.46       1158.62        19.61 o
   1  -8  -1       1576.98       1491.58        17.69 o
  -1   8   0        970.72        957.99        20.26 o
   1  -8   1       3191.90       3324.38        50.95 o
  -1   8  -2        595.89        630.18        16.52 o
   1  -8   3       3591.34       3821.18        55.56 o
   1  -8   4        232.46        200.02        12.98 o
   1  -8   5       1952.67       1933.88        21.62 o
   1  -8   6        456.15        434.97         8.96 o
   1  -8   7        671.21        674.90        12.54 o
   1  -8   8        535.99        465.15        10.07 o
  -1   8  -9        930.53        952.70        12.69 o
   1  -8  10        534.61        481.32        12.02 o
   1  -8  11        476.28        505.60        10.54 o
   1  -8  12         49.99         75.19         7.54 o
   1  -8  13        676.30        639.44        11.32 o
   1  -8  14         34.25         31.63         7.21 o
   1  -8  15        745.70        651.98         9.80 o
  -1   8 -16        450.33        393.25         8.05 o
   1  -8  17        566.02        592.69        12.40 o
   1  -8  18        345.42        347.62         8.34 o
   1  -8  19        181.17        203.42         5.39 o
  -1   8 -20        260.83        245.85         6.08 o
  -1   8 -21        146.62        136.78         5.21 o
  -1   8 -22        269.80        208.34         7.26 o
  -1   8 -22        328.79        329.22         6.46 o
   1  -8  23        228.00        234.27         4.33 o
   1  -8  24        263.00        335.90         5.45 o
  -1   8 -25        213.67        204.28         4.22 o
   1  -8  26        123.78        143.58         4.12 o
   1  -7 -32          1.54          1.78         3.58 o
   1  -7 -31          3.90          1.00         3.73 o
   1  -7 -30         64.57         66.16         5.57 o
   1  -7 -29        182.05        166.70         6.96 o
   1  -7 -28        203.31        200.56         7.74 o
   1  -7 -27         89.27         89.97         5.58 o
   1  -7 -26        159.99        143.03         5.29 o
   1  -7 -25        108.84        113.54         5.47 o
   1  -7 -24        135.76        125.47         5.84 o
   1  -7 -23        104.18         94.46         5.83 o
   1  -7 -22         67.00         69.25         5.82 o
   1  -7 -21        170.99        142.85         5.77 o
   1  -7 -20         64.73         76.76         5.34 o
   1  -7 -19         81.10         66.57         5.14 o
   1  -7 -18         55.20         52.28         4.27 o
   1  -7 -17        135.24        109.35         4.73 o
   1  -7 -16        203.84        166.64         5.04 o
   1  -7 -15        164.25        158.43         5.82 o
   1  -7 -14        141.52        140.96         4.89 o
   1  -7 -13          7.70         27.22         4.05 o
   1  -7 -12         81.23        106.30         4.76 o
  -1   7  11        106.56        115.36         5.58 o
   1  -7 -10         38.66         87.06         6.14 o
  -1   7   9        266.55        284.05         9.71 o
   1  -7  -8        275.91        263.71         8.39 o
  -1   7   7        166.29        191.03         8.04 o
  -1   7   6         55.18         61.11         6.22 o
   1  -7  -5        136.03        164.59         9.28 o
   1  -7  -4        539.69        535.51        11.65 o
  -1   7   3        817.62        805.93        13.00 o
  -1   7   2       1332.17       1265.66        18.14 o
  -1   7   1       2216.39       2370.48        23.50 o
  -1   7   0       3482.51       3277.56        31.41 o
   1  -7   1       2553.28       2787.71        35.19 o
  -1   7  -2        952.50        939.93        16.43 o
   1  -7   3         82.40        106.28         8.17 o
   1  -7   4         38.92         48.03         5.63 o
   1  -7   5        422.09        422.73         8.55 o
  -1   7  -6       1622.02       1722.79        16.09 o
  -1   7  -7        204.45        252.17        17.26 o
   1  -7   8        192.29        197.32         6.44 o
   1  -7   9         12.53         41.88         4.59 o
  -1   7 -10         34.69         49.30         7.38 o
  -1   7 -11         21.37         30.31         6.11 o
  -1   7 -12         23.37         11.10         4.81 o
  -1   7 -13         33.12         28.49         5.75 o
   1  -7  14         25.40         19.35         5.84 o
  -1   7 -15         18.44         15.68         5.77 o
   1  -7  16         88.86         87.73         5.73 o
  -1   7 -17        100.54        107.61         5.87 o
   1  -7  18         80.25         65.24         6.02 o
   1  -7  19         17.48         16.95         4.92 o
   1  -7  20         33.19         31.66         4.81 o
  -1   7 -21         46.05         46.54         4.62 o
  -1   7 -22         86.23         92.72         4.68 o
   1  -7  23        554.66        552.97         5.93 o
  -1   7 -24        570.33        463.92         8.88 o
   1  -7  24        571.60        629.61         6.23 o
   1  -7  25        490.52        505.98         5.91 o
   1  -7  26        157.25        177.79         4.88 o
  -1   7 -27          0.98          0.98         4.09 o
   1  -7  27         10.05         15.02         4.77 o
   1  -7  28          2.64          0.57         3.53 o
  -1   7 -29          0.34         -0.87         2.99 o
   1  -6 -34        200.92        262.87         4.98 o
   1  -6 -33        397.32        522.44         7.05 o
   1  -6 -32        426.50        506.83         8.22 o
   1  -6 -31        415.72        497.36         8.95 o
   1  -6 -30          0.20         12.51         6.12 o
   1  -6 -30          1.94          7.61         9.62 o
   1  -6 -29        221.43        262.34         8.81 o
   1  -6 -29        222.22        260.30        12.63 o
   1  -6 -28        346.13        374.58        10.47 o
   1  -6 -27        936.94       1083.44        13.57 o
   1  -6 -26        284.48        327.46         8.46 o
   1  -6 -25        596.13        640.74        12.74 o
   1  -6 -24       1144.53       1307.16        15.79 o
   1  -6 -23          7.11          4.42         4.52 o
   1  -6 -22        596.73        775.33        13.28 o
   1  -6 -21         59.87         46.93         5.47 o
   1  -6 -20        316.79        259.73         6.53 o
   1  -6 -19        112.51        115.34         5.43 o
   1  -6 -18        148.17        152.03         5.39 o
  -1   6  17        113.00         98.53         5.09 o
   1  -6 -16        102.48        107.00         4.70 o
   1  -6 -15        496.66        502.01         7.74 o
   1  -6 -14       2690.83       2955.96        27.90 o
   1  -6 -13        137.38        342.28         8.88 o
   1  -6 -13        149.32        173.47         5.15 o
   1  -6 -12       1185.58       1262.90        14.25 o
   1  -6 -12       1302.59       1256.35        13.35 o
  -1   6  11        407.64        438.08        11.13 o
   1  -6 -10       1002.84        951.94        19.13 o
   1  -6  -9        953.64       1046.56        25.69 o
   1  -6  -8       1578.24       1408.50        29.52 o
   1  -6  -7       2012.21       2128.90        34.76 o
  -1   6   6       2065.37       2097.37        33.98 o
  -1   6   5       1665.51       1667.58        30.45 o
  -1   6   4         83.22        101.80         8.39 o
   1  -6  -3        218.66        185.86        10.82 o
  -1   6   2       1557.85       1342.85        19.76 o
  -1   6   1        530.87        534.00        13.82 o
  -1   6   0       1291.14       1205.48        19.26 o
   1  -6   1         25.62         40.00        10.20 o
   1  -6   2        239.65        270.96        19.64 o
   1  -6   3        351.64        335.04        16.77 o
  -1   6  -4       1727.01       1798.71        27.29 o
  -1   6  -5       6623.15       7176.72        57.96 o
  -1   6  -6       2594.62       2843.31        37.80 o
   1  -6   7       2014.19       2127.25        38.16 o
  -1   6  -8        212.59        222.12        13.92 o
  -1   6  -9        998.08        865.85        21.33 o
   1  -6  10        104.13        124.48         5.87 o
   1  -6  11        477.70        567.14        13.34 o
  -1   6 -12        816.09        795.19        28.32 o
  -1   6 -12        869.83        858.17        15.93 o
  -1   6 -13        470.23        467.21         9.49 o
   1  -6  14        799.63        775.21        13.52 o
   1  -6  15        371.02        359.97         9.32 o
   1  -6  16        487.26        440.79         9.87 o
   1  -6  17        211.07        202.23         7.15 o
  -1   6 -18        367.69        311.72         7.68 o
  -1   6 -19        106.41        159.03         6.60 o
  -1   6 -20          1.81          6.66         5.09 o
  -1   6 -21       1140.43       1120.94        12.56 o
  -1   6 -22        110.37        140.53         7.18 o
   1  -6  23        334.03        298.41         5.97 o
  -1   6 -24        144.75        162.14         6.56 o
  -1   6 -25        204.85        172.38         7.40 o
   1  -6  25        249.52        253.10         6.56 o
   1  -6  26         36.82         32.97         4.14 o
   1  -6  27         12.38         14.57         3.34 o
   1  -6  28        117.13        145.16         6.45 o
  -1   6 -29        192.05        232.95         6.28 o
   1  -6  30        578.90        709.33         7.25 o
  -1   6 -31        272.59        374.28         5.02 o
   1  -5 -35         33.59         26.17         3.93 o
   1  -5 -34         14.37          9.79         4.44 o
   1  -5 -34         30.12         26.63         6.71 o
   1  -5 -33         21.76         14.01         5.57 o
   1  -5 -32         62.25         54.37         6.40 o
   1  -5 -31        139.10        138.78         7.77 o
   1  -5 -30        149.26        162.43         8.52 o
   1  -5 -29         88.44         74.70         8.08 o
   1  -5 -28         68.17         56.10         8.30 o
   1  -5 -27         41.00         39.18         6.45 o
   1  -5 -26        121.89        109.38         7.03 o
   1  -5 -25        164.92        159.65         6.22 o
   1  -5 -24        167.03        132.53         5.66 o
   1  -5 -23         66.64         62.45         5.26 o
   1  -5 -22         35.44         37.31         5.11 o
   1  -5 -21         61.58         74.57         6.11 o
   1  -5 -20        279.78        246.37         6.65 o
   1  -5 -19       1332.96       1201.48        11.30 o
  -1   5  18       2867.21       2607.54        17.65 o
  -1   5  17       2564.67       2464.37        16.95 o
   1  -5 -16       1307.19       1288.28        11.19 o
   1  -5 -15         42.94         51.59        12.48 o
   1  -5 -14         36.16         27.43        11.89 o
   1  -5 -13        165.08        143.75         9.83 o
   1  -5 -12         48.91         55.51         7.52 o
   1  -5 -11         22.47         11.63        15.59 o
   1  -5 -10         57.97         51.43        10.05 o
   1  -5  -9         61.09         51.35         8.33 o
  -1   5   8         84.14         76.49        10.17 o
  -1   5   7        328.77        290.01        12.90 o
   1  -5  -6        480.64        473.78        11.25 o
  -1   5   5        113.04         85.31         6.41 o
  -1   5   4        114.16        111.90         6.71 o
   1  -5  -3         38.79         43.76         5.71 o
   1  -5  -2         19.28         13.96         7.65 o
  -1   5   1         17.86         32.82         5.44 o
  -1   5   0         38.99         42.37         5.82 o
  -1   5  -1         83.38         84.18         6.58 o
   1  -5   2        121.41        111.69         6.92 o
   1  -5   3         95.41         97.28         6.74 o
   1  -5   4        276.52        311.32        10.03 o
   1  -5   5        459.39        509.52        17.32 o
   1  -5   6        542.54        579.29        15.16 o
  -1   5  -7        187.22        148.51         9.03 o
   1  -5   8        100.80        101.67         8.69 o
  -1   5  -9         17.40         15.55         7.30 o
   1  -5  10         99.08         76.46        10.48 o
  -1   5 -11         62.19         51.20        10.48 o
  -1   5 -12        119.09        102.23         9.26 o
  -1   5 -13          9.07          9.41         9.84 o
   1  -5  14        708.75        718.33        11.76 o
   1  -5  15        981.11        885.41        16.70 o
   1  -5  16       3206.42       3197.27        21.36 o
  -1   5 -17       2579.73       2610.62        17.08 o
   1  -5  18       1513.27       1441.92        16.32 o
  -1   5 -19        376.80        477.70         7.99 o
   1  -5  20          7.54         21.07         4.46 o
  -1   5 -21         41.44         30.07         4.50 o
  -1   5 -22        440.61        382.39         6.00 o
   1  -5  23        556.12        551.36         7.18 o
   1  -5  24         45.24         44.84         5.02 o
   1  -5  25         97.84        112.60         4.42 o
  -1   5 -26        330.88        244.66         8.26 o
  -1   5 -26        333.92        321.64         6.20 o
  -1   5 -27        280.57        313.05         4.69 o
   1  -5  28        330.41        322.15         5.48 o
  -1   5 -29        223.27        254.39         7.76 o
   1  -5  30        129.42        134.54         5.01 o
  -1   5 -31        107.78        132.07         5.76 o
   1  -5  32        113.93        119.66         4.87 o
   1  -5  33        110.63        122.92         5.55 o
   1  -4 -36         85.15         94.00         7.02 o
   1  -4 -35        100.63        108.35         5.45 o
   1  -4 -34        124.35        133.25         6.29 o
   1  -4 -33         68.72         86.58         6.83 o
   1  -4 -32         20.25         30.28         6.95 o
   1  -4 -31         21.27         10.84         5.34 o
   1  -4 -30         35.23         64.64         7.83 o
   1  -4 -29         30.50         47.32         5.99 o
   1  -4 -28        326.06        337.83         9.52 o
   1  -4 -27        370.24        416.05         8.12 o
   1  -4 -26         63.07         91.35         5.82 o
   1  -4 -25        773.70        951.40        13.53 o
   1  -4 -24       1391.35       1542.63        15.76 o
  -1   4  23        560.32        595.08         9.11 o
   1  -4 -22       1044.68       1129.60        12.21 o
   1  -4 -21        771.01        736.60         9.68 o
   1  -4 -20        397.60        448.12         8.87 o
   1  -4 -19        305.24        356.39         5.90 o
  -1   4  18        360.58        362.89        13.03 o
  -1   4  17        128.72        127.82        10.21 o
  -1   4  16        838.00        831.35        13.84 o
  -1   4  15        881.18        927.24        15.69 o
   1  -4 -14        247.63        294.99         9.79 o
  -1   4  13       1268.58       1334.84        18.05 o
   1  -4 -12       1556.08       1858.67        26.03 o
   1  -4 -11        568.23        579.21        15.72 o
  -1   4  10       1226.72       1306.46        15.66 o
   1  -4  -9       3198.13       3004.91        29.95 o
   1  -4  -8       2376.72       2641.57        22.76 o
  -1   4   7        619.18        583.34        11.05 o
   1  -4  -6       8889.93       8846.14        43.55 o
   1  -4  -5        705.82        725.08         9.06 o
  -1   4   4        591.13        625.31        13.34 o
  -1   4   3       4084.38       4307.35        27.15 o
  -1   4   2        363.70        343.35         7.10 o
  -1   4   1        682.20        647.56        11.72 o
  -1   4   0       1735.54       1721.83        19.81 o
   1  -4   1       3400.92       3572.13        26.97 o
  -1   4  -2       3275.86       3543.21        30.13 o
  -1   4  -3        811.74        889.98        12.18 o
   1  -4   4       1364.46       1151.31        19.49 o
  -1   4  -5        225.73        263.05        12.20 o
  -1   4  -6       4471.07       5119.27        39.09 o
  -1   4  -7       1045.03       1128.78        14.89 o
  -1   4  -8       1590.64       1726.45        28.24 o
   1  -4   9       2810.31       3233.93        29.10 o
  -1   4 -10       4452.06       5542.48        42.79 o
  -1   4 -11       1100.94       1078.32        14.82 o
  -1   4 -12        263.44        321.37        10.09 o
   1  -4  13        125.64        156.23        14.43 o
   1  -4  14        237.22        207.21        12.35 o
   1  -4  15        880.63        879.81        22.36 o
  -1   4 -16        509.68        552.18        17.11 o
   1  -4  17        663.82        721.68         8.28 o
  -1   4 -18        202.46        199.24         4.55 o
  -1   4 -19       1648.14       1643.78        12.84 o
  -1   4 -20        964.12        949.15         9.09 o
   1  -4  21         79.14         72.24         3.79 o
   1  -4  22        270.21        262.06         5.17 o
   1  -4  23        581.79        632.98         6.69 o
  -1   4 -24        246.93        325.89         4.72 o
  -1   4 -25       1303.58       1330.53        14.60 o
   1  -4  25       1329.87       1450.90        10.56 o
   1  -4  26       2057.62       2314.05        14.34 o
  -1   4 -27        142.47        175.63         4.49 o
  -1   4 -28         62.49         97.02         3.88 o
   1  -4  29          3.79          7.41         3.87 o
   1  -4  30         27.26         21.14         3.82 o
   1  -4  31        335.91        434.77         7.56 o
  -1   4 -32        271.93        287.76         6.40 o
  -1   4 -33        431.41        620.24         7.76 o
   1  -4  33        437.03        621.36         9.49 o
   1  -4  34        445.17        565.07         7.72 o
   1  -3 -37        136.03        147.96         6.83 o
  -1   3  36        115.47        109.92         4.68 o
   1  -3 -35         32.37         38.22         3.92 o
   1  -3 -34         55.07         50.15         6.02 o
   1  -3 -33         65.39         72.53         6.78 o
   1  -3 -32         91.79         68.74         6.22 o
   1  -3 -31         45.29         46.13         4.63 o
   1  -3 -30         82.29         54.92         5.78 o
   1  -3 -29        188.22        189.68         5.98 o
   1  -3 -28         57.89         63.30         5.38 o
   1  -3 -27         86.68         74.86         5.51 o
   1  -3 -26        549.98        564.92         9.90 o
   1  -3 -25        730.02        690.40         9.05 o
  -1   3  24        390.53        385.20         7.05 o
   1  -3 -23        146.70        137.25         5.58 o
   1  -3 -22         29.02         17.28         4.46 o
   1  -3 -21        143.27        117.10         5.81 o
   1  -3 -20        263.46        222.04         7.49 o
   1  -3 -19        156.27        133.58        13.87 o
  -1   3  18         44.20         46.89         7.46 o
   1  -3 -17         39.46         30.72         6.10 o
   1  -3 -16        395.53        340.45         8.89 o
  -1   3  15        245.32        236.11         8.23 o
   1  -3 -14        242.47        226.37         7.84 o
   1  -3 -13        107.19         90.51         5.89 o
  -1   3  12         70.95         80.38         6.13 o
  -1   3  11        328.46        312.45        11.41 o
  -1   3  10        544.64        508.01         9.10 o
  -1   3   9       1075.23       1072.43        12.98 o
   1  -3  -8        643.74        604.72        10.25 o
   1  -3  -7        287.99        185.59         7.13 o
  -1   3   6         83.20         56.08         3.69 o
  -1   3   5         52.93         56.56         4.09 o
   1  -3  -4        684.45        612.78         9.29 o
   1  -3  -3       2160.26       1823.79        17.47 o
   1  -3  -2       6872.50       6028.09        28.53 o
   1  -3  -1       9880.20       8834.21        30.03 o
   1  -3   0      10155.91       9137.81        33.45 o
   1  -3   1       8062.97       7449.31        34.72 o
  -1   3  -2       3527.69       3473.61        27.88 o
  -1   3  -3        775.89        773.18        10.68 o
  -1   3  -4         18.14         19.65         4.87 o
   1  -3   5        448.44        360.96         7.76 o
  -1   3  -6       1354.00       1279.15        12.56 o
  -1   3  -7       1655.09       1498.42        14.86 o
  -1   3  -8       1968.91       2114.06        16.46 o
   1  -3   9         83.33        118.68         7.37 o
   1  -3  10        325.79        319.82         7.92 o
  -1   3 -11        495.06        464.63        12.82 o
   1  -3  12        569.36        481.26        12.72 o
   1  -3  13       1708.93       1693.49        29.89 o
  -1   3 -14        846.04        870.14        23.69 o
   1  -3  15        273.16        241.42        15.70 o
  -1   3 -16         20.34         26.24        11.50 o
  -1   3 -17        115.91        133.05        13.76 o
  -1   3 -18         26.08          7.83        11.10 o
   1  -3  19         38.71         21.38         4.22 o
  -1   3 -20         68.62         59.03         3.21 o
   1  -3  21         12.24          5.97         3.41 o
   1  -3  22         44.15         39.83         3.57 o
  -1   3 -23         55.56         47.05         3.66 o
   1  -3  24        127.86        113.33         4.52 o
  -1   3 -25         45.54         62.11         6.51 o
  -1   3 -25        122.06        115.68         4.15 o
   1  -3  26         14.92         13.64         3.48 o
  -1   3 -27         33.75         20.63         3.42 o
   1  -3  28        328.15        291.78         4.94 o
   1  -3  29        515.34        560.15         6.33 o
   1  -3  30        156.08        153.21         4.09 o
  -1   3 -31         43.49         58.97         3.74 o
   1  -3  32         13.01         10.37         3.19 o
   1  -3  33         58.82         58.76         3.50 o
   1  -3  34         82.79         77.45         3.18 o
  -1   3 -35         58.75         56.02         3.43 o
  -1   2  37         40.35         32.36         2.92 o
   1  -2 -36         18.82         16.41         4.06 o
   1  -2 -36         30.58         29.49         4.91 o
   1  -2 -35         36.51         35.93         5.01 o
  -1   2  35         36.51         39.52         5.45 o
   1  -2 -34          5.76          4.36         3.84 o
   1  -2 -33        134.39        119.14         5.97 o
  -1   2  32        135.58        137.73         5.61 o
   1  -2 -31         11.71         18.91         3.84 o
   1  -2 -30        112.17        114.53         5.17 o
   1  -2 -29         64.08         47.80         5.13 o
   1  -2 -28        501.78        536.40         9.72 o
   1  -2 -27        202.68        178.38         7.67 o
   1  -2 -26         65.96         66.05         5.99 o
  -1   2  25        188.42        168.79         5.18 o
   1  -2 -24         21.20         23.58         3.88 o
   1  -2 -23         47.68         31.72         4.11 o
   1  -2 -22        446.81        460.97         8.81 o
   1  -2 -21        981.01       1097.79        22.76 o
   1  -2 -20        418.25        474.11        10.54 o
  -1   2  19        144.04        152.71         8.01 o
  -1   2  18        413.48        455.42        11.84 o
  -1   2  17       9667.44      11820.94        53.30 o
   1  -2 -16       4481.83       4399.03        32.33 o
  -1   2  15         49.18        143.44         8.87 o
  -1   2  14       1134.53        948.44         9.89 o
   1  -2 -13       1540.56       1680.76        16.72 o
  -1   2  12       3486.79       3558.89        23.46 o
   1  -2 -11       4746.14       4726.02        22.50 o
  -1   2  10      11462.18      11449.99        34.95 o
  -1   2   9       2643.59       2885.59        13.35 o
  -1   2   8       8342.99       8279.49        20.43 o
  -1   2   7        957.26       1016.06         8.90 o
  -1   2   6       1480.82       1673.56         9.77 o
  -1   2   5        427.16        459.46         5.65 o
  -1   2   4       1110.23       1008.73         7.57 o
   1  -2  -3        189.96        197.88         6.60 o
  -1   2   2       1349.52       1357.61        12.60 o
  -1   2   1        674.11        795.91         7.52 o
   1  -2  -1        684.64        812.15        10.87 o
  -1   2   0         74.85         92.12         3.40 o
  -1   2   0        169.74        236.68         7.91 o
   1  -2   1       8339.06       8195.44        35.29 o
   1  -2   1       8363.78       8781.24        30.42 o
  -1   2  -2       1274.62       1274.70        20.38 o
  -1   2  -2       1276.10       1293.36         8.96 o
   1  -2   3       1599.86       1533.38        15.49 o
   1  -2   4       2882.89       3031.25        20.72 o
   1  -2   5        806.99        914.66         9.19 o
   1  -2   6       3452.21       3565.86        23.65 o
   1  -2   7       5552.17       5589.23        21.70 o
   1  -2   8       5623.42       5791.70        32.11 o
   1  -2   9      17725.80      18107.84        40.72 o
  -1   2 -10       7898.90       8800.09        43.67 o
  -1   2 -11      10876.26      13120.66        50.59 o
  -1   2 -11      11151.57      13192.89        54.19 o
  -1   2 -12      10842.36      13025.34        55.71 o
  -1   2 -13       1051.80        998.55        18.93 o
  -1   2 -14         15.59         42.97        11.98 o
   1  -2  15       6551.32       7502.76        44.32 o
  -1   2 -16       1427.07       1824.30        24.36 o
   1  -2  17        344.76        362.98        13.82 o
   1  -2  18        342.99        404.13        13.73 o
  -1   2 -19        574.70        583.68        16.11 o
  -1   2 -20       1209.28       1247.84        22.20 o
   1  -2  21         64.36         71.44         4.07 o
  -1   2 -22        331.47        333.75        17.93 o
   1  -2  22        331.61        299.61         3.88 o
  -1   2 -23        147.90        166.42         3.96 o
   1  -2  24       1325.54       1353.19         7.19 o
   1  -2  25         95.91         84.12         3.79 o
   1  -2  26         43.87         39.21         4.56 o
   1  -2  27         72.07         87.17         4.89 o
   1  -2  28        380.80        392.07         5.25 o
   1  -2  29         83.08         77.80         4.18 o
  -1   2 -30         48.13         31.43         4.23 o
   1  -2  31         60.17         47.93         4.23 o
   1  -2  32         27.81         34.28         3.53 o
   1  -2  33          4.75          7.22         3.21 o
  -1   2 -34          0.01          1.86         3.18 o
   1  -2  34          5.15          4.32         3.87 o
  -1   2 -35         83.51        104.04         3.20 o
   1  -2  35         86.16        104.09         7.17 o
   1  -2  36         40.68         50.88         2.15 o
  -1   2 -37         22.58         14.99         3.55 o
   1  -1 -38         27.82         22.17         3.55 o
  -1   1  37         10.23          8.33         4.26 o
   1  -1 -36         30.53         23.63         3.30 o
  -1   1  35         71.21         57.57         4.07 o
  -1   1  34         61.47         57.62         4.40 o
  -1   1  33        179.37        147.98         6.17 o
  -1   1  32        388.39        306.07         8.71 o
  -1   1  31        203.58        194.38         7.08 o
   1  -1 -30        228.34        172.36         7.50 o
   1  -1 -29        154.60        129.23         6.70 o
   1  -1 -28         87.51         72.94         6.33 o
   1  -1 -27        214.29        202.66         7.09 o
  -1   1  26        552.34        530.47         7.87 o
   1  -1 -25        711.16        460.42        11.32 o
  -1   1  25        734.47        710.71        14.62 o
  -1   1  24        350.55        318.19         7.28 o
   1  -1 -23        130.08         91.01         6.79 o
   1  -1 -22        297.84        204.54         7.18 o
   1  -1 -21        540.30        435.82        17.63 o
  -1   1  20       1056.99        891.07        14.36 o
   1  -1 -19       2830.10       2790.14        35.45 o
  -1   1  18       4329.51       4073.28        26.08 o
  -1   1  17       3001.68       2753.02        33.14 o
  -1   1  16       1406.52       1337.96        23.26 o
  -1   1  15        371.35        273.95        10.11 o
   1  -1 -14        216.11        184.79        11.32 o
  -1   1  13        358.16        248.98        12.72 o
   1  -1 -12        580.66        559.89        11.84 o
  -1   1  11        211.02        193.02         5.90 o
   1  -1 -10       1653.57       1369.96        18.31 o
  -1   1   9       1691.87       1623.01         8.89 o
   1  -1  -8        230.79        216.16         6.54 o
  -1   1   7       1087.95        931.09         9.88 o
   1  -1  -6       1141.23        985.69         8.32 o
  -1   1   5          9.64         23.80         3.60 o
  -1   1   4       2710.81       2127.29        16.72 o
   1  -1  -3       5857.51       4703.05        16.92 o
  -1   1   2       4004.19       3674.96        20.90 o
   1  -1  -1       1034.29        868.15         9.50 o
  -1   1   0        159.25        144.04         6.23 o
   1  -1   1       1332.78        974.38         7.14 o
   1  -1   2       3229.51       2443.22        11.52 o
  -1   1  -3       2929.39       2163.31        16.01 o
  -1   1  -4       1613.45       1309.11        14.86 o
  -1   1  -5          3.37         21.95         5.99 o
   1  -1   6        359.64        289.49        10.24 o
   1  -1   7       1261.52       1087.77        15.54 o
   1  -1   8       1334.56       1185.64        17.14 o
   1  -1   9       1284.42       1040.79        16.79 o
  -1   1 -10       1647.96       1295.65        15.65 o
  -1   1 -11        971.03        901.58        14.19 o
  -1   1 -12       1287.70       1105.59        18.99 o
  -1   1 -13       1018.50       1037.37        21.22 o
  -1   1 -14       1205.60       1142.16        22.32 o
   1  -1  15        286.72        186.03         9.82 o
  -1   1 -16        583.12        458.50        12.80 o
   1  -1  17       1064.43        950.89        16.59 o
  -1   1 -18        609.75        535.48        15.85 o
  -1   1 -19        438.17        358.42        16.02 o
   1  -1  20        426.71        321.72        15.99 o
   1  -1  21       1186.52       1131.44        26.05 o
  -1   1 -22       1330.02       1175.34        12.06 o
  -1   1 -23        895.68        825.18         8.26 o
   1  -1  24        333.19        295.03         6.11 o
   1  -1  25        265.68        242.53         5.84 o
   1  -1  26         98.89         87.45         5.11 o
  -1   1 -27         54.69         39.18         4.50 o
   1  -1  28        253.52        253.36         6.39 o
   1  -1  29        697.55        704.59         7.90 o
  -1   1 -30         43.05         56.72         5.34 o
   1  -1  31        174.49        158.45         5.85 o
   1  -1  32       1082.52       1080.92        11.96 o
   1  -1  33       1072.61       1127.40        10.74 o
  -1   1 -34        172.79        199.71         4.74 o
   1  -1  35         38.88         32.81         3.00 o
   1  -1  36          5.74          3.80         1.83 o
   1  -1  37         28.89         21.50         4.00 o
  -1   1 -38        191.19        191.14         4.66 o
  -1   0  38         62.92         86.00         2.32 o
  -1   0  37        121.50        160.29         3.32 o
  -1   0  36        184.61        230.30         3.47 o
   1   0 -35        445.75        582.46         5.85 o
  -1   0  35        459.47        584.36        11.30 o
   1   0 -34        661.83        827.01         8.57 o
  -1   0  34        665.50        836.53        13.28 o
   1   0 -33        670.93        738.67        13.34 o
  -1   0  33        678.56        762.89         9.48 o
   1   0 -32         21.75         26.15         7.93 o
   1   0 -32        335.53        327.01         8.28 o
   1   0 -31          5.44         27.47         5.78 o
   1   0 -30         33.45         30.06         6.20 o
  -1   0  30         33.84         41.59         7.05 o
   1   0 -29        359.83        394.60         6.95 o
   1   0 -28        542.08        560.69        10.50 o
   1   0 -28        556.66        601.01         7.79 o
   1   0 -27        280.77        310.22         6.41 o
  -1   0  26        110.38        125.19         6.19 o
  -1   0  25        158.12        160.44        17.42 o
  -1   0  25        208.03        240.40         6.26 o
  -1   0  24         34.31         27.63         8.90 o
   1   0 -24         93.69         63.58         4.92 o
   1   0 -23        102.98         90.27        12.99 o
   1   0 -23        126.92         98.44         5.02 o
   1   0 -22          8.21         26.50        12.19 o
  -1   0  22        126.38        136.26        10.80 o
   1   0 -21        218.33        217.61        16.77 o
  -1   0  21        270.07        253.17        12.10 o
  -1   0  20        350.41        304.72        10.14 o
   1   0 -19        606.27        638.30        22.76 o
  -1   0  19        607.91        650.20        15.00 o
   1   0 -18       1470.72       1792.43        34.39 o
  -1   0  18       1507.41       1850.14        21.74 o
   1   0 -17       1541.04       1724.28        20.09 o
   1   0 -16       1567.63       1741.59        22.29 o
  -1   0  15       1119.02       1132.48        18.59 o
  -1   0  14        580.85        656.94        15.34 o
  -1   0  13        211.41        215.94         7.90 o
   1   0 -12       5026.96       6083.74        24.70 o
   1   0 -11         68.46        229.42         9.52 o
   1   0 -10      10475.59      12129.19        35.31 o
  -1   0   9      39240.43      41523.65       109.94 o
   1   0  -8      15090.38      15427.76        34.91 o
   1   0  -7       1277.59       1587.75        15.03 o
   1   0  -6      13552.02      12992.47        29.06 o
   1   0  -5       1427.97       1710.25        11.57 o
  -1   0   4       1004.57        752.94         8.14 o
   1   0  -4       1076.45        928.37        11.63 o
   1   0  -3      35937.39      36395.52       161.97 o
   1   0  -2       1855.87       1885.00        14.88 o
   1   0  -1       6966.11       7679.25        28.41 o
  -1   0   0       4301.01       4550.53        11.04 o
   1   0   1       5487.81       5836.05        14.40 o
   1   0   2          1.62         28.47         3.71 o
  -1   0  -3        519.95        660.89         7.08 o
   1   0   4        510.60        445.32         6.71 o
   1   0   5       4909.62       5363.41        11.96 o
   1   0   6       8469.95       8674.35        27.21 o
   1   0   6      10209.87       9471.54        26.09 o
  -1   0  -7       4017.04       4499.48        20.74 o
   1   0   7       4117.29       4286.60        20.80 o
  -1   0  -8        737.95        914.86        10.74 o
   1   0   8       2847.65       2819.62        18.77 o
   1   0   9        795.92       1113.88        15.77 o
   1   0   9       6304.17       6535.22        18.96 o
   1   0  10        181.89        194.00         7.69 o
   1   0  10       1652.98       1823.26        11.84 o
  -1   0 -11         88.07         34.33         5.85 o
  -1   0 -11         95.96         82.33         5.56 o
   1   0  12         16.70          7.87         7.37 o
  -1   0 -12        724.03        749.95        12.74 o
   1   0  13       1021.38       1079.60        18.41 o
  -1   0 -13       1030.90        990.80         9.62 o
   1   0  14        353.05        445.26        13.53 o
   1   0  14        427.82        462.08         8.54 o
   1   0  15        327.62        400.64         8.38 o
   1   0  15        478.66        501.55        12.85 o
   1   0  16         88.67        131.20         8.92 o
  -1   0 -16        307.59        303.41        11.80 o
  -1   0 -17        326.43        304.75        11.77 o
  -1   0 -18        467.69        561.30        14.91 o
   1   0  19         97.03        130.37        11.19 o
  -1   0 -20       2322.45       2394.39        27.34 o
   1   0  21        398.27        386.08        14.61 o
  -1   0 -22        840.60        918.43        11.47 o
   1   0  23        184.58        186.48         4.56 o
   1   0  24        426.64        408.19         6.11 o
   1   0  25        354.56        349.03        23.65 o
  -1   0 -25        376.82        429.49         6.58 o
   1   0  26        263.20        294.90         6.51 o
  -1   0 -27         43.43         48.23         5.03 o
   1   0  28        179.91        228.58         5.95 o
  -1   0 -29       1748.19       1947.22        11.52 o
  -1   0 -30          2.77          4.14         7.74 o
   1   0  30          7.48         15.59         4.64 o
   1   0  31          8.10         45.62         5.61 o
  -1   0 -32       2228.94       2548.13        15.23 o
   1   0  32       2232.00       2475.55        15.49 o
   1   0  33         54.22        102.82         3.92 o
   1   0  33        148.67        185.68        10.05 o
   1   0  34         26.07         40.63         2.93 o
   1   0  34        119.24        168.13         9.41 o
   1   0  35         97.51        128.67         3.35 o
   1   0  36         20.49         31.39         2.60 o
  -1   0 -37        141.66        155.76         3.49 o
  -1   0 -38          2.34          3.54         2.17 o
  -1  -1  37         64.33         64.07         3.70 o
  -1  -1  36        335.55        309.07         6.95 o
  -1  -1  35        349.83        345.71         7.73 o
   1   1 -34        176.62        180.50         7.74 o
  -1  -1  33        211.80        187.06         5.76 o
   1   1 -32        307.62        246.69         9.31 o
   1   1 -31         41.84         32.56         4.94 o
   1   1 -30         34.02         19.82         4.06 o
   1   1 -29         22.70          8.87         5.40 o
  -1  -1  29         39.62         32.23         4.89 o
  -1  -1  28        110.82         86.21         5.49 o
  -1  -1  27        160.62        137.64         4.86 o
   1   1 -26        228.16        173.59         5.68 o
  -1  -1  25        484.25        366.62         9.70 o
  -1  -1  24        181.53        142.09         6.51 o
   1   1 -23         21.90         11.79         2.64 o
  -1  -1  22        157.43        157.15         3.64 o
  -1  -1  21        145.60        113.57        10.59 o
  -1  -1  20        106.91         89.35         9.64 o
  -1  -1  19         45.87         21.24         6.03 o
  -1  -1  18        183.00        130.39        13.17 o
  -1  -1  17        356.50        297.64        15.76 o
  -1  -1  16        457.50        319.82        15.69 o
   1   1 -15        833.93        563.89        15.00 o
  -1  -1  14       1402.58       1140.57        24.05 o
   1   1 -13       1594.07       1181.41        19.64 o
  -1  -1  12        379.26        724.54        13.76 o
  -1  -1  11        169.55        204.27         9.65 o
   1   1 -10       2166.21       1795.68        18.95 o
   1   1  -9       3974.65       3442.96        31.59 o
  -1  -1   8       3910.24       3327.55        26.32 o
  -1  -1   7        828.45        653.11        14.87 o
   1   1  -6        119.37         79.41         4.23 o
   1   1  -5         79.03         64.55         4.68 o
   1   1  -4       2272.75       2005.91        15.15 o
   1   1  -3       5962.78       5049.10        26.23 o
   1   1  -2       4768.76       4205.52        21.82 o
   1   1  -1       1579.16       1546.78         8.11 o
   1   1   0         26.92         20.76         5.68 o
   1   1   1        172.42        133.40         4.92 o
   1   1   2       1142.60        892.91         6.63 o
  -1  -1  -3       2305.04       1502.63         7.57 o
   1   1   4       2836.85       1990.70         9.62 o
  -1  -1  -5        718.80        432.94         8.89 o
   1   1   6         20.51         25.39         2.92 o
   1   1   7        780.76        525.61         8.51 o
   1   1   8       2838.46       2215.61        14.46 o
   1   1   9       4020.24       2223.61        25.17 o
  -1  -1  -9       4491.03       3443.17        16.16 o
   1   1  10       4842.33       4027.47        20.08 o
  -1  -1 -11       1895.62       1515.83        11.82 o
  -1  -1 -12        124.08        131.92         5.53 o
  -1  -1 -13       3343.22       2644.78        13.91 o
   1   1  14       6870.30       5586.45        36.13 o
  -1  -1 -15       6224.95       4872.75        27.22 o
   1   1  16       3678.82       3169.58        20.92 o
   1   1  17       1997.51       1657.35        16.51 o
  -1  -1 -18       1607.04       1421.94        26.24 o
   1   1  19       1032.61        935.86        16.76 o
   1   1  20        323.30        262.17        15.62 o
   1   1  21         15.09         10.30         6.35 o
   1   1  22        220.83        171.09        15.10 o
  -1  -1 -23        363.41        337.35         8.77 o
  -1  -1 -24         90.06         76.28         4.19 o
  -1  -1 -25         94.08         69.84         4.47 o
  -1  -1 -26        345.12        287.57         6.27 o
   1   1  27        705.05        598.68         9.31 o
  -1  -1 -28        846.87        808.46        10.26 o
  -1  -1 -29        699.89        667.66         8.51 o
  -1  -1 -30        123.35        123.15         5.03 o
   1   1  31        105.59         95.37         4.72 o
   1   1  32        156.81        126.78         3.68 o
   1   1  33        793.55        725.32         9.92 o
  -1  -1 -34        752.58        771.27        11.72 o
   1   1  35         38.05         34.01         4.71 o
  -1  -1 -36         60.92         49.65         3.70 o
   1   1  37         64.09         56.69         4.61 o
   1   1  38         22.89         18.43         3.80 o
  -1  -2  37        200.57        253.88         3.76 o
  -1  -2  36        243.23        308.69         3.80 o
  -1  -2  35         81.13        108.56         2.67 o
   1   2 -34         59.20         70.49         3.36 o
   1   2 -33          0.94          2.11         4.12 o
  -1  -2  33         99.72        103.43         4.96 o
   1   2 -32         19.90         30.61         6.19 o
   1   2 -32         43.60         58.55         5.44 o
   1   2 -31          0.15          5.72         6.37 o
  -1  -2  31          0.80          1.09         4.51 o
   1   2 -30         43.87         60.56         7.66 o
  -1  -2  30         58.23         73.99         6.06 o
   1   2 -29        806.01        842.03         8.03 o
  -1  -2  28        125.49        163.61         6.05 o
  -1  -2  27        166.20        166.96         6.17 o
  -1  -2  26       4603.25       5039.96        21.49 o
  -1  -2  25        444.87        383.79        26.74 o
  -1  -2  25        449.37        627.28         7.94 o
   1   2 -24        314.26        277.19         5.35 o
   1   2 -23       1151.20       1177.42         8.76 o
   1   2 -22        701.93        795.41        25.42 o
   1   2 -22        817.49        843.77         6.73 o
   1   2 -21        174.79        204.71        15.79 o
  -1  -2  21        245.24        259.33         5.70 o
   1   2 -20        100.57        104.41        13.44 o
  -1  -2  20        132.96        156.71        18.76 o
   1   2 -19        133.90        114.64        12.52 o
   1   2 -18        524.81        537.85        13.58 o
   1   2 -17        557.49        605.98        18.24 o
   1   2 -17        625.54        684.24        14.50 o
   1   2 -16        416.25        457.70         9.76 o
  -1  -2  15        630.87        753.74        17.11 o
  -1  -2  14        158.46        256.97         9.23 o
   1   2 -13       1248.34       1033.28        13.85 o
   1   2 -12       1825.68       2196.99        17.78 o
   1   2 -11       3479.73       3275.64        25.11 o
   1   2 -10        619.62        795.08        13.48 o
  -1  -2   9        913.60        671.51        14.21 o
   1   2  -8        866.33        608.04         9.74 o
  -1  -2   7        794.55        705.31        14.03 o
   1   2  -6       3661.33       4031.00        27.31 o
   1   2  -5        548.25        899.78        13.90 o
   1   2  -4       2910.65       3359.76        20.07 o
  -1  -2   3      12270.82      12271.16        37.93 o
   1   2  -2       2730.63       3143.40        18.54 o
   1   2  -1       2928.35       3012.23        18.42 o
  -1  -2   0       8155.90       7744.69        26.71 o
   1   2   0       9609.51       8925.41        38.55 o
  -1  -2  -1        535.51        468.32         8.37 o
  -1  -2  -2      10325.86      11366.30        32.51 o
   1   2   2      11473.99      12224.75        45.54 o
  -1  -2  -3      10892.36      12838.94        26.48 o
   1   2   4        323.53        597.15         9.28 o
  -1  -2  -4        701.52       1064.23        17.50 o
   1   2   5      54284.04      56950.34       229.53 o
  -1  -2  -5      54935.68      57078.46       400.45 o
  -1  -2  -6      20564.57      23267.82        43.70 o
  -1  -2  -6      20566.78      22549.19        47.67 o
   1   2   7        385.82        478.78         8.21 o
  -1  -2  -7        455.36        767.85         9.72 o
   1   2   8      25624.20      25895.65        46.60 o
  -1  -2  -8      25631.82      25159.72        54.76 o
   1   2   9        742.74        535.67         8.40 o
  -1  -2  -9        839.87        571.30        11.15 o
   1   2  10       2553.06       2423.91        15.51 o
  -1  -2 -10       2624.42       2187.82        27.49 o
   1   2  11        485.48        354.30         5.83 o
   1   2  11        604.47        415.11        10.64 o
   1   2  12        257.11        213.40         5.50 o
  -1  -2 -12        339.24        324.74         9.62 o
  -1  -2 -13       4090.16       3935.38        28.11 o
  -1  -2 -14       4711.52       5154.62        34.13 o
  -1  -2 -15        330.02        278.70        12.66 o
  -1  -2 -16        240.99        262.29         9.51 o
  -1  -2 -17       1261.62       1406.64        19.09 o
  -1  -2 -18        130.88        136.30        10.16 o
   1   2  19        561.91        596.86        13.64 o
  -1  -2 -20       1080.11       1254.62        22.25 o
  -1  -2 -21        536.05        589.82        14.02 o
  -1  -2 -22        244.25        273.88        11.78 o
  -1  -2 -23        500.40        607.63        10.55 o
  -1  -2 -23        525.01        567.08         8.74 o
  -1  -2 -24        919.70        934.54        10.51 o
  -1  -2 -25        766.09        755.14         8.68 o
  -1  -2 -26        728.76        757.03        10.22 o
  -1  -2 -27         94.60        139.32         5.18 o
   1   2  28        704.08        767.47         9.95 o
  -1  -2 -29        476.21        563.74         7.62 o
  -1  -2 -30          1.00          5.94         8.77 o
  -1  -2 -30         18.65         30.32         4.52 o
   1   2  31         21.15         28.83         3.74 o
  -1  -2 -31        134.20        116.19         7.40 o
   1   2  32        102.00        114.98         6.70 o
  -1  -2 -32        108.17        101.81         6.82 o
   1   2  33          4.66         11.74         4.80 o
  -1  -2 -34        168.40        190.53         3.85 o
   1   2  35        701.69        830.58         6.45 o
  -1  -2 -36         20.18         25.26         3.80 o
   1   2  37        987.01       1127.71         6.13 o
  -1  -2 -38        176.00        166.15         3.73 o
   1   3 -36          6.83         10.56         3.39 o
  -1  -3  35         67.96         57.90         3.67 o
  -1  -3  34         73.29         64.19         4.15 o
  -1  -3  33        129.65        127.39         4.64 o
  -1  -3  32        136.48        144.14         5.10 o
  -1  -3  31        206.83        229.08         5.27 o
   1   3 -30        142.57        147.68         5.13 o
   1   3 -29        108.43         98.69         6.85 o
   1   3 -28        479.30        467.48         8.16 o
   1   3 -27        750.99        750.99        10.10 o
   1   3 -26         64.03         62.86         4.43 o
  -1  -3  25         28.63         27.72         4.34 o
  -1  -3  24        161.93        144.56         4.58 o
   1   3 -23        158.63        165.92         4.53 o
  -1  -3  22        169.70        192.75         4.27 o
   1   3 -21        908.71        875.47         9.67 o
   1   3 -20        109.95        110.03         4.95 o
   1   3 -19        204.30        224.58         6.16 o
  -1  -3  18         58.09         46.26         8.70 o
   1   3 -17        222.91        189.39        13.96 o
   1   3 -16        222.36        248.68        12.94 o
   1   3 -15        135.45         98.74        10.33 o
   1   3 -14        122.38         80.95         9.88 o
   1   3 -13        315.27        204.12        13.95 o
   1   3 -12       1053.40        953.55        18.03 o
   1   3 -11       2279.65       2151.56        24.85 o
  -1  -3  10       3366.09       3107.54        34.62 o
   1   3  -9       3997.30       3921.36        38.25 o
   1   3  -8       4139.65       3978.29        37.71 o
   1   3  -7       2116.89       2020.34        25.15 o
   1   3  -6        525.64        493.23        15.17 o
   1   3  -5       1033.40       1010.70        15.45 o
   1   3  -4       4381.56       4038.07        31.09 o
   1   3  -3       8890.27       8153.21        44.50 o
   1   3  -2      10338.07       9050.61        44.67 o
  -1  -3   1      11737.22      10183.85        46.06 o
  -1  -3   0       8305.71       7535.98        41.67 o
   1   3   1       5351.23       4965.40        27.81 o
  -1  -3  -2       2312.48       1996.78        21.33 o
  -1  -3  -3       1672.60       1308.46        17.99 o
   1   3   4       1745.21       1376.07        17.86 o
  -1  -3  -5       1830.39       1473.86        18.27 o
   1   3   6        968.92        793.49         8.93 o
   1   3   7       1230.34       1117.88        10.51 o
  -1  -3  -8       2375.45       2139.74        18.23 o
   1   3   9       1920.12       1853.71        18.52 o
   1   3  10       2265.34       2067.32        24.25 o
  -1  -3 -11       1076.18        872.48        13.27 o
   1   3  12        478.97        327.59         9.60 o
   1   3  13       1122.83        950.98        17.03 o
  -1  -3 -14       2381.89       2270.65        23.24 o
  -1  -3 -15       1704.84       1467.41        26.92 o
   1   3  16        843.72        723.32        17.18 o
  -1  -3 -17        617.98        510.87        16.50 o
   1   3  18        519.33        457.59        17.44 o
   1   3  19        577.08        510.94        18.21 o
  -1  -3 -20        160.04        153.40        12.84 o
   1   3  21         81.36         63.80         7.83 o
  -1  -3 -22        615.97        621.44         7.32 o
  -1  -3 -23       1014.47        936.75         9.76 o
  -1  -3 -24        558.31        543.82         7.33 o
  -1  -3 -25        210.27        205.84         5.90 o
  -1  -3 -26         87.33         78.36         5.91 o
  -1  -3 -27        189.00        164.90         5.87 o
  -1  -3 -28        306.67        293.62         8.08 o
  -1  -3 -29        550.68        536.32         7.70 o
  -1  -3 -30        399.01        395.29         9.26 o
  -1  -3 -31        306.60        288.13         8.27 o
  -1  -3 -32        203.94        196.97         8.00 o
  -1  -3 -33         80.96         61.76         6.42 o
   1   3  34         21.69         12.86         3.84 o
   1   3  35         62.23         68.84         4.50 o
  -1  -3 -36        142.50        145.58         5.08 o
  -1  -3 -37         88.78        102.66         4.80 o
   1   4 -35        146.35        161.45         4.57 o
   1   4 -34        167.56        243.73         5.53 o
  -1  -4  34        171.53        235.82         6.61 o
  -1  -4  33        216.68        228.70         4.30 o
  -1  -4  33        218.12        225.12         7.57 o
  -1  -4  32         54.38         75.31         5.55 o
  -1  -4  31         10.77          8.11         3.75 o
  -1  -4  30         28.84         38.45         5.03 o
   1   4 -29        568.66        693.88         8.95 o
  -1  -4  28        343.35        372.65         9.25 o
   1   4 -27          9.05         15.01         3.45 o
  -1  -4  26        250.03        245.17         4.58 o
   1   4 -25        119.03        134.21         4.33 o
  -1  -4  24         24.19         26.13         3.87 o
   1   4 -23        464.78        450.93         5.96 o
   1   4 -22       1516.03       1603.32        12.70 o
  -1  -4  21       1851.39       1850.23        10.32 o
  -1  -4  20       1653.11       1756.30        10.02 o
  -1  -4  19         54.21         77.97         7.09 o
   1   4 -18       6085.96       6694.00        27.46 o
  -1  -4  18       6092.60       5530.22        22.65 o
   1   4 -17        245.32        211.76         7.89 o
  -1  -4  17        265.08        233.51         9.17 o
   1   4 -16         27.46         31.21         8.74 o
  -1  -4  15        201.28        154.65         9.26 o
  -1  -4  14        965.43        864.53        16.70 o
  -1  -4  13        171.97        231.67        12.84 o
  -1  -4  12        194.95        194.35         8.70 o
   1   4 -11        811.71        775.45        13.05 o
  -1  -4  10        334.54        444.86        14.64 o
   1   4  -9       7244.11       7289.40        49.93 o
  -1  -4   8       1512.79       1655.69        27.28 o
  -1  -4   7         55.27         75.65         9.82 o
  -1  -4   6        264.29        316.14        10.32 o
   1   4  -5         67.21         94.59         7.35 o
   1   4  -4        704.47        782.71        12.66 o
  -1  -4   3        896.52        911.96        13.14 o
   1   4  -2       1675.20       1801.53        23.08 o
   1   4  -1       1218.67       1410.90        16.26 o
   1   4   0        639.03        616.64        15.01 o
  -1  -4  -1       1512.13       1453.38        20.22 o
   1   4   2        221.00        194.18         9.30 o
  -1  -4  -3       4531.69       4713.21        34.44 o
  -1  -4  -4       3380.52       3344.30        20.77 o
  -1  -4  -5      10792.36      12005.55        58.99 o
  -1  -4  -6       6333.38       6113.15        30.92 o
   1   4   7       3862.16       4305.75        30.76 o
   1   4   8         91.20         60.37         6.39 o
  -1  -4  -9       1840.69       2274.91        19.39 o
   1   4  10        118.75        103.62         6.31 o
   1   4  11       7603.46       8585.72        40.18 o
   1   4  12       3297.25       3554.23        22.94 o
   1   4  13       1581.14       1802.91        19.06 o
  -1  -4 -14       3644.25       3812.79        30.11 o
   1   4  15         44.70         31.78         9.36 o
   1   4  16        744.52        861.15        20.67 o
  -1  -4 -17        250.92        212.73        14.46 o
   1   4  18        264.38        313.74        13.45 o
   1   4  19        159.20        176.47        13.41 o
  -1  -4 -20        174.87        167.29         8.99 o
  -1  -4 -21        903.88        712.95        10.15 o
  -1  -4 -22          9.77         23.50         5.32 o
   1   4  23        882.61        937.00        13.12 o
  -1  -4 -24        319.52        305.34        10.50 o
  -1  -4 -25        356.80        325.33         8.52 o
  -1  -4 -26         78.11         58.23         5.42 o
  -1  -4 -27         13.09         18.77         5.31 o
  -1  -4 -28         47.26         58.52         5.49 o
  -1  -4 -29        319.17        348.30         8.70 o
  -1  -4 -30         58.13         68.17         5.33 o
  -1  -4 -31        142.50        125.48         5.46 o
  -1  -4 -32         87.24         81.61         6.18 o
  -1  -4 -33          4.16          1.68         5.48 o
   1   4  34         70.65         63.67         4.25 o
   1   4  35         67.75        100.46         4.66 o
  -1  -4 -35         74.06         98.97         5.44 o
  -1  -4 -36         10.29         17.26         3.08 o
  -1  -4 -37         28.20         29.53         2.67 o
   1   5 -33          1.43          3.23         5.46 o
  -1  -5  32          8.23          8.20         4.34 o
  -1  -5  31        142.00        153.61         6.08 o
  -1  -5  30        230.52        239.27         7.26 o
  -1  -5  29        578.65        630.33         6.85 o
  -1  -5  28        921.09        962.98         9.41 o
  -1  -5  27        853.61        968.15        10.07 o
  -1  -5  26       1409.30       1466.71        10.40 o
   1   5 -25        569.99        569.25         6.91 o
   1   5 -24          7.45          9.04         3.91 o
   1   5 -23         27.38         27.15         4.13 o
   1   5 -22        339.74        364.23         6.28 o
   1   5 -21        611.12        634.55         8.83 o
  -1  -5  20       1063.57       1105.54         8.76 o
   1   5 -19       2296.12       1942.14        18.29 o
   1   5 -19       2347.72       2202.14        16.07 o
   1   5 -18       1012.56        823.55        13.41 o
   1   5 -18       1140.29       1097.05        14.05 o
   1   5 -17       2353.16       2420.76        15.47 o
   1   5 -16        408.91        388.65         7.43 o
   1   5 -15        675.80        651.71         9.85 o
   1   5 -14        391.13        394.26        19.44 o
   1   5 -13        631.31        552.18        17.91 o
   1   5 -12        342.57        259.04        17.92 o
   1   5 -11        476.97        394.75        15.30 o
   1   5 -10        113.29        104.45        11.30 o
   1   5  -9         37.95         25.02        10.36 o
   1   5  -8         43.09         32.76        10.11 o
   1   5  -7         27.42         30.52         9.75 o
   1   5  -6        414.20        474.98        18.01 o
   1   5  -5         38.41         95.77        10.67 o
   1   5  -4        713.49        752.83        17.27 o
   1   5  -3        971.81        969.49        22.23 o
   1   5  -2       1752.33       1768.63        27.85 o
  -1  -5   1       2254.91       2237.00        30.39 o
   1   5   0       2215.44       2223.82        30.29 o
   1   5   1       1358.38       1361.70        24.47 o
   1   5   2        643.85        608.94        15.69 o
  -1  -5  -3        313.46        301.89        10.11 o
   1   5   4        512.60        476.64        12.81 o
   1   5   5        390.65        351.06        13.71 o
   1   5   6        476.83        467.12        12.64 o
   1   5   7        251.97        229.17         9.00 o
   1   5   8        234.72        244.73         9.05 o
   1   5   9        441.86        443.50        13.93 o
   1   5  10        190.50        199.36         8.36 o
   1   5  11        305.20        281.46        10.03 o
   1   5  12        198.58        164.58         9.72 o
   1   5  13        800.69        837.85        20.15 o
   1   5  14       1746.33       1710.30        22.39 o
   1   5  15       1092.20        670.19        19.25 o
  -1  -5 -15       1118.78       1163.62        24.98 o
  -1  -5 -16       1222.63       1117.72        17.48 o
  -1  -5 -17        582.89        517.89        20.69 o
  -1  -5 -18        224.15        193.04         7.06 o
  -1  -5 -19         87.75         95.51         5.41 o
  -1  -5 -20        976.34        831.35        11.23 o
  -1  -5 -21       1049.87        955.21        10.58 o
  -1  -5 -22        689.80        573.89         9.19 o
  -1  -5 -23        160.96        135.94         6.22 o
  -1  -5 -24        256.54        236.39         7.18 o
  -1  -5 -25        294.77        292.46         7.47 o
  -1  -5 -26         35.82         42.06         5.41 o
  -1  -5 -27         21.42         27.57         5.29 o
  -1  -5 -28        156.61        120.79         5.97 o
  -1  -5 -29        252.29        207.12         6.28 o
  -1  -5 -30        125.90        119.70         6.44 o
  -1  -5 -31        130.13        109.85         6.13 o
  -1  -5 -32         97.15         73.69         6.10 o
  -1  -5 -33         73.76         68.41         5.55 o
  -1  -5 -34         71.05         78.30         5.07 o
  -1  -5 -35         18.93         19.14         7.01 o
  -1  -5 -36          8.96          0.85         3.83 o
   1   6 -31         17.87         32.91         5.77 o
  -1  -6  30         42.04         36.70         3.74 o
   1   6 -29         28.73         39.46         3.56 o
  -1  -6  28        340.53        386.65         4.85 o
   1   6 -27        170.39        179.95         4.68 o
  -1  -6  26        112.92        103.50         4.65 o
  -1  -6  25        148.42        166.79         5.26 o
  -1  -6  24        177.49        168.13         5.84 o
  -1  -6  23        371.66        379.18         7.97 o
  -1  -6  22        247.99        265.90         6.78 o
   1   6 -21        230.99        230.47        10.00 o
  -1  -6  20        592.38        558.46        12.85 o
  -1  -6  19        178.50        183.17         6.01 o
   1   6 -18        336.20        293.25        10.37 o
  -1  -6  18        463.42        427.10        11.29 o
   1   6 -17       1354.20       1162.05        16.01 o
  -1  -6  17       1451.30       1404.08        14.67 o
  -1  -6  16        343.91        307.01         6.50 o
  -1  -6  15        203.08        173.99        20.72 o
   1   6 -15        205.08        236.08         6.76 o
   1   6 -14        941.89        967.51         9.90 o
  -1  -6  13       3000.00       2673.10        27.22 o
   1   6 -12        449.15        476.69        10.36 o
  -1  -6  11        450.70        384.01         6.72 o
   1   6 -10        509.14        553.10        11.67 o
   1   6  -9        426.24        409.42        16.41 o
   1   6  -8         50.99         90.16        15.24 o
   1   6  -7        155.85        136.65        12.85 o
  -1  -6   6          9.74         10.90        10.13 o
   1   6  -5         36.68         13.18         9.77 o
  -1  -6   4        650.53        755.86        18.54 o
  -1  -6   3        414.29        526.59        19.21 o
  -1  -6   2        144.67        174.97        11.41 o
   1   6  -1       8698.95       8757.98        62.93 o
  -1  -6   0        447.68        578.44        19.03 o
   1   6   1        138.94        166.86        10.21 o
   1   6   2         41.87         49.68         8.43 o
   1   6   3        957.01       1052.99        22.55 o
   1   6   4        457.61        462.02        16.93 o
  -1  -6  -5       1324.34       1304.41        23.72 o
   1   6   6        117.51        145.34        11.90 o
   1   6   7        173.64        161.61        11.80 o
   1   6   8        268.35        305.94        10.64 o
  -1  -6  -9         77.57         73.55         9.97 o
  -1  -6 -10         48.75         36.12         8.22 o
   1   6  11        265.36        318.23        12.20 o
   1   6  12         75.86         71.29         8.21 o
  -1  -6 -13        621.43        670.60        18.02 o
  -1  -6 -14         99.97         96.27         7.09 o
  -1  -6 -15        268.58        274.36         6.74 o
  -1  -6 -16       1143.54       1335.20        13.46 o
   1   6  16       1184.10       1189.20        11.57 o
  -1  -6 -17        140.62        207.09        10.81 o
  -1  -6 -17        560.16        443.31        11.87 o
  -1  -6 -18        630.81        648.83        11.94 o
  -1  -6 -18        750.90        741.38        10.47 o
  -1  -6 -19         42.83         42.48         5.27 o
   1   6  20        715.82        637.49        11.72 o
  -1  -6 -21        880.40        805.35        11.23 o
  -1  -6 -22        951.09        932.90        15.47 o
  -1  -6 -23        479.24        476.55        11.85 o
  -1  -6 -24       3353.88       3499.83        23.81 o
  -1  -6 -25       1552.68       1746.62        15.72 o
  -1  -6 -26        846.73        892.17        12.09 o
  -1  -6 -26        864.86        863.08        11.62 o
  -1  -6 -27          9.53          5.48         6.57 o
  -1  -6 -27         61.66         53.13         6.28 o
  -1  -6 -28        688.95        754.95        10.44 o
  -1  -6 -28        700.28        805.57        15.79 o
  -1  -6 -29         46.59         49.16         9.39 o
  -1  -6 -30         36.81         51.01         6.69 o
  -1  -6 -31        666.85        809.71         9.78 o
  -1  -6 -32        204.37        250.62         6.83 o
  -1  -6 -33        199.67        291.07         9.89 o
  -1  -6 -34        252.53        235.67         8.60 o
  -1  -6 -35         75.28        111.35         6.43 o
   1   7 -29        123.79        132.67         6.43 o
  -1  -7  28         31.36         28.47         3.29 o
  -1  -7  27         27.18         27.65         3.18 o
  -1  -7  26         31.12         36.57         4.26 o
   1   7 -25         21.49         17.76         4.55 o
   1   7 -24         33.80         25.65         5.31 o
   1   7 -23        101.35        114.45         5.19 o
   1   7 -22        122.97        140.59         4.94 o
  -1  -7  21        194.06        148.51         5.80 o
   1   7 -20         37.71         44.89         4.87 o
  -1  -7  19         37.83         50.13         5.07 o
   1   7 -18        478.12        496.59         7.24 o
   1   7 -17       1041.81        818.51        13.39 o
  -1  -7  17       1117.18       1069.61        10.32 o
   1   7 -16        973.07        835.64        13.05 o
   1   7 -16        979.52        925.79        14.92 o
  -1  -7  15         93.82        102.22         6.47 o
   1   7 -14        174.54        185.22         6.89 o
   1   7 -13        169.87        167.76         6.27 o
   1   7 -12         10.06         34.99         6.72 o
   1   7 -11        554.16        592.54         8.39 o
   1   7 -10        441.66        419.26         8.23 o
  -1  -7   9        232.97        213.49         8.51 o
  -1  -7   8         69.58         77.97         6.49 o
  -1  -7   7         76.96         81.87         5.38 o
  -1  -7   6         70.04         51.78         8.48 o
  -1  -7   5        866.16        887.73         9.97 o
   1   7  -4       1307.04       1309.36        24.84 o
   1   7  -3       1771.91       1728.68        33.59 o
  -1  -7   2       1274.58       1254.60        13.16 o
   1   7  -1        319.41        313.92        17.09 o
  -1  -7   0        388.87        425.20        18.87 o
  -1  -7  -1         13.50         60.98        12.35 o
  -1  -7  -2        495.16        516.11        19.36 o
   1   7   3         76.13         86.98        12.27 o
  -1  -7  -4         57.13         58.07        11.39 o
   1   7   5         85.53         44.72        10.43 o
  -1  -7  -6        514.30        503.71        14.24 o
  -1  -7  -7        854.31        826.68        11.07 o
  -1  -7  -8        725.04        731.15        11.40 o
  -1  -7  -9        455.20        419.04         9.55 o
  -1  -7 -10         14.97         29.94         5.60 o
  -1  -7 -11         94.01        110.01         5.39 o
  -1  -7 -12        342.68        308.11         7.55 o
  -1  -7 -13        466.62        444.63         7.29 o
  -1  -7 -14        327.43        257.73         6.39 o
  -1  -7 -15        234.59        211.86         7.40 o
  -1  -7 -16         55.71         66.34         5.32 o
   1   7  17         30.10         38.03         5.52 o
  -1  -7 -18         68.05         62.29         5.96 o
  -1  -7 -19         21.97         35.43         6.15 o
  -1  -7 -20        182.78        218.53         9.41 o
  -1  -7 -21        682.06        625.69        13.05 o
  -1  -7 -22        485.01        455.96        11.43 o
  -1  -7 -23         41.59         53.26         7.73 o
  -1  -7 -24        198.41        232.53         8.69 o
  -1  -7 -25        587.37        544.17        10.34 o
  -1  -7 -26        247.03        249.81         8.50 o
  -1  -7 -27         15.30         18.92         6.39 o
  -1  -7 -28        111.39        115.37         6.96 o
  -1  -7 -29        102.11         89.78         6.41 o
  -1  -7 -30         36.54         38.24         5.36 o
  -1  -7 -31         68.93         60.43         5.25 o
  -1  -7 -32        219.48        232.23         8.64 o
  -1  -7 -33        485.60        491.41         9.02 o
  -1  -8  26          6.35         16.47         3.10 o
   1   8 -26          6.46         11.09         3.71 o
   1   8 -25         14.29         14.66         3.33 o
   1   8 -24         22.81         19.75         3.30 o
  -1  -8  23          4.96          6.63         3.16 o
   1   8 -22          1.15          2.66         3.09 o
   1   8 -21         67.36         68.51         3.41 o
   1   8 -20        753.88        750.76         8.26 o
   1   8 -19        860.76        828.03        10.18 o
   1   8 -18        498.80        478.83         8.69 o
  -1  -8  17         75.28         69.63         4.79 o
  -1  -8  16         59.21         68.26         4.93 o
   1   8 -15        122.24        105.28         5.13 o
   1   8 -14         74.48         44.96         7.48 o
   1   8 -14         83.03         75.74         5.37 o
   1   8 -13         86.50         35.19         7.17 o
  -1  -8  13        107.46         83.92         5.43 o
  -1  -8  12         45.76         62.33         5.26 o
  -1  -8  11       1345.76       1236.33        16.93 o
  -1  -8  10        800.81        783.46        11.81 o
  -1  -8   9         73.95         89.76         7.29 o
  -1  -8   8        571.70        580.09        10.84 o
   1   8  -7        106.63        125.04         9.80 o
   1   8  -6        399.63        411.95        15.87 o
   1   8  -5        276.08        248.90         9.73 o
  -1  -8   4         19.97         64.73         7.54 o
  -1  -8   3       2437.43       2164.55        21.53 o
  -1  -8   2        904.77       1490.52        14.62 o
   1   8  -2       1576.54       1483.01        15.93 o
  -1  -8   1        419.57        973.84        13.04 o
  -1  -8   1       1296.74       1162.54        14.33 o
  -1  -8   0        331.46        346.12        13.98 o
  -1  -8  -1        368.78        386.60         7.43 o
  -1  -8  -2        533.90        555.66         9.19 o
  -1  -8  -3       1495.42       1385.31        20.79 o
  -1  -8  -4       2594.22       2468.21        25.19 o
  -1  -8  -5       1132.82       1117.54        14.58 o
  -1  -8  -6       6290.13       6252.13        67.91 o
  -1  -8  -7       4899.41       4783.51        29.09 o
  -1  -8  -8       1343.69       1629.68        23.50 o
  -1  -8  -9          7.75         22.70         6.12 o
  -1  -8 -10         39.17         42.09         5.44 o
  -1  -8 -11        104.64        117.27         6.03 o
  -1  -8 -12         17.79         20.66         5.26 o
  -1  -8 -13        324.90        327.35         9.15 o
  -1  -8 -14         39.46         39.42         5.56 o
  -1  -8 -15        416.42        371.47         8.01 o
  -1  -8 -16       1014.85       1080.65        14.48 o
  -1  -8 -17        117.38        109.51         7.71 o
  -1  -8 -18        161.08        144.65         6.07 o
  -1  -8 -19         71.21         64.05         5.34 o
  -1  -8 -20         59.23         46.09         5.38 o
  -1  -8 -21        169.30        206.64         7.09 o
  -1  -8 -22        103.33         63.82         5.96 o
  -1  -8 -23        154.21        135.57         7.77 o
  -1  -8 -24        126.94        100.66         7.22 o
  -1  -8 -25        430.77        456.36         9.54 o
  -1  -8 -26        197.86        198.29         7.45 o
  -1  -8 -27          1.98         12.67         5.43 o
  -1  -8 -28          1.20         -0.37         5.04 o
  -1  -8 -29         52.39         32.03         4.82 o
  -1  -8 -30         85.91        101.29         4.94 o
  -1  -8 -31          1.73          5.37         5.27 o
   1   9 -23         10.73         18.69         5.25 o
  -1  -9  22         42.46         43.56         3.96 o
   1   9 -22         48.96         43.67         3.56 o
  -1  -9  21         74.05         48.48         3.06 o
  -1  -9  21         81.83         71.95         4.03 o
   1   9 -20        251.89        265.85         4.64 o
   1   9 -19        398.73        377.62         5.24 o
   1   9 -18        100.33        104.78         4.10 o
   1   9 -17          7.52          9.28         3.37 o
   1   9 -16         86.14         91.14         4.49 o
  -1  -9  15          3.87         15.66         4.79 o
  -1  -9  14        149.72        151.74         8.33 o
   1   9 -13        236.59        272.14         7.41 o
  -1  -9  12        648.55        541.26         7.94 o
  -1  -9  11        261.07        205.99         8.50 o
   1   9 -10         56.90         63.42         6.87 o
  -1  -9  10        199.29        238.37         9.73 o
   1   9  -9        331.30        290.11         8.67 o
  -1  -9   9        485.08        517.64        11.79 o
  -1  -9   8        669.12        666.32        13.14 o
  -1  -9   7        151.53        277.47         8.96 o
  -1  -9   7        187.95        221.04        10.68 o
  -1  -9   6         75.14         73.18         7.63 o
  -1  -9   6         83.89        154.44        10.26 o
  -1  -9   5        411.08        399.05         9.03 o
  -1  -9   4        189.49        180.22         9.18 o
  -1  -9   3        162.54        182.45        14.52 o
  -1  -9   2        135.25        116.93        13.24 o
  -1  -9   1         51.66         66.98         9.23 o
  -1  -9   0         49.36         58.79         9.35 o
  -1  -9  -1         12.59         19.49         7.29 o
  -1  -9  -2          0.40         14.32         5.10 o
  -1  -9  -3          2.10          2.94         5.15 o
  -1  -9  -4         10.64          7.25         4.73 o
  -1  -9  -5         16.62          9.72         8.48 o
  -1  -9  -6        366.05        365.27        10.50 o
  -1  -9  -7        333.47        306.39        10.17 o
  -1  -9  -8         54.54         70.35         7.57 o
  -1  -9  -9         71.20         87.85         6.59 o
  -1  -9 -10         58.33         73.15         6.36 o
  -1  -9 -11         72.74        113.98         6.76 o
  -1  -9 -12        280.06        270.15         8.31 o
  -1  -9 -13        687.25        686.89        11.13 o
  -1  -9 -14       1139.04       1066.46        13.19 o
  -1  -9 -15       1019.53        978.49        12.85 o
  -1  -9 -16        755.32        691.61        11.23 o
  -1  -9 -17        205.10        183.23         7.71 o
  -1  -9 -18         33.44         37.21         6.29 o
  -1  -9 -19         29.70         21.82         6.29 o
  -1  -9 -20         27.40         25.61         6.08 o
  -1  -9 -21         17.08         18.49         8.24 o
  -1  -9 -22         33.51         49.55         8.01 o
  -1  -9 -23         18.22          9.60         5.30 o
  -1  -9 -24         78.48         56.88         5.32 o
  -1  -9 -25        111.77         89.06         5.07 o
  -1  -9 -26         65.66         48.99         4.40 o
  -1  -9 -27         52.14         41.31         5.67 o
  -1  -9 -28         76.08         75.19         5.27 o
   1  10 -19        219.18        196.81         4.80 o
   1  10 -18        182.71        159.50         4.25 o
   1  10 -17        115.54        131.27         3.99 o
   1  10 -16        101.99        115.37         5.14 o
   1  10 -15         70.77         70.68         6.40 o
   1  10 -14        193.32        201.40         6.09 o
   1  10 -13        175.45        140.93         6.24 o
   1  10 -12        826.05        758.28        12.36 o
   1  10 -11       1734.37       1563.78        15.72 o
   1  10 -10        473.95        416.18        10.36 o
   1  10  -9       1808.19       1536.35        16.37 o
   1  10  -8        126.35        123.00         8.76 o
   1  10  -7        545.45        458.44        11.93 o
  -1 -10   6         83.79        102.35         9.03 o
  -1 -10   5          8.58          3.68         6.48 o
  -1 -10   4          4.11          9.36        11.92 o
  -1 -10   3         93.37         94.92        13.01 o
  -1 -10   2         33.24         22.71        11.59 o
  -1 -10   1        347.86        276.69        15.43 o
  -1 -10   0        366.86        281.62        15.34 o
  -1 -10  -1         29.57         67.08        11.73 o
  -1 -10  -2        227.92        234.42        13.36 o
  -1 -10  -3        250.52        164.29        12.81 o
  -1 -10  -4        743.87        666.79        17.82 o
  -1 -10  -5         22.42         35.60         9.72 o
  -1 -10  -6        233.19        185.03         7.12 o
  -1 -10  -7        105.80         95.51         6.24 o
  -1 -10  -8         31.54         36.41         5.49 o
  -1 -10  -9        166.60        149.44         6.89 o
  -1 -10 -10          7.44          7.72         5.27 o
  -1 -10 -11         55.40         48.12         5.96 o
  -1 -10 -12        190.06        174.20         7.33 o
  -1 -10 -13        130.98        114.83         6.53 o
  -1 -10 -14        326.56        296.01         7.98 o
  -1 -10 -15        676.59        563.54         9.59 o
  -1 -10 -16        146.96        130.02         6.32 o
  -1 -10 -17        305.94        259.83         7.37 o
  -1 -10 -18        295.32        269.01         7.50 o
  -1 -10 -19         33.65         22.64         7.03 o
  -1 -10 -20         35.32         26.39         6.59 o
  -1 -10 -21        127.35        108.85         7.64 o
  -1 -10 -22        565.99        504.02        10.54 o
  -1 -10 -23         17.35         12.70         5.54 o
  -1 -10 -24         28.35         22.10         4.93 o
  -1 -10 -25        385.40        356.98         7.05 o
   1  11 -14         17.94         13.54         2.99 o
   1  11 -13         36.07         31.76         3.40 o
   1  11 -12         26.42         28.27         3.75 o
   1  11 -11         35.47         32.99         4.15 o
  -1 -11  10         26.73         19.90         5.35 o
   1  11  -9         77.27         75.48         6.15 o
   1  11  -8        134.67        130.88         6.87 o
  -1 -11   7        137.58        137.42         7.36 o
   1  11  -6        109.44        148.25         7.85 o
   1  11  -5        152.68        380.66         8.91 o
   1  11  -4        822.75        843.16        11.87 o
   1  11  -3        520.03        520.16        10.36 o
   1  11  -2        274.41        298.46         8.65 o
   1  11  -1        196.66        259.44         7.84 o
  -1 -11   0        364.46        336.02        11.97 o
  -1 -11  -1         95.19         88.85         9.19 o
  -1 -11  -2         17.12         35.95         5.16 o
  -1 -11  -3         30.06         38.58         5.07 o
  -1 -11  -4         11.16         56.48         6.71 o
  -1 -11  -5         76.65        110.20         7.29 o
  -1 -11  -6         77.07         89.23         6.90 o
  -1 -11  -7         74.24        140.84         7.34 o
  -1 -11  -8        173.01        214.37         7.99 o
  -1 -11  -9        163.84        166.54         7.53 o
  -1 -11 -10        118.33        191.83         7.61 o
  -1 -11 -11        246.64        443.40         6.24 o
  -1 -11 -12        740.20        857.69         7.92 o
  -1 -11 -13        903.30        888.88         7.88 o
  -1 -11 -14        496.76        474.18         6.28 o
  -1 -11 -15        241.98        191.76         4.94 o
  -1 -11 -16         53.67         31.53         4.90 o
  -1 -11 -17          6.06         10.13         4.35 o
  -1 -12   2        247.74        230.67         6.00 o
  -1 -12   1         84.09        110.25         5.13 o
  -1 -12   0          1.99          5.12         4.36 o
  -1 -12  -1        120.56        103.27         4.94 o
  -1 -12  -2         21.00        135.11         5.07 o
  -1 -12  -3        167.07        155.81         5.35 o
  -1 -12  -4         31.58        131.15         5.00 o
  -1 -12  -5        111.69        179.60         5.35 o
  -1 -12  -6        139.82        173.33         5.35 o
  -1 -12  -7          9.11        171.93         5.05 o
  -1 -12  -8        543.11        487.81         7.14 o
   2 -11 -11        628.87        647.32         9.71 o
   2 -11 -10        545.10        621.81        10.11 o
   2 -11  -9        462.84        500.36         9.89 o
   2 -11  -8        129.46        161.06         4.68 o
   2 -11  -7         41.07         50.44         3.95 o
   2 -11  -6         30.03         37.03         3.93 o
   2 -11  -5         10.95         21.10         3.69 o
   2 -11  -4         61.92         54.89         6.14 o
   2 -11  -3        197.63        200.00         5.14 o
   2 -11  -2        129.33        190.04         4.63 o
   2 -11  -1         51.55         91.96         3.86 o
   2 -11   0          2.07         39.91         3.74 o
   2 -11   1         56.12         56.55         3.75 o
   2 -11   2         31.55         22.88         7.05 o
   2 -11   3         30.10         23.81         6.35 o
   2 -10 -17          1.34          3.08         5.32 o
   2 -10 -16        822.91        836.47        11.41 o
   2 -10 -15        460.36        400.63        10.48 o
   2 -10 -14        188.03        233.95         6.38 o
   2 -10 -13        161.49        199.64         6.27 o
   2 -10 -12        224.41        292.72         5.74 o
   2 -10 -11         85.59         90.86         7.28 o
   2 -10 -10         50.54         30.38         7.23 o
   2 -10  -9        131.84        133.91         5.83 o
   2 -10  -8        148.40        202.53         6.44 o
   2 -10  -7         70.71         94.32         8.47 o
   2 -10  -6        158.61        186.41         6.60 o
   2 -10  -5         12.78        118.76         9.27 o
   2 -10  -4        144.60        218.15         7.10 o
   2 -10  -3        260.16        283.11        10.17 o
   2 -10  -2       1542.79       1260.78        16.24 o
   2 -10  -1       1314.83       1277.58        15.67 o
   2 -10   0        995.32       1129.64        14.55 o
   2 -10   1         62.99         52.33         6.37 o
   2 -10   1         63.54        203.73         8.95 o
   2 -10   2         50.71         34.46         6.22 o
   2 -10   3         58.06         63.79         6.42 o
   2 -10   4        151.57        150.72         5.88 o
   2 -10   5         26.18         45.14         6.57 o
   2 -10   6          8.77         21.52         6.62 o
   2 -10   7        385.94        329.42         8.59 o
   2 -10   8         88.28         96.35         6.51 o
  -2  10  -9         91.89         77.97         6.75 o
  -2  10 -10         47.47         52.50         5.98 o
  -2  10 -11        229.54        266.91         7.15 o
  -2  10 -12        117.42        116.39         5.68 o
  -2  10 -13        175.48        185.46         5.90 o
  -2  10 -14        531.91        563.51         6.77 o
   2 -10  15          1.78          5.53         3.73 o
   2  -9 -21         41.45         32.83         7.96 o
   2  -9 -20         70.79         64.09         8.98 o
   2  -9 -19        109.19         64.70         5.74 o
   2  -9 -18         80.74         61.62         6.13 o
   2  -9 -17        178.53        137.12         6.82 o
   2  -9 -16        173.13        136.78         7.59 o
   2  -9 -15         24.23         22.89         4.65 o
   2  -9 -14         87.00         76.22         5.13 o
   2  -9 -13        124.62        107.74         6.25 o
   2  -9 -12        118.26        117.74         5.65 o
   2  -9 -11        182.49        176.40         6.55 o
   2  -9 -10        299.15        269.47         7.31 o
   2  -9  -9         93.18        101.14         5.42 o
   2  -9  -8         33.45         35.17         4.88 o
   2  -9  -7         88.59         99.95         6.33 o
   2  -9  -6        217.43        255.17         8.58 o
   2  -9  -5        311.00        394.78         9.77 o
   2  -9  -4        253.63        371.27        10.00 o
   2  -9  -3        104.78        186.38        11.23 o
   2  -9  -2        713.97        981.29        15.59 o
   2  -9  -1        427.60        686.42        17.61 o
   2  -9   0         75.62         90.08         8.41 o
   2  -9   1        234.95        238.98         9.49 o
   2  -9   2         51.48         54.59         7.84 o
   2  -9   3         99.21        151.96         8.95 o
   2  -9   4        202.79        241.47         9.33 o
   2  -9   5        578.85        700.89        12.46 o
  -2   9  -6       1470.52       1368.40        17.02 o
   2  -9   7       1182.96       1040.48        15.59 o
   2  -9   8        831.87        782.74        10.75 o
   2  -9   9        673.01        624.91        12.47 o
   2  -9  10         12.44         43.02         7.43 o
   2  -9  11         87.60         79.32         7.90 o
  -2   9 -12        395.35        399.98         9.89 o
   2  -9  13        798.00        768.68        11.72 o
  -2   9 -14        546.60        460.65         9.62 o
   2  -9  15        677.09        659.92        10.86 o
  -2   9 -16        307.12        276.68         6.35 o
  -2   9 -17         89.45         89.28         4.90 o
  -2   9 -18         74.28         71.71         5.14 o
  -2   9 -19         13.64          5.14         2.61 o
  -2   9 -20         12.74         16.15         3.69 o
   2  -8 -26        105.68         89.39         6.84 o
   2  -8 -25        248.49        290.71         6.30 o
   2  -8 -24        244.39        220.86         6.88 o
   2  -8 -23         42.81         36.40         6.37 o
   2  -8 -22         59.16         48.52         5.64 o
   2  -8 -21         59.64         49.48         6.06 o
   2  -8 -20        625.36        537.25        12.05 o
   2  -8 -19        625.92        629.08        10.41 o
   2  -8 -18        782.13        773.75         9.31 o
   2  -8 -17        439.21        453.81         8.80 o
   2  -8 -16        209.31        190.37         6.83 o
   2  -8 -15         27.80         22.88         4.46 o
   2  -8 -14        120.51        117.50         4.67 o
   2  -8 -13         85.91         83.47         4.97 o
   2  -8 -12          3.88         21.11         5.22 o
   2  -8 -11         76.80         96.54         5.95 o
   2  -8 -10        279.37        288.18         7.86 o
   2  -8  -9         22.83         29.70         7.55 o
   2  -8  -8        542.00        511.85        10.57 o
   2  -8  -7        539.22        607.44        10.91 o
   2  -8  -6         74.48        111.13        10.18 o
   2  -8  -5        933.63        776.74        16.55 o
   2  -8  -4       2028.52       1792.23        21.69 o
   2  -8  -3        489.24        530.15        13.08 o
   2  -8  -2        664.51        623.89        13.00 o
   2  -8  -1        106.89        173.28        10.27 o
   2  -8   0       1347.16       1487.12        18.44 o
   2  -8   1       2100.24       2232.99        21.93 o
   2  -8   2        132.42        269.62        11.45 o
   2  -8   3        521.54        537.60        14.18 o
   2  -8   4       1535.27       1645.60        20.22 o
   2  -8   5        142.77        258.39         9.85 o
   2  -8   6         19.32         29.67         5.27 o
   2  -8   7        564.46        457.82        11.05 o
   2  -8   8        153.56        172.23         8.83 o
   2  -8   9         15.12         27.41         7.57 o
  -2   8 -10         14.01         26.64         7.78 o
   2  -8  11        439.57        394.95        11.60 o
  -2   8 -12        125.11        127.43         9.64 o
  -2   8 -13        914.47        814.50        11.70 o
  -2   8 -14        918.34        924.55        10.68 o
  -2   8 -15        489.72        553.26        11.59 o
   2  -8  16        846.20        915.69        12.84 o
   2  -8  17        365.91        325.54         7.66 o
  -2   8 -18        180.46        146.68         5.20 o
   2  -8  19         12.02         29.20         4.02 o
   2  -8  20        300.59        355.59         6.43 o
  -2   8 -21       1061.31       1106.17        10.32 o
  -2   8 -22        698.21        818.94         7.84 o
  -2   8 -23        206.52        198.46         3.51 o
   2  -8  23        217.30        196.72         4.45 o
  -2   8 -24        326.69        402.39         7.48 o
   2  -7 -30         30.46         18.86         5.35 o
   2  -7 -29         48.81         41.47         4.77 o
   2  -7 -28         55.16         34.78         4.09 o
   2  -7 -27         24.03         29.38         4.53 o
   2  -7 -26        136.56        114.18         5.65 o
   2  -7 -25        221.67        203.74         6.75 o
   2  -7 -24        500.82        507.89         8.85 o
   2  -7 -23        432.17        393.37         8.75 o
   2  -7 -22        106.48        104.60         7.25 o
   2  -7 -21         43.95         44.81         7.29 o
   2  -7 -20          5.50          4.86         4.82 o
   2  -7 -19         14.16          4.98         4.24 o
   2  -7 -18         26.05         29.02         4.29 o
   2  -7 -17         49.20         46.85         4.39 o
   2  -7 -16         83.08         79.91         5.10 o
   2  -7 -15        323.73        313.17         9.15 o
   2  -7 -14        638.64        584.74        10.87 o
   2  -7 -13        702.07        677.71        10.49 o
   2  -7 -12        780.31        718.37         9.52 o
   2  -7 -11        583.92        563.37        10.85 o
  -2   7  10        640.07        596.01         9.77 o
   2  -7  -9        763.38        713.34         8.72 o
   2  -7  -8        534.63        531.01        10.17 o
   2  -7  -7         67.64         97.11         6.12 o
   2  -7  -6        369.48        567.98        17.72 o
   2  -7  -5       1122.03       1307.65        22.00 o
   2  -7  -4       1657.71       1645.89        18.45 o
   2  -7  -3        598.55        584.56        11.61 o
  -2   7   2         48.21         80.14         7.35 o
  -2   7   1        339.28        434.95        11.78 o
   2  -7   0       1049.98       1013.33        21.46 o
   2  -7   1        795.30        765.85        15.35 o
   2  -7   2        399.23        438.09        10.90 o
   2  -7   3        362.59        397.56        10.78 o
   2  -7   4         71.64        126.50         6.84 o
  -2   7  -5         78.50        163.48         9.15 o
  -2   7  -6       1043.14        983.96        14.15 o
   2  -7   7         94.82        109.40         7.26 o
   2  -7   8        298.66        326.87        10.75 o
   2  -7   9        333.78        289.18        10.35 o
   2  -7  10        293.86        323.68        10.59 o
   2  -7  11        295.83        286.15         8.56 o
   2  -7  12         97.31         87.74         5.88 o
   2  -7  13        143.02        166.40         7.92 o
   2  -7  14        203.44        211.60         8.41 o
   2  -7  15        182.36        176.69         8.08 o
  -2   7 -16         83.09         68.90         6.18 o
   2  -7  17         10.86          3.29         3.66 o
  -2   7 -18         80.23         84.96         5.67 o
   2  -7  19        136.68        123.28         5.71 o
  -2   7 -20         85.69         78.00         4.76 o
   2  -7  21         72.52         63.25         4.46 o
  -2   7 -22         70.23         61.89         4.16 o
  -2   7 -23        101.50         68.16         3.84 o
  -2   7 -24        122.79         71.65         5.17 o
   2  -7  24        123.74        111.45         4.04 o
   2  -7  25        365.91        317.61         5.12 o
  -2   7 -26        329.86        343.27         5.83 o
   2  -7  27         79.04         64.83         3.65 o
   2  -6 -32        171.32        161.92         6.09 o
   2  -6 -31         49.78         62.12         4.87 o
   2  -6 -30          2.89          8.40         5.05 o
   2  -6 -29          7.07          2.58         4.47 o
   2  -6 -28         66.07         50.63         4.95 o
   2  -6 -27         17.25         25.64         5.37 o
   2  -6 -26        357.82        395.52         7.92 o
   2  -6 -25        882.10        844.84        14.30 o
   2  -6 -25        884.53       1005.01        13.32 o
   2  -6 -24        238.32        197.80        10.64 o
   2  -6 -24        253.83        247.88        10.22 o
   2  -6 -23       1870.36       1402.51        19.57 o
   2  -6 -23       1870.66       1886.10        18.59 o
   2  -6 -22         58.59         43.34        10.13 o
   2  -6 -22         82.55         95.70         9.52 o
   2  -6 -21         24.52         19.54        10.84 o
   2  -6 -21         30.43         41.01         8.96 o
   2  -6 -20        433.63        270.05        13.59 o
   2  -6 -20        457.81        452.34         9.22 o
   2  -6 -19         98.91         57.70        10.11 o
   2  -6 -19        114.02        126.44         7.22 o
   2  -6 -18        214.30        137.11        11.38 o
   2  -6 -18        327.51        310.81         7.30 o
   2  -6 -17          2.09        -10.09        10.09 o
   2  -6 -17        199.76        218.10         8.26 o
   2  -6 -16        676.96        490.08        13.34 o
   2  -6 -16        743.09        740.91         9.50 o
   2  -6 -15        529.67        422.25        11.33 o
   2  -6 -15        565.90        534.52         8.52 o
   2  -6 -14        636.20        585.60         8.89 o
   2  -6 -13        574.07        508.81         8.78 o
  -2   6  12        227.78        286.38         7.29 o
  -2   6  11        505.92        369.55        15.91 o
   2  -6 -10        277.50        281.66         8.74 o
   2  -6  -9        302.76        299.22         8.06 o
   2  -6  -8        152.82        158.22         5.02 o
   2  -6  -7        508.50        462.76         8.68 o
   2  -6  -6        305.62        273.89         9.23 o
   2  -6  -5       1395.41       1344.53        21.69 o
   2  -6  -4       1649.90       1692.01        23.66 o
   2  -6  -3       3264.57       3486.52        31.53 o
   2  -6  -2       2055.27       2080.93        25.13 o
   2  -6  -1        596.77        651.85        16.09 o
   2  -6   0        441.55        434.98        11.72 o
  -2   6  -1        593.77        637.53        14.47 o
  -2   6  -2        667.66        658.63        15.03 o
  -2   6  -3        880.33        755.21        12.66 o
  -2   6  -4        837.37        897.87        12.43 o
   2  -6   5       1690.18       1709.03        17.00 o
   2  -6   6        710.35        738.55        10.16 o
   2  -6   7       2016.44       2054.49        17.68 o
  -2   6  -8       1717.19       1688.56        16.07 o
   2  -6   9       3593.82       3598.94        31.09 o
  -2   6 -10        255.26        289.94         7.22 o
   2  -6  11         93.33         93.48         6.24 o
   2  -6  12        196.63        205.79         6.42 o
   2  -6  13        331.89        328.51         6.46 o
  -2   6 -14        565.03        500.20        10.01 o
  -2   6 -15       1404.46       1398.91        17.63 o
  -2   6 -16        834.34        783.12        10.58 o
   2  -6  17        121.27        136.17         6.56 o
  -2   6 -18        232.81        173.14         6.25 o
   2  -6  19         45.42         33.85         4.87 o
  -2   6 -20        178.43        166.09         5.46 o
  -2   6 -21        265.42        257.18         7.64 o
  -2   6 -22        143.74        145.70         5.07 o
  -2   6 -23        141.47        193.52         5.53 o
  -2   6 -24         91.73         83.84         4.22 o
   2  -6  25          6.35         18.31         3.24 o
  -2   6 -26          3.50          6.81         4.17 o
  -2   6 -26         12.73         15.37         3.52 o
   2  -6  27         30.61         18.61         3.95 o
   2  -6  28          1.47          2.81         3.37 o
   2  -6  29         33.50         41.39         4.06 o
   2  -6  30         28.98         30.87         4.35 o
   2  -5 -34         15.89         15.61         5.08 o
   2  -5 -33          8.94          6.64         4.23 o
   2  -5 -32         11.87         10.93         4.69 o
   2  -5 -32         21.73         27.52         6.97 o
   2  -5 -31         52.96         57.49         5.69 o
   2  -5 -31         63.64         64.45         8.48 o
   2  -5 -30         59.22         58.93         6.72 o
   2  -5 -29         46.54         51.65         7.20 o
   2  -5 -28         75.53         93.43         7.90 o
   2  -5 -27        176.32        196.91         7.03 o
   2  -5 -26        185.45        203.99         7.50 o
   2  -5 -25        132.30        109.15         7.20 o
   2  -5 -24        104.25        119.15         7.51 o
   2  -5 -23        255.88        322.42         7.72 o
   2  -5 -22        250.63        252.83         8.70 o
   2  -5 -21         81.29         80.31         5.65 o
   2  -5 -20        114.69        138.95         6.59 o
   2  -5 -19        415.46        416.35         7.40 o
   2  -5 -18        340.14        325.47         6.93 o
   2  -5 -17        513.75        541.18         8.99 o
   2  -5 -16       1029.72        990.12         9.03 o
   2  -5 -15        667.78        614.07         7.57 o
   2  -5 -14        308.86        287.97         5.25 o
   2  -5 -13         31.85         47.14         5.24 o
   2  -5 -12        464.74        460.11         8.84 o
   2  -5 -11       1261.70       1176.93        20.18 o
  -2   5  10       1265.74       1144.32        25.51 o
  -2   5   9        681.05        657.34        19.92 o
  -2   5   8        534.94        602.90        18.65 o
   2  -5  -7        150.29        127.55        11.78 o
  -2   5   6         75.18         68.41         8.88 o
  -2   5   5         24.46         29.99        10.91 o
  -2   5   4         75.72         60.23        12.62 o
  -2   5   3         55.29         56.65         8.56 o
  -2   5   2         84.82         97.18        10.84 o
  -2   5   1        210.63        294.50        12.85 o
  -2   5   0        558.28        575.74        19.33 o
  -2   5  -1        132.02        132.01        10.27 o
  -2   5  -2         19.18         20.13         8.72 o
  -2   5  -3        151.66        187.28        11.64 o
  -2   5  -4        460.25        440.61        17.38 o
  -2   5  -5        822.45        702.94        22.03 o
  -2   5  -6        791.46        720.54        22.54 o
  -2   5  -7       1264.72       1161.52        27.65 o
  -2   5  -8       1500.13       1383.59        29.91 o
  -2   5  -9       1981.62       1795.84        21.02 o
  -2   5 -10        303.75        283.62         8.19 o
  -2   5 -11         12.46         39.87         4.67 o
  -2   5 -12         78.87         87.20         5.29 o
  -2   5 -13        402.29        367.37         7.68 o
   2  -5  14        546.23        503.61         8.03 o
   2  -5  15        229.22        189.33         7.66 o
   2  -5  16        239.59        217.62         6.96 o
   2  -5  17        243.11        228.31         6.81 o
  -2   5 -18        285.00        270.07         7.17 o
  -2   5 -19        479.41        469.96         8.04 o
  -2   5 -20        793.03        791.32         9.17 o
  -2   5 -21        374.17        370.74         7.53 o
   2  -5  22        460.83        543.43         9.23 o
   2  -5  23        895.14        918.66         9.04 o
  -2   5 -24        237.92        237.89         5.51 o
  -2   5 -25        131.23        135.49         6.34 o
  -2   5 -26          2.78          5.38         4.78 o
   2  -5  26         13.36         13.71         4.36 o
  -2   5 -27        101.84         91.32         4.55 o
   2  -5  28        100.83        113.58         4.73 o
  -2   5 -29         83.32         81.33         4.17 o
  -2   5 -30         71.72         96.59         3.63 o
  -2   5 -31         55.53         36.30         2.81 o
   2  -5  31         55.69         50.99         5.58 o
   2  -5  32        107.91        118.51         4.99 o
   2  -4 -34         46.60         56.70         4.71 o
   2  -4 -33        166.99        190.76         5.88 o
   2  -4 -32        426.72        556.82         8.87 o
   2  -4 -31        351.44        401.02         8.97 o
   2  -4 -30        243.75        311.83         7.28 o
   2  -4 -29        129.95        124.28         6.62 o
   2  -4 -28         23.15         21.44         6.06 o
   2  -4 -27         94.38         94.80         5.79 o
   2  -4 -26         45.07         41.49         5.62 o
   2  -4 -25        182.27        158.60         7.83 o
   2  -4 -24         24.42         28.82         5.82 o
   2  -4 -23        102.75        106.08         6.56 o
   2  -4 -22        397.84        385.17         8.37 o
   2  -4 -21        243.94        229.28         7.68 o
   2  -4 -20       1828.93       2001.57        15.73 o
   2  -4 -19       1174.81       1163.54        13.15 o
   2  -4 -18        118.37        109.01         6.06 o
   2  -4 -17       4301.73       4456.97        22.90 o
   2  -4 -16         76.50        113.83         5.72 o
  -2   4  15        807.99        750.17        11.37 o
  -2   4  14        323.12        274.78        20.37 o
  -2   4  13        324.32        346.12        20.72 o
   2  -4 -12         34.75         45.33         9.34 o
  -2   4  11         46.95         64.23         9.10 o
  -2   4  10         63.03         42.27         8.46 o
   2  -4  -9        160.80        189.45        10.67 o
   2  -4  -8       3434.19       3934.50        40.66 o
  -2   4   7       1272.54       1430.13        20.17 o
   2  -4  -6       2991.54       3465.06        29.96 o
  -2   4   5        573.53        591.10        13.86 o
  -2   4   4       2225.34       2150.04        20.86 o
  -2   4   3       1252.95       1487.45        20.15 o
  -2   4   2        617.21        590.73        12.18 o
  -2   4   1        434.41        451.90        15.98 o
  -2   4   0       1137.37       1221.09        26.24 o
  -2   4  -1       1370.83       1571.08        26.39 o
  -2   4  -2        288.33        293.28        12.03 o
  -2   4  -3       1450.50       1640.20        27.06 o
   2  -4   4       3327.45       3626.25        42.58 o
  -2   4  -5        898.36        982.29        19.06 o
  -2   4  -6       1058.62       1273.67        21.14 o
  -2   4  -7       1714.61       1927.49        31.55 o
  -2   4  -8        521.00        584.07        19.63 o
  -2   4  -9        215.20        232.23        14.96 o
  -2   4 -10         13.02         17.42         9.51 o
  -2   4 -11         17.86         17.13         9.84 o
  -2   4 -12         47.90         44.08        11.10 o
   2  -4  13       2245.44       2426.04        41.59 o
   2  -4  14       1776.99       1631.54        16.37 o
   2  -4  15        308.98        365.41         5.76 o
  -2   4 -16        674.25        733.15        12.32 o
  -2   4 -17        378.06        417.78         6.38 o
   2  -4  18        174.84        185.88         5.29 o
   2  -4  19       1033.18       1014.75        10.65 o
   2  -4  20       1158.33       1147.04        10.48 o
  -2   4 -21        892.13        920.56         9.59 o
   2  -4  22        360.52        384.52         5.95 o
  -2   4 -23         21.18         15.43         4.19 o
   2  -4  24        904.78        887.90         8.83 o
   2  -4  25        268.11        291.78         5.55 o
   2  -4  26        120.62         86.94         4.19 o
  -2   4 -27         25.32         20.86         3.92 o
  -2   4 -28         18.53         14.97         3.34 o
  -2   4 -29         45.59         33.35         5.18 o
   2  -4  30        187.76        190.55         4.63 o
  -2   4 -31        361.61        471.65         6.27 o
  -2   4 -32        140.06        151.15         5.62 o
  -2   4 -33        215.67        297.02         5.32 o
   2  -3 -36        182.07        148.30         4.38 o
   2  -3 -35        339.56        457.65         9.18 o
  -2   3  34        496.51        549.96         6.74 o
   2  -3 -33        260.70        284.75         6.66 o
   2  -3 -32         78.31         63.08         4.89 o
   2  -3 -31        160.14        166.04         7.32 o
   2  -3 -30        137.73        150.27         7.49 o
   2  -3 -29        245.51        277.53         7.20 o
   2  -3 -28        321.01        368.47         9.38 o
   2  -3 -27        345.32        388.02         8.25 o
   2  -3 -26        119.33        120.95         7.03 o
   2  -3 -25          2.38          1.91         5.24 o
   2  -3 -24         34.73         26.53         5.42 o
   2  -3 -23         18.07         14.89         5.42 o
   2  -3 -22         83.31         73.01         5.53 o
   2  -3 -21         74.20         68.43         6.08 o
   2  -3 -20        165.68        176.37         6.02 o
   2  -3 -19        444.67        497.50         7.61 o
   2  -3 -18        417.63        418.43         6.16 o
   2  -3 -17        124.68        113.04        15.17 o
   2  -3 -16          1.61         -0.83         9.89 o
   2  -3 -15         51.34         42.66        13.14 o
   2  -3 -14        127.45         99.46        14.04 o
  -2   3  13        199.94        166.09        14.42 o
   2  -3 -12        392.64        431.27        18.35 o
   2  -3 -11       1754.40       1852.45        30.37 o
  -2   3  10       3602.24       3717.74        39.16 o
   2  -3  -9       5313.90       5561.82        36.61 o
   2  -3  -8       4270.48       4239.06        32.87 o
   2  -3  -7       2487.15       2426.84        26.19 o
  -2   3   6        784.81        794.20        17.06 o
   2  -3  -5        383.60        420.23        11.59 o
  -2   3   4        192.41        224.47         9.44 o
   2  -3  -3        469.68        454.10         8.44 o
  -2   3   2         36.81         31.86         4.92 o
  -2   3   1        135.98        155.56         7.84 o
   2  -3   0        380.44        420.43         8.89 o
  -2   3  -1        232.81        257.59        12.89 o
   2  -3   2        790.53        841.64        18.75 o
   2  -3   3       1200.78       1208.96        21.34 o
  -2   3  -4       2434.52       2568.71        29.88 o
  -2   3  -5       3735.33       3589.35        35.19 o
  -2   3  -6       3642.72       3656.76        35.04 o
  -2   3  -7       2574.35       2527.28        30.39 o
  -2   3  -8       1188.67       1058.34        20.97 o
  -2   3  -9        532.66        508.25        16.41 o
  -2   3 -10        730.13        690.43        18.80 o
  -2   3 -11       1371.36       1409.79        25.45 o
  -2   3 -12       1416.80       1378.33        27.64 o
  -2   3 -13        868.44        907.65        19.47 o
  -2   3 -14        358.06        350.62        18.55 o
   2  -3  15          0.53          1.59        13.83 o
   2  -3  16        298.90        300.60        18.28 o
   2  -3  17        282.02        266.75         4.68 o
   2  -3  18        431.51        491.17         5.14 o
   2  -3  19        663.88        639.89         6.21 o
   2  -3  20        508.57        562.60         5.91 o
  -2   3 -21        588.50        574.90         5.65 o
  -2   3 -22         39.64         71.40         3.92 o
   2  -3  23         23.98         19.70         3.87 o
  -2   3 -24          2.66          6.31         3.38 o
   2  -3  25         33.48         28.78         3.86 o
   2  -3  26        233.29        218.34         4.29 o
   2  -3  27        167.58        225.97         5.10 o
   2  -3  28        572.53        630.23         6.13 o
   2  -3  29        653.62        795.28         6.30 o
   2  -3  30       1002.95       1109.26         8.25 o
  -2   3 -31        458.98        463.30         8.10 o
  -2   3 -32         74.22         69.22         5.23 o
  -2   3 -33         78.85         76.43         5.25 o
  -2   3 -34         12.57         28.09         5.13 o
   2  -3  34         60.12         62.05         5.92 o
   2  -3  35          0.45          9.54         3.33 o
   2  -2 -36         90.89        118.18         6.67 o
   2  -2 -35         28.45         32.69         4.44 o
   2  -2 -34        185.37        176.69         6.32 o
  -2   2  33        203.45        198.86         7.08 o
   2  -2 -32        331.55        360.22         8.89 o
  -2   2  31         97.17         82.92         5.44 o
   2  -2 -30         53.88         45.13         4.59 o
  -2   2  29        205.76        197.24         5.95 o
   2  -2 -28        144.21        161.76         7.14 o
   2  -2 -27        451.33        529.05         9.84 o
   2  -2 -26        573.21        627.90        12.98 o
   2  -2 -25        144.26        181.60         7.64 o
   2  -2 -24        172.38        148.55         5.35 o
   2  -2 -23        467.99        414.35         9.25 o
   2  -2 -22        388.34        412.80         8.80 o
   2  -2 -21        228.01        218.44         9.00 o
   2  -2 -21        228.32        224.30         7.10 o
   2  -2 -20         23.26         37.93         6.84 o
   2  -2 -20         50.64         68.78         6.63 o
   2  -2 -19         19.29         27.72         6.64 o
   2  -2 -19         25.76         25.19         5.35 o
   2  -2 -18        551.62        667.17        24.94 o
  -2   2  17        354.38        344.20        20.12 o
  -2   2  16        764.61        822.51        26.82 o
  -2   2  15       2317.38       2397.94        40.45 o
   2  -2 -14        508.40        426.33        19.80 o
   2  -2 -13        190.82        145.66        14.12 o
  -2   2  12        404.27        385.97        17.51 o
  -2   2  11       1630.35       1617.23        29.96 o
  -2   2  10         58.93         63.81         7.92 o
  -2   2   9          4.71         11.39         7.56 o
  -2   2   8       1588.12       1530.15        21.24 o
  -2   2   7        787.99        817.27        16.38 o
  -2   2   6        180.39        177.41         9.83 o
  -2   2   5       2168.32       2136.08        18.34 o
  -2   2   4       1219.62       1231.61        15.71 o
  -2   2   3       2109.96       2142.62        20.44 o
   2  -2  -2        565.48        629.56        12.20 o
   2  -2  -1        252.71        382.78         8.43 o
  -2   2   0      11133.20      11762.06        58.75 o
   2  -2   1        148.68        198.24        11.09 o
  -2   2  -2       2960.75       3175.82        18.93 o
   2  -2   3        406.04        342.39        10.90 o
   2  -2   4       4595.06       4816.07        39.51 o
  -2   2  -5       1580.73       1728.05        24.97 o
  -2   2  -6        792.59        809.20        18.02 o
  -2   2  -7        729.02        885.47        19.26 o
   2  -2   8       3810.99       3974.42        33.27 o
   2  -2   9         12.93         31.59         7.69 o
  -2   2 -10         10.46         16.95         7.84 o
  -2   2 -11        232.17        249.12        11.34 o
   2  -2  12       2481.27       2948.75        36.92 o
  -2   2 -13        477.54        476.56        18.20 o
  -2   2 -14       1546.56       1619.17        31.99 o
  -2   2 -15       5388.96       5620.28        56.20 o
  -2   2 -16       1989.81       2266.43        39.99 o
  -2   2 -17       2338.46       2402.25        40.57 o
   2  -2  18         91.33        140.69        15.64 o
  -2   2 -19         48.68         63.38         4.00 o
  -2   2 -20        197.80        249.62         4.63 o
  -2   2 -21         34.30         32.18         3.58 o
  -2   2 -22        593.29        511.56         7.25 o
   2  -2  23        308.39        335.89         5.55 o
   2  -2  24       1215.30       1177.41         9.21 o
   2  -2  25        237.97        279.72         4.73 o
   2  -2  26        624.13        669.44         6.93 o
   2  -2  27        113.96        127.65         5.08 o
   2  -2  28        139.22        140.48         4.48 o
   2  -2  29       1119.97       1304.99        10.20 o
   2  -2  30         12.36          4.36         3.08 o
  -2   2 -31         84.37         93.37         3.70 o
   2  -2  32         49.23         47.56         3.74 o
   2  -2  33        154.91        169.73         4.10 o
  -2   2 -34         96.46        101.93         3.83 o
  -2   2 -35          9.72          8.99         2.77 o
   2  -2  36         24.73         24.11         4.47 o
   2  -1 -36         15.54         18.42         2.75 o
  -2   1  35        131.46         98.94         3.65 o
   2  -1 -35        131.60        158.59         8.34 o
   2  -1 -34        141.08        106.92         5.07 o
  -2   1  34        148.32        166.49         6.09 o
   2  -1 -33         84.89         66.65         5.57 o
  -2   1  33        107.60         97.47         6.11 o
   2  -1 -32         12.48         17.17         5.80 o
   2  -1 -32         71.09         63.54         4.99 o
   2  -1 -31         23.89         33.16         4.44 o
   2  -1 -30         22.54         45.35         4.70 o
   2  -1 -29        226.60        236.34         7.81 o
   2  -1 -28        433.32        494.35         9.83 o
   2  -1 -27        881.72        974.06        12.21 o
   2  -1 -26       1231.21       1119.89        14.99 o
   2  -1 -26       1234.22       1379.10        14.63 o
   2  -1 -25        769.73        649.80        12.41 o
   2  -1 -25        816.18        885.58        11.40 o
   2  -1 -24        495.86        413.21         6.74 o
   2  -1 -23        616.30        572.06         9.62 o
   2  -1 -22        612.47        650.25         8.35 o
   2  -1 -21        452.45        536.83         7.54 o
   2  -1 -20        108.14        125.95         8.98 o
   2  -1 -20        115.70        140.35        14.09 o
  -2   1  19        120.22        150.69        14.20 o
  -2   1  18        375.90        405.72        17.11 o
  -2   1  17        276.11        273.21        15.48 o
  -2   1  16         54.30         84.78        13.19 o
   2  -1 -15        187.82        206.92        14.53 o
   2  -1 -14        504.76        793.49        15.66 o
   2  -1 -13       4425.68       5518.51        41.89 o
   2  -1 -12       7209.35       7620.38        47.30 o
   2  -1 -11       2769.35       2784.33        19.64 o
   2  -1 -10         85.56        248.56        12.76 o
   2  -1  -9       1604.09       1954.87        17.05 o
   2  -1  -8       3060.66       3297.35        29.07 o
   2  -1  -7       1962.35       1889.61        22.90 o
  -2   1   6       1057.25       1016.60        18.20 o
  -2   1   5        275.18        242.04         9.79 o
  -2   1   4         95.43        128.54        11.21 o
  -2   1   3        419.04        529.60        12.86 o
   2  -1  -2       1557.45       1635.31        17.34 o
  -2   1   1       1880.32       1817.66        14.11 o
  -2   1   0       2216.75       2171.69        18.52 o
   2  -1   1       1510.86       1481.40        17.16 o
  -2   1  -2        933.50        964.51        10.62 o
  -2   1  -3       1016.91       1013.29         8.07 o
   2  -1   4        594.06        347.30         6.33 o
   2  -1   4        595.72        531.05         9.06 o
  -2   1  -5        455.86        430.31         7.61 o
   2  -1   6        609.87        516.11         8.14 o
   2  -1   7        525.80        432.60        12.07 o
   2  -1   8        480.90        397.28        12.09 o
   2  -1   9        229.15        236.65        10.98 o
   2  -1  10        453.34        525.91        10.65 o
  -2   1 -11       1485.14       1480.74        15.77 o
   2  -1  12       2575.58       2521.67        24.35 o
  -2   1 -13       2069.06       1997.26        22.48 o
  -2   1 -14        208.47        248.80        12.21 o
  -2   1 -15        160.25        136.12         8.26 o
  -2   1 -16         68.46        136.19         9.51 o
  -2   1 -17        530.63        478.90        12.88 o
   2  -1  18        140.80        131.29         8.54 o
   2  -1  19        232.38        224.53        12.84 o
   2  -1  20         68.90         83.09         4.16 o
   2  -1  21        463.95        512.69         5.58 o
  -2   1 -22       2033.44       2244.50        12.84 o
  -2   1 -23       3516.21       3627.28        15.48 o
  -2   1 -24       2079.52       2029.25        10.71 o
  -2   1 -25        438.33        425.53         5.25 o
   2  -1  26        194.76        225.46         6.56 o
   2  -1  27        383.07        393.14         5.16 o
   2  -1  28        222.91        242.33         5.21 o
   2  -1  29         44.27         62.32         3.87 o
   2  -1  30          4.56         13.68         3.67 o
   2  -1  31        166.18        231.86         6.13 o
   2  -1  32        418.10        495.15         5.93 o
   2  -1  33        173.27        195.96         4.56 o
   2  -1  34         51.38         43.76         2.82 o
   2  -1  34         71.24         51.79         4.88 o
  -2   1 -35          0.97          8.08         2.35 o
   2  -1  35         19.47         18.01         6.13 o
  -2   1 -36          2.62          0.41         2.17 o
  -2   0  36         65.95         94.49         4.46 o
  -2   0  35        160.30        170.90         5.88 o
   2   0 -34         10.78          6.20         2.65 o
  -2   0  33         37.23         36.79         3.97 o
   2   0 -32        265.52        275.79         6.94 o
   2   0 -31         22.71         34.34         3.22 o
   2   0 -30         93.42        107.14         3.50 o
   2   0 -29        109.70        105.33         4.83 o
   2   0 -28        225.78        177.35         9.03 o
   2   0 -28        371.30        316.82         7.79 o
   2   0 -27         40.44         39.09         2.90 o
   2   0 -26        616.43        509.24        10.87 o
   2   0 -25        246.12        238.82         7.59 o
  -2   0  24         58.01         45.47         4.68 o
   2   0 -23        891.00        797.99        12.75 o
   2   0 -22         56.25         59.96         7.11 o
   2   0 -21        170.88        158.07         9.85 o
   2   0 -20         76.75         61.47         4.03 o
   2   0 -19        330.87        324.90        19.06 o
   2   0 -18        751.94        839.49        20.34 o
   2   0 -17        422.98        501.89        20.49 o
  -2   0  16         62.80         32.44         6.50 o
   2   0 -15        257.45        285.17        12.93 o
   2   0 -14       1515.07       1710.22        27.71 o
   2   0 -13        282.46        269.70        12.11 o
   2   0 -12      11684.21      12635.90        64.41 o
   2   0 -11       1456.76       1484.06        17.05 o
   2   0 -10        632.78        508.91        10.20 o
   2   0  -9        383.86        407.20        12.52 o
   2   0  -8        242.68        285.45         8.43 o
   2   0  -7       2130.95       2084.84        24.53 o
  -2   0   6        162.84        180.53        10.84 o
   2   0  -5       2324.73       2098.35        23.43 o
   2   0  -4       3351.94       3060.41        27.76 o
   2   0  -3      26931.20      26304.18        78.44 o
  -2   0   2       7698.92       7052.96        33.71 o
   2   0  -1        797.96        874.97        13.53 o
   2   0   0       7698.78       6891.61        37.60 o
   2   0   1       1217.12       1117.56        14.14 o
   2   0   2       1025.19        890.89        12.45 o
  -2   0  -3       1583.41       1412.00         9.89 o
   2   0   4       3844.26       3784.92        28.93 o
   2   0   5       1717.32       1905.56        21.25 o
  -2   0  -5       2155.16       2093.53        24.21 o
  -2   0  -6       3380.48       3559.42        13.27 o
  -2   0  -7        199.04        277.59         4.77 o
  -2   0  -8       1092.33       1138.44        17.34 o
  -2   0  -9        421.10        431.29         6.81 o
   2   0  10       2343.34       2701.14        15.99 o
   2   0  11       2210.98       1839.38        27.98 o
   2   0  12        206.21        200.00         9.73 o
  -2   0 -13       1766.11       2139.05        29.66 o
  -2   0 -14       1280.90       1027.46        17.50 o
  -2   0 -15        615.09        612.85        15.34 o
  -2   0 -16       1098.19        896.54        17.96 o
   2   0  17        270.97        294.26        11.81 o
   2   0  18       2424.36       2586.07        35.87 o
   2   0  19       1760.75       1786.60        31.57 o
  -2   0 -20       2345.48       2321.14        36.33 o
  -2   0 -21        278.70        251.56         3.88 o
  -2   0 -22        692.13        611.27        10.19 o
  -2   0 -23        371.12        437.29         7.36 o
   2   0  24       1314.14       1271.64        15.04 o
  -2   0 -25        343.76        372.63         7.19 o
  -2   0 -26         42.09         43.15         4.56 o
   2   0  27        115.14        100.08         4.72 o
  -2   0 -28        278.28        287.67         6.70 o
  -2   0 -29       1065.50       1120.85        14.48 o
   2   0  30        763.32        903.58         9.40 o
   2   0  31        659.83        773.48        10.62 o
   2   0  32        132.21        174.07         5.05 o
   2   0  33         71.88         73.45         4.69 o
   2   0  34         33.31         34.97         3.61 o
   2   0  35          5.62         14.18         3.20 o
   2   0  36        649.17        753.00         8.40 o
   2   0  37        352.15        499.54         6.77 o
  -2  -1  36          0.10          2.61         1.73 o
  -2  -1  35          0.37          0.30         2.16 o
   2   1 -34         30.19         24.26         2.38 o
   2   1 -33          9.62         10.03         3.03 o
  -2  -1  33          9.78         15.44         7.42 o
   2   1 -32         54.74         42.47         5.50 o
  -2  -1  32         60.03         70.06         5.27 o
   2   1 -31        116.55        101.86         4.14 o
  -2  -1  31        129.76        158.08         7.11 o
   2   1 -30        134.86        121.15         5.51 o
   2   1 -30        135.43        167.39         5.19 o
   2   1 -29         35.19         31.24         4.87 o
   2   1 -29         35.68         27.53         5.43 o
   2   1 -28         20.63         19.28         7.87 o
   2   1 -28         22.91         28.46         6.30 o
   2   1 -27         66.00         61.11         5.90 o
  -2  -1  26         67.53         80.51         5.33 o
   2   1 -25        156.61        182.86         6.76 o
   2   1 -24        192.21        243.87         6.84 o
   2   1 -23        240.39        210.31        19.74 o
   2   1 -23        250.12        296.28         6.95 o
   2   1 -22        139.99        129.59         5.81 o
   2   1 -21          1.65          5.61        12.34 o
   2   1 -21         13.40         24.51         5.17 o
   2   1 -20        166.79        251.97         9.94 o
   2   1 -19       1224.20       1067.76        11.94 o
   2   1 -19       1288.70       1563.50        25.14 o
   2   1 -18       2150.47       2454.25        30.89 o
   2   1 -17       1698.45       1694.68        26.68 o
   2   1 -16        291.32        281.01        11.96 o
   2   1 -15         22.48         38.57         9.41 o
  -2  -1  14         32.40         23.04         8.40 o
   2   1 -13         89.06        171.92         9.34 o
  -2  -1  12        605.12        789.76        14.22 o
   2   1 -11        994.05       1062.78        16.94 o
  -2  -1  10         33.52        200.80        10.12 o
   2   1  -9       1095.90       1311.43        14.14 o
  -2  -1   8        782.89        919.19        15.16 o
   2   1  -7        231.05        274.39        10.65 o
   2   1  -6        833.80        933.18        14.61 o
  -2  -1   5       1529.33       1738.47        18.26 o
   2   1  -4       1499.33       1730.01        17.76 o
   2   1  -3       1412.22       1750.83        17.82 o
   2   1  -2       1025.77       1251.23        15.39 o
  -2  -1   1        712.52        803.92        13.14 o
  -2  -1   0        476.15        361.60         8.80 o
   2   1   0        477.55        433.05        10.64 o
  -2  -1  -1          9.93         22.41         6.30 o
   2   1   1         76.96        109.29         8.61 o
  -2  -1  -2        407.51        300.98         9.74 o
   2   1   2        499.74        681.27        11.98 o
  -2  -1  -3       2086.70       1674.29        12.60 o
  -2  -1  -3       2189.75       2468.42        16.34 o
  -2  -1  -4       4956.07       4194.48        18.20 o
   2   1   4       5056.65       5212.96        19.52 o
  -2  -1  -5       6156.37       4772.69        38.62 o
  -2  -1  -5       6245.43       6136.89        26.15 o
  -2  -1  -6       7555.09       6027.79        24.41 o
   2   1   6       7620.66       7669.29        29.83 o
   2   1   7       4403.82       3382.04        17.22 o
  -2  -1  -7       4433.92       3908.55        24.16 o
   2   1   8       1574.47       1130.84         9.22 o
  -2  -1  -8       1575.80       1453.01        16.22 o
   2   1   9        250.05        237.89        10.69 o
  -2  -1  -9        355.31        294.87         9.51 o
   2   1  10          6.67         45.41         7.37 o
  -2  -1 -10        160.81        179.82         9.62 o
   2   1  11         74.10         81.60         8.54 o
  -2  -1 -11         77.35        152.75         6.69 o
   2   1  12        312.41        249.77        10.90 o
  -2  -1 -12        446.16        396.69         8.61 o
   2   1  13        257.25        222.69        10.37 o
  -2  -1 -13        337.34        350.60        10.20 o
   2   1  14        211.07        172.60         9.93 o
   2   1  14        219.42        197.51        10.35 o
   2   1  15          0.87         -1.47         6.74 o
   2   1  15          5.42          2.28         8.10 o
   2   1  16          3.24         17.25         8.07 o
  -2  -1 -17         41.18         40.16         7.93 o
  -2  -1 -18        361.60        393.83        13.59 o
   2   1  19        601.02        651.15        17.73 o
  -2  -1 -20        630.53        671.43        18.22 o
  -2  -1 -21         52.76         66.09         5.19 o
  -2  -1 -22         83.74         81.21         4.36 o
  -2  -1 -23         22.76         20.34         4.22 o
  -2  -1 -24        102.94        100.47         4.72 o
   2   1  25         28.21         35.08         4.86 o
   2   1  26        113.43        125.05         4.21 o
  -2  -1 -27        180.88        151.60         4.33 o
  -2  -1 -28         34.14         33.90         3.88 o
   2   1  29         16.19          8.65         5.60 o
  -2  -1 -29         19.10         18.12         4.70 o
  -2  -1 -30          8.38          5.01         4.59 o
   2   1  31          4.09          5.16         4.99 o
  -2  -1 -31         23.07         23.79         6.43 o
  -2  -1 -32         93.80         90.46         3.90 o
   2   1  32        110.21        128.67         9.02 o
   2   1  33         37.57         37.80         2.96 o
   2   1  34          1.13          1.38         2.43 o
   2   1  35          0.75          3.41         2.75 o
   2   1  36         38.28         37.70         2.37 o
   2   1  37         13.74         10.59         1.98 o
  -2  -2  35        273.97        299.25         4.61 o
  -2  -2  34         82.45        132.99         4.55 o
  -2  -2  33        121.17        102.06         3.54 o
  -2  -2  32         71.26         73.88         4.12 o
   2   2 -31         48.98         37.77         5.17 o
  -2  -2  31         53.60         41.71         4.65 o
   2   2 -30        353.99        381.07         6.23 o
   2   2 -29        271.18        269.80         7.84 o
   2   2 -28        434.17        434.16         9.23 o
  -2  -2  27        341.76        368.49         8.71 o
   2   2 -26       1107.61       1111.47        13.42 o
  -2  -2  25       1152.16       1075.84        15.91 o
   2   2 -24        203.57        139.78         9.95 o
  -2  -2  23        288.56        265.06         6.37 o
   2   2 -22        779.47        811.28         7.59 o
   2   2 -21       1731.33       1731.25        10.07 o
   2   2 -20       2128.02       2215.31        18.37 o
   2   2 -19       2035.59       2193.59         9.98 o
   2   2 -18       1444.47       1359.69        19.41 o
   2   2 -17        628.64        641.01        24.42 o
  -2  -2  16        230.22        179.89        13.46 o
   2   2 -15         85.29         42.50         8.27 o
   2   2 -14         24.04         28.53         7.81 o
   2   2 -13        567.14        551.22        18.01 o
   2   2 -12         46.63         87.89        10.78 o
   2   2 -11        829.73        680.92        11.38 o
   2   2 -10        625.66        752.72        28.02 o
  -2  -2   9       2745.12       2929.35        20.99 o
   2   2  -8       1007.96       1321.95        23.91 o
  -2  -2   7       2870.49       2835.28        19.96 o
   2   2  -6      11241.16      11751.92        37.44 o
  -2  -2   5        407.21        285.05         8.37 o
   2   2  -4       1489.30       1546.21        23.14 o
  -2  -2   3        635.66        513.97        15.41 o
   2   2  -2        602.79        593.88         9.63 o
   2   2  -1       3571.24       3690.33        20.03 o
   2   2   0       8225.95       8266.90        44.17 o
  -2  -2  -1       2361.14       2418.61        16.08 o
   2   2   2       5094.21       5147.16        36.03 o
   2   2   3       1444.87       2059.37        13.17 o
   2   2   4       1475.08       1370.18        19.48 o
   2   2   5        341.89        232.65         8.51 o
   2   2   6       8415.55       7962.22        43.96 o
  -2  -2  -7        704.90        579.28         8.72 o
   2   2   8       1588.48       1386.50        16.41 o
   2   2   9        940.39        837.50        13.46 o
   2   2  10       3708.95       3908.41        36.00 o
   2   2  11      13855.88      14038.81        70.53 o
   2   2  12       2988.12       3018.84        33.12 o
  -2  -2 -12       3016.98       3233.53        32.25 o
  -2  -2 -13        660.65        530.54        13.06 o
  -2  -2 -14         63.64         52.50         6.66 o
  -2  -2 -15        994.77        800.65        22.05 o
   2   2  16        166.66        224.02         7.97 o
   2   2  17        395.25        331.36         9.21 o
  -2  -2 -18       1425.29       1125.14        29.48 o
   2   2  19       2051.63       2384.91        19.03 o
  -2  -2 -20       1957.29       2160.20        19.18 o
  -2  -2 -21        726.80        715.77         5.43 o
  -2  -2 -22        340.47        295.51         5.95 o
  -2  -2 -23        939.27       1028.62         6.84 o
  -2  -2 -24        110.85         88.70         4.68 o
  -2  -2 -25        103.75         71.09         5.04 o
  -2  -2 -26       1301.38       1102.91        16.66 o
  -2  -2 -27        236.03        235.30         8.10 o
  -2  -2 -28        334.11        345.88         6.78 o
   2   2  29        278.10        297.06         5.25 o
   2   2  30         63.45         68.16         4.22 o
  -2  -2 -31        176.67        219.98         4.55 o
  -2  -2 -32         70.76         66.75         4.79 o
  -2  -2 -33         39.73         57.88         3.25 o
   2   2  34        436.87        472.27         8.55 o
   2   2  35         42.91         26.89         2.46 o
   2   2  36         62.35         95.00         5.28 o
   2   2  37        730.00        913.24         8.97 o
  -2  -3  35         40.74         35.73         3.62 o
  -2  -3  34         16.03         14.22         2.46 o
  -2  -3  33          1.60          1.67         2.03 o
   2   3 -32         28.59         23.18         2.47 o
  -2  -3  32         29.45         33.99         5.15 o
   2   3 -31          0.57          2.81         2.92 o
  -2  -3  31          5.28          8.08         5.47 o
  -2  -3  30          7.63          8.46         4.16 o
  -2  -3  29         36.83         47.59         6.64 o
   2   3 -28         93.70        110.73         7.32 o
   2   3 -27         51.89         62.00         5.47 o
   2   3 -26         68.18         57.26         5.23 o
   2   3 -25        306.46        280.08         7.35 o
   2   3 -24        892.53        913.29         7.80 o
   2   3 -23         81.67        198.46         7.06 o
  -2  -3  22          1.67         15.25        14.58 o
   2   3 -22         47.50         50.47         6.62 o
  -2  -3  21        399.04        359.47         8.04 o
  -2  -3  20        753.13        783.68         8.32 o
   2   3 -19        737.18        766.47         9.55 o
   2   3 -18        536.09        583.26         8.93 o
   2   3 -17        409.12        417.83         8.83 o
  -2  -3  16        110.00        147.06        20.78 o
   2   3 -15         89.16         90.20        11.11 o
   2   3 -14        931.64        900.87        18.82 o
   2   3 -13       2256.07       2363.73        27.31 o
   2   3 -12       3284.85       3409.63        32.26 o
  -2  -3  11       2296.65       2798.41        29.62 o
   2   3 -10       1376.28       1724.18        24.36 o
   2   3  -9        556.86        780.89        18.08 o
   2   3  -8        337.94        410.27        14.60 o
  -2  -3   7         53.59        116.75        11.15 o
   2   3  -6         39.62         29.42         7.78 o
   2   3  -5        776.49        811.81        16.99 o
   2   3  -4        531.34        816.27        15.65 o
   2   3  -3        172.90        225.09        11.30 o
   2   3  -2        745.49        811.91        16.08 o
   2   3  -1       1543.35       1715.24        20.49 o
   2   3   0       1019.21       1233.75        18.00 o
  -2  -3  -1        201.54        292.78        11.09 o
  -2  -3  -2         83.29        109.86         9.25 o
  -2  -3  -3        870.84        946.03        12.52 o
   2   3   4        801.44        887.64         9.47 o
  -2  -3  -5        540.84        546.33         8.89 o
   2   3   6        213.91        237.82         6.00 o
   2   3   7        146.59        165.08         5.88 o
   2   3   8        134.69        122.40         5.15 o
   2   3   9         38.45         33.21         4.60 o
  -2  -3 -10        263.40        237.24         6.86 o
   2   3  11        113.22        156.03         7.01 o
   2   3  12          3.43         19.26         6.15 o
  -2  -3 -12         81.75         90.72         6.94 o
   2   3  13        196.72        216.71        11.75 o
   2   3  14        368.60        408.13        13.55 o
  -2  -3 -15        463.38        502.83        22.67 o
  -2  -3 -16        318.87        303.54        14.39 o
   2   3  17        144.59        118.77        10.17 o
  -2  -3 -18         17.11         25.65        10.07 o
  -2  -3 -19        133.22        138.33         9.01 o
  -2  -3 -19        146.06        149.27        15.80 o
  -2  -3 -20        659.66        597.23         9.10 o
  -2  -3 -21       1035.83       1072.71        10.59 o
  -2  -3 -22       1453.16       1436.15        16.01 o
  -2  -3 -23       1315.55       1368.31        16.85 o
  -2  -3 -24        941.69       1023.58        11.29 o
  -2  -3 -25        325.83        384.29         7.62 o
  -2  -3 -26         41.22         73.94         5.00 o
   2   3  27         53.87         70.00         7.03 o
  -2  -3 -27        178.44        155.37         6.47 o
  -2  -3 -28        285.74        304.69         8.63 o
  -2  -3 -29        215.50        223.20         8.27 o
  -2  -3 -30        318.46        309.95         6.38 o
   2   3  31        357.50        305.62         8.39 o
   2   3  31        363.60        404.99         8.21 o
   2   3  32        204.58        176.13         5.24 o
  -2  -3 -32        205.71        271.01        10.62 o
  -2  -3 -33         44.19         41.34         3.38 o
  -2  -3 -34         33.46         25.74         2.80 o
   2   3  35          6.07          6.61         2.69 o
   2   3  36         53.97         38.71         2.62 o
   2   3  37        276.61        262.01         3.16 o
  -2  -4  33         11.66         11.64         2.64 o
  -2  -4  32        131.38        151.07         4.56 o
   2   4 -31          0.81         14.85         3.52 o
  -2  -4  31         14.60         17.33         3.42 o
   2   4 -30         66.69         60.07         4.07 o
  -2  -4  29         14.92         27.24         4.22 o
  -2  -4  28        117.91        128.43         5.91 o
  -2  -4  27        114.12        104.11         4.68 o
  -2  -4  26         13.35         16.96         4.32 o
   2   4 -25        192.73        215.32         5.72 o
  -2  -4  24         27.00         29.16         4.71 o
   2   4 -23        261.53        265.53         6.61 o
   2   4 -22        144.22        177.67         7.12 o
   2   4 -21       3927.29       3916.47        22.27 o
   2   4 -20         93.64        107.42         5.77 o
   2   4 -19        102.74        149.32         5.41 o
   2   4 -18       3115.61       3049.44        19.81 o
   2   4 -17       1954.81       2022.15        16.46 o
   2   4 -16        565.48        614.69         7.24 o
   2   4 -15          5.27         11.48         2.97 o
   2   4 -14        162.25        162.31        13.99 o
   2   4 -13        129.58         98.25        12.80 o
   2   4 -12        405.52        369.53        17.00 o
   2   4 -11       1835.52       1631.97        30.53 o
   2   4 -10        183.89        246.75        15.33 o
   2   4  -9       1538.43       1510.24        29.45 o
   2   4  -8       2120.51       2057.56        32.68 o
   2   4  -7        657.25        665.06        19.74 o
   2   4  -6        646.76        696.74         9.80 o
   2   4  -5       1339.08       1436.63        20.69 o
   2   4  -4       4095.33       4048.08        40.19 o
   2   4  -3       4729.15       5127.62        44.35 o
   2   4  -2        784.27        774.04        18.89 o
  -2  -4   1       1388.04       1521.83        21.38 o
   2   4   0       1991.60       1803.17        22.75 o
  -2  -4  -1       1046.43       1112.33        18.40 o
  -2  -4  -2       1110.04       1054.48        15.51 o
  -2  -4  -3        282.11        255.51         9.54 o
  -2  -4  -4       1419.79       1526.80        20.65 o
   2   4   5        614.83        557.10        12.07 o
   2   4   6       1137.40       1087.12        18.24 o
   2   4   7       3834.61       4043.79        32.33 o
   2   4   8        239.88        229.25        10.28 o
  -2  -4  -9       3230.51       3885.85        30.92 o
  -2  -4 -10       4250.80       4584.59        38.89 o
   2   4  11      12012.43      13510.57        70.78 o
   2   4  12       1014.94       1158.77        17.42 o
   2   4  13         48.40        116.20         7.80 o
   2   4  14       8576.90       9277.75        67.78 o
   2   4  15       2878.93       3252.62        41.85 o
  -2  -4 -16        910.66        858.33        25.25 o
  -2  -4 -17         31.74         32.90        12.85 o
  -2  -4 -18          9.04          2.66         6.24 o
  -2  -4 -19        240.65        239.81         7.86 o
  -2  -4 -20        276.55        200.05        10.08 o
  -2  -4 -21        483.48        348.73        10.19 o
  -2  -4 -22         17.32         22.67         5.20 o
  -2  -4 -23        181.25        164.29         6.34 o
  -2  -4 -24        750.05        692.76        12.02 o
  -2  -4 -25        456.48        465.43        11.30 o
  -2  -4 -26         90.01         85.10         4.99 o
  -2  -4 -27        105.19        126.91         7.25 o
  -2  -4 -28         99.22        104.79         6.76 o
  -2  -4 -29         93.71        117.89        10.46 o
  -2  -4 -30        645.97        678.97        10.54 o
  -2  -4 -31        836.70        916.38        10.77 o
  -2  -4 -32        105.98        157.45         5.19 o
  -2  -4 -33        104.04        122.99         6.09 o
  -2  -4 -34         98.06        126.70         5.41 o
   2   4  35        155.52        156.58         4.42 o
   2   4  36         29.38         22.05         2.97 o
   2   5 -32         83.83         69.93         4.38 o
  -2  -5  31         92.97         61.38         4.30 o
   2   5 -31         93.09         91.98         6.90 o
  -2  -5  30         44.25         41.56         3.82 o
   2   5 -29         75.80         52.71         4.85 o
  -2  -5  29         80.58         68.66         4.45 o
  -2  -5  28         72.08         71.20         4.05 o
   2   5 -27        164.19        154.25         4.80 o
  -2  -5  26        109.14        116.04         4.99 o
  -2  -5  25          1.29          7.23         3.96 o
  -2  -5  24         56.78         55.78         3.87 o
   2   5 -23        168.84        165.93         4.25 o
   2   5 -22         13.80         26.08         4.70 o
   2   5 -21        177.24        152.14         4.21 o
   2   5 -20       1195.17       1146.95         7.54 o
   2   5 -19       1475.72       1561.58        12.07 o
   2   5 -18          8.25         72.02         7.36 o
   2   5 -17        274.93        248.24         5.04 o
  -2  -5  16        223.68        284.61         5.83 o
  -2  -5  15        815.30        810.39         7.82 o
   2   5 -14        549.05        609.89         9.06 o
  -2  -5  13         46.37         67.60         5.87 o
  -2  -5  12         10.19         22.93         4.71 o
  -2  -5  11         12.19         14.56        10.30 o
   2   5 -10          2.22         24.57        10.18 o
  -2  -5   9        104.60        120.74        12.32 o
  -2  -5   8        319.22        271.44        17.30 o
  -2  -5   7        387.75        407.22        17.98 o
  -2  -5   6        240.08        269.20        11.65 o
  -2  -5   5         50.29         73.27         9.73 o
  -2  -5   4        129.88        172.94         8.69 o
   2   5  -3        407.54        484.36        17.02 o
   2   5  -2        793.83        969.77        21.02 o
  -2  -5   1       1047.29       1282.96        23.42 o
   2   5   0        847.18        997.18        21.54 o
   2   5   1        252.65        309.37        14.57 o
   2   5   2        700.56        728.69        19.35 o
   2   5   3       1750.97       1851.47        26.92 o
   2   5   4       3357.89       3482.38        34.57 o
   2   5   5       4039.70       4476.08        41.44 o
  -2  -5  -6       4200.00       4294.28        36.93 o
  -2  -5  -7       2828.70       3181.73        33.06 o
   2   5   8        919.27        999.29        19.54 o
   2   5   9        141.57        205.15        10.21 o
   2   5  10        197.71        169.47         8.35 o
   2   5  11        599.54        568.29        12.53 o
   2   5  12       1020.24        998.77        13.76 o
   2   5  13        372.64        494.33        15.48 o
   2   5  14         14.17         30.19        10.84 o
   2   5  15         52.26         38.25        11.66 o
   2   5  16         35.45         31.55         5.65 o
  -2  -5 -17         31.55         35.92         7.88 o
  -2  -5 -18        524.36        520.21        11.64 o
  -2  -5 -19       1136.62       1039.40        12.27 o
  -2  -5 -20       1180.19       1182.99        16.68 o
   2   5  21        454.07        452.39         8.08 o
  -2  -5 -22         30.21         28.74         5.97 o
  -2  -5 -23        209.92        159.24         6.58 o
  -2  -5 -24        168.98        110.77         7.37 o
  -2  -5 -25         28.62         18.87         6.42 o
  -2  -5 -26         65.29         63.42         6.55 o
  -2  -5 -27        168.57        166.72         6.94 o
  -2  -5 -28        118.95        152.67         6.82 o
  -2  -5 -29          9.08         22.10         5.57 o
  -2  -5 -30         40.05         30.69         5.36 o
  -2  -5 -31        116.53        120.23         5.55 o
  -2  -5 -32        112.29        128.00         5.54 o
  -2  -5 -33         44.60         52.97         4.55 o
  -2  -5 -34          9.27          8.98         5.81 o
   2   5  35          0.84          3.96         2.25 o
  -2  -5 -35         13.93         13.36         6.19 o
   2   6 -30         32.42         41.61         3.93 o
   2   6 -29         25.49         38.29         7.11 o
   2   6 -28         29.52         20.01         3.59 o
   2   6 -27        177.33        184.85         5.03 o
  -2  -6  26         52.41         57.26         3.78 o
  -2  -6  25         29.16         30.67         3.62 o
  -2  -6  24         96.47         86.46         4.27 o
   2   6 -23         15.30         15.80         3.73 o
   2   6 -22         23.94         25.00         3.70 o
   2   6 -21        228.77        232.38         4.94 o
   2   6 -20        106.25        109.51         4.64 o
   2   6 -19         57.61         50.76         4.56 o
   2   6 -18        172.38        171.46         5.74 o
  -2  -6  17         67.28         95.87         5.09 o
   2   6 -16       1521.16       1566.29        11.59 o
  -2  -6  15       2990.97       2977.93        15.41 o
   2   6 -14        558.01        622.31        10.58 o
   2   6 -13       5718.42       5160.59        23.72 o
  -2  -6  12         87.49         96.25         6.46 o
  -2  -6  11       2172.39       1810.06        17.30 o
   2   6 -10       4594.65       4449.30        14.75 o
   2   6  -9       2773.48       2533.62        20.37 o
  -2  -6   8        230.76        263.02         8.09 o
  -2  -6   7        517.34        489.06        10.97 o
  -2  -6   6        902.28        819.44        25.06 o
   2   6  -5       2021.10       2083.57        38.30 o
  -2  -6   4        657.25        648.96        19.04 o
   2   6  -3       1672.86       1617.78        33.27 o
   2   6  -2        988.42       1028.80        22.02 o
   2   6  -1        260.18        239.78        13.18 o
   2   6   0        930.21        915.75        20.61 o
   2   6   1        137.89        124.47        11.14 o
   2   6   2         79.83        125.63        11.12 o
   2   6   3        943.01        985.10        20.63 o
   2   6   4        219.68        195.90        11.96 o
   2   6   5        203.70        177.55        11.77 o
  -2  -6  -6        430.31        396.36        14.53 o
  -2  -6  -7        574.35        545.25        14.06 o
   2   6   8       2228.87       2277.13        37.41 o
   2   6   9        286.07        328.20        13.33 o
   2   6  10        629.32        654.34        18.57 o
   2   6  11        147.75        126.57         7.28 o
   2   6  12       1559.17       1554.09        16.92 o
   2   6  13        935.76        757.95        15.30 o
   2   6  14       5058.61       5373.81        37.93 o
   2   6  15       2276.98       2434.93        40.59 o
   2   6  16        527.90        270.48        20.06 o
  -2  -6 -16        529.75        558.44        14.96 o
  -2  -6 -17       7274.03       7571.71        43.74 o
  -2  -6 -18        485.77        615.81        15.82 o
  -2  -6 -19       5579.81       5706.89        40.62 o
  -2  -6 -20        347.64        370.73        11.35 o
  -2  -6 -21        346.61        336.71        10.87 o
  -2  -6 -22         97.41         96.77         8.31 o
  -2  -6 -23        233.71        260.60         9.23 o
  -2  -6 -24        108.10         82.73         7.21 o
  -2  -6 -25        446.16        485.36         9.98 o
  -2  -6 -26         75.50         81.11         6.54 o
  -2  -6 -27         45.04         39.09         5.80 o
  -2  -6 -28        409.79        479.06         8.77 o
  -2  -6 -29        204.19        208.24         6.58 o
  -2  -6 -30        355.46        457.01         7.54 o
  -2  -6 -31        434.50        412.47         6.62 o
  -2  -6 -32          9.99         22.88         3.42 o
  -2  -6 -33         54.70         74.01         7.39 o
  -2  -6 -34         83.93         88.24         6.21 o
   2   7 -28         90.10         94.17         5.67 o
  -2  -7  27         15.30         15.92         3.31 o
   2   7 -26        400.54        401.39         6.48 o
   2   7 -25        388.45        391.25         7.28 o
  -2  -7  24        155.91        125.45         5.48 o
   2   7 -24        178.82        198.61         5.74 o
  -2  -7  23         80.15         65.04         3.67 o
   2   7 -22         87.15         81.99         3.67 o
  -2  -7  21        185.72        162.89         4.29 o
   2   7 -20        533.48        492.17         6.87 o
   2   7 -19        515.85        466.36         8.10 o
   2   7 -18        287.41        325.95         5.28 o
   2   7 -17         64.82         75.50         4.53 o
   2   7 -16        290.30        279.98         7.29 o
  -2  -7  15        399.05        377.13         6.96 o
  -2  -7  14        296.89        230.70         8.13 o
   2   7 -13        211.13        181.94         6.98 o
   2   7 -12       2144.05       2069.85        16.22 o
  -2  -7  11        837.24       1025.05        14.83 o
  -2  -7  10        141.61        144.94         9.62 o
  -2  -7   9        727.92        790.99        12.46 o
  -2  -7   8        261.14        389.49        10.95 o
  -2  -7   7         36.31         74.36         6.39 o
  -2  -7   6          2.80          8.72         3.67 o
  -2  -7   5        124.12        122.64         4.73 o
   2   7  -4        147.01        153.17         6.02 o
  -2  -7   3         41.20         62.51         6.29 o
   2   7  -3         84.40         62.39         6.18 o
   2   7  -2        102.35         79.56         5.01 o
   2   7  -1          6.67         24.75         5.93 o
   2   7   0         30.32         55.92         5.11 o
  -2  -7  -1        268.67        239.00         9.40 o
  -2  -7  -2       1153.79       1095.00        12.44 o
  -2  -7  -3       1094.86       1172.60        12.22 o
   2   7   4        534.90        516.18        13.69 o
  -2  -7  -5        157.93        248.50         8.68 o
   2   7   6          3.84         26.19         7.15 o
  -2  -7  -7        130.25        130.31         6.05 o
  -2  -7  -8        312.69        340.95         7.09 o
  -2  -7  -9        385.95        372.35         8.22 o
   2   7  10        171.34        179.95         6.42 o
   2   7  11         16.26         15.93         5.45 o
  -2  -7 -12        158.71        132.64         6.29 o
   2   7  13        301.60        292.25         7.95 o
  -2  -7 -14        251.99        244.61        11.59 o
  -2  -7 -15         20.83         22.88         9.78 o
  -2  -7 -16        118.54        166.20        11.46 o
  -2  -7 -17        309.27        231.08         8.39 o
  -2  -7 -18        463.00        411.36        10.01 o
  -2  -7 -19        743.34        667.82        12.34 o
  -2  -7 -20        255.29        244.63         9.29 o
  -2  -7 -21        132.00        101.18         7.59 o
  -2  -7 -22         11.20          8.65         6.21 o
  -2  -7 -23         41.64         29.48         6.19 o
  -2  -7 -24         88.00         59.60         6.23 o
  -2  -7 -25         79.74         57.05         5.91 o
  -2  -7 -26         38.98         20.37         5.24 o
  -2  -7 -27        252.41        230.38         6.54 o
  -2  -7 -28        464.71        498.63         7.51 o
  -2  -7 -29        184.69        215.18         5.55 o
  -2  -7 -30         55.76         47.95         5.18 o
  -2  -7 -31        126.92        109.58         4.86 o
  -2  -7 -32         71.81         97.71         6.79 o
  -2  -7 -33         30.31         29.11         5.26 o
   2   8 -25         49.74         47.24         3.99 o
  -2  -8  24        245.06        268.48         5.28 o
  -2  -8  23         62.23         49.79         4.10 o
   2   8 -22        401.90        454.45         5.92 o
  -2  -8  21        237.61        217.54         6.23 o
   2   8 -21        237.61        218.31         4.98 o
  -2  -8  20        351.45        339.10         7.96 o
   2   8 -20        430.66        448.31         6.21 o
  -2  -8  19        653.37        589.46         9.81 o
   2   8 -19        655.19        607.42         6.99 o
   2   8 -18        121.86        119.65         4.55 o
   2   8 -17        167.68        211.46         4.76 o
   2   8 -16        205.61        174.75         5.54 o
   2   8 -15        827.66        843.26         9.58 o
   2   8 -14         36.85         28.04         5.48 o
   2   8 -13         54.91         77.27         6.21 o
  -2  -8  12        165.71        144.03         6.59 o
   2   8 -11        409.00        412.42        11.45 o
   2   8 -10        885.06        767.90        10.00 o
  -2  -8   9        257.48        246.27         9.56 o
  -2  -8   9        289.13        291.60        11.16 o
  -2  -8   8         90.54        116.05         8.73 o
  -2  -8   8        244.10        319.93        11.47 o
  -2  -8   7        102.08        185.83         8.99 o
  -2  -8   7        274.70        247.18        12.05 o
  -2  -8   6        308.17        434.38        10.14 o
  -2  -8   6        432.82        425.72        12.58 o
  -2  -8   5       1658.13       1587.12        16.67 o
  -2  -8   4       1406.30       1166.78        15.68 o
  -2  -8   3       1471.19       1450.66        21.80 o
   2   8  -2       3105.69       3162.16        24.22 o
   2   8  -1        400.45        420.74         9.47 o
   2   8   0         54.34         68.59         6.62 o
   2   8   1         76.98         43.24        14.50 o
   2   8   2        458.11        499.81        15.53 o
   2   8   3        534.13        438.67        13.12 o
   2   8   4        545.27        474.38        14.91 o
  -2  -8  -5        323.81        321.16        13.06 o
  -2  -8  -6        296.58        278.45         9.14 o
  -2  -8  -7        475.91        513.94        13.92 o
  -2  -8  -8        219.27        228.87         6.55 o
  -2  -8  -9        235.87        231.68         7.65 o
  -2  -8 -10        480.90        483.88         9.45 o
  -2  -8 -11        928.86        981.45        19.55 o
  -2  -8 -12       1240.63       1176.76        20.50 o
  -2  -8 -13       1103.56       1170.78        21.63 o
  -2  -8 -14        261.04        210.12        12.94 o
  -2  -8 -15        146.15        169.03        12.14 o
  -2  -8 -16        686.44        645.72        17.35 o
  -2  -8 -17        185.94        196.55        12.95 o
  -2  -8 -18         12.98         26.29        10.15 o
  -2  -8 -19          5.82         13.32        11.45 o
  -2  -8 -20        120.32        126.21        13.20 o
  -2  -8 -21         62.83         62.44        11.09 o
  -2  -8 -22         26.34         25.90        10.44 o
  -2  -8 -23        380.66        308.01        12.19 o
  -2  -8 -24        104.91         86.28         6.59 o
  -2  -8 -25        612.14        611.62         9.16 o
  -2  -8 -26         33.51         24.59         5.56 o
  -2  -8 -27        342.74        309.98         6.56 o
  -2  -8 -28         64.16         77.69         4.95 o
  -2  -8 -29        248.44        289.35         5.33 o
  -2  -8 -30        230.90        251.86         5.86 o
  -2  -8 -30        233.32        279.58         5.93 o
   2   9 -22        381.97        318.38         7.13 o
   2   9 -21        221.54        177.03         7.17 o
   2   9 -20          2.62          7.78         2.98 o
   2   9 -19          3.38         10.67         2.89 o
   2   9 -18         35.69         23.30         3.38 o
   2   9 -17        172.29        135.70         4.78 o
   2   9 -16        266.18        208.99         7.97 o
   2   9 -15        280.96        204.45         8.84 o
   2   9 -14        397.71        378.56        10.17 o
   2   9 -13        298.25        291.60         6.99 o
   2   9 -12        106.85        138.99         6.99 o
   2   9 -11         55.94         40.39         6.45 o
   2   9 -10        167.37        158.62         7.52 o
   2   9  -9        249.51        202.34         9.52 o
   2   9  -8        210.95        173.09         9.61 o
  -2  -9   7        143.91        161.71        10.67 o
   2   9  -6        225.35        249.04        11.77 o
  -2  -9   5         40.61         71.26         7.17 o
   2   9  -4        469.74        457.22        13.06 o
   2   9  -3        513.44        529.10        13.77 o
   2   9  -2        446.84        422.63        12.53 o
  -2  -9   1        150.97        149.54         7.21 o
  -2  -9   0        136.16        129.06         6.97 o
  -2  -9  -1         29.09         37.83         7.11 o
  -2  -9  -2         55.27         42.62         6.95 o
  -2  -9  -3         76.66         67.57         7.48 o
  -2  -9  -4         29.80         25.22         6.91 o
  -2  -9  -5        101.90         93.43         7.76 o
  -2  -9  -6         25.63         32.36         6.93 o
  -2  -9  -7         47.00         69.04         5.80 o
  -2  -9  -8         75.66         75.63         7.10 o
  -2  -9  -9         72.54         84.37         5.80 o
  -2  -9 -10        113.84        108.49         6.13 o
  -2  -9 -11          7.26         27.43         5.32 o
  -2  -9 -12        156.65        148.36         6.56 o
  -2  -9 -13        342.46        342.36         8.09 o
  -2  -9 -14        411.95        367.86         8.34 o
  -2  -9 -15        199.74        195.40        12.25 o
  -2  -9 -16        101.18         87.18        10.90 o
  -2  -9 -17         28.30         31.97        10.87 o
  -2  -9 -18         21.92         18.33        11.13 o
  -2  -9 -19        218.04        146.45        12.70 o
  -2  -9 -20        764.54        678.59        16.60 o
  -2  -9 -21       1373.00       1241.71        19.67 o
  -2  -9 -22       1322.45       1288.56        18.73 o
  -2  -9 -23        902.65        971.52        15.40 o
  -2  -9 -24        250.53        266.92         9.48 o
  -2  -9 -25          5.88         18.58         6.46 o
  -2  -9 -26          2.05          2.28         5.67 o
  -2  -9 -27         59.76         45.01         5.44 o
  -2  -9 -28         75.37         54.43         4.53 o
   2  10 -17          3.98          0.65         3.25 o
   2  10 -16         20.70         21.28         3.51 o
   2  10 -15          0.33          0.81         2.71 o
   2  10 -14         34.89         27.56         3.77 o
   2  10 -13        112.30         95.23         4.38 o
   2  10 -12        280.68        269.04         5.37 o
   2  10 -11        134.78         99.46         4.96 o
   2  10 -10        125.27        130.25         5.28 o
   2  10  -9        102.81        105.95         6.62 o
   2  10  -8         27.11         28.98         7.33 o
   2  10  -7        240.06        320.04        10.49 o
   2  10  -6        944.77        864.85        14.38 o
   2  10  -5        654.54        651.45        13.19 o
   2  10  -4        226.14        196.03        10.11 o
   2  10  -3         76.99        100.11         8.87 o
  -2 -10   2         79.66         63.43         5.73 o
  -2 -10   1         25.83         35.71         5.42 o
   2  10   0        135.36        174.66         7.59 o
   2  10   1        161.66        277.74         7.94 o
   2  10   2        320.22        267.11         9.25 o
  -2 -10  -3         82.18         98.16         6.85 o
  -2 -10  -4         62.92         77.05         5.37 o
  -2 -10  -5        101.09        442.37         7.50 o
  -2 -10  -6        746.39        788.69        10.04 o
  -2 -10  -7        125.36        106.07         6.82 o
  -2 -10  -8        342.99        447.29         7.82 o
  -2 -10  -9        422.65        612.39         8.61 o
  -2 -10 -10        692.70        671.61         9.22 o
  -2 -10 -11        496.32        493.65         8.11 o
  -2 -10 -12        613.52        489.70        13.50 o
  -2 -10 -13         40.86         50.12         9.46 o
  -2 -10 -14          7.30         18.43         9.29 o
  -2 -10 -15         46.02         47.56        10.03 o
  -2 -10 -16        104.70         97.79         9.93 o
  -2 -10 -17         40.83         26.58         8.05 o
  -2 -10 -18         44.02         33.07         7.72 o
  -2 -10 -19         20.67         12.38         6.82 o
  -2 -10 -20         91.58         72.63         6.94 o
  -2 -10 -21          0.28          8.77         5.84 o
  -2 -10 -22        138.15        133.57         6.33 o
  -2 -10 -23          3.18          5.27         4.82 o
  -2 -10 -24         28.92         23.80         4.20 o
   2  11 -12         42.11         24.05         3.65 o
   2  11 -11         30.69         23.77         2.93 o
   2  11 -10         18.82         14.52         3.61 o
   2  11  -9          8.52          2.13         2.88 o
   2  11  -8         17.88          8.56         3.13 o
   2  11  -7        119.48         83.15         5.12 o
   2  11  -6        104.03         86.05         6.70 o
   2  11  -5        305.92        215.96         8.43 o
   2  11  -4        845.47        713.10        10.93 o
   2  11  -3        987.55        742.09        12.37 o
   2  11  -2        657.34        626.07        10.70 o
   2  11  -1        214.01        197.57         7.80 o
   2  11   0         33.73         50.54         6.53 o
  -2 -11  -1        232.82        482.18         7.42 o
  -2 -11  -2       1069.45       1423.33        10.98 o
  -2 -11  -3       1783.45       2238.62        13.13 o
  -2 -11  -4       1683.86       1534.35        12.52 o
  -2 -11  -5       1601.75       1343.19        11.63 o
  -2 -11  -6        703.66        652.64        13.08 o
  -2 -11  -7        177.52        162.45         8.96 o
  -2 -11  -8         32.36         53.11         7.72 o
  -2 -11  -9        135.66        115.93         9.05 o
  -2 -11 -10        187.99        155.95         9.61 o
  -2 -11 -11        226.19        195.25         9.61 o
  -2 -11 -12         45.50         31.82         6.94 o
  -2 -11 -13         15.73         14.87         6.11 o
  -2 -11 -14        114.34        102.41         6.91 o
  -2 -11 -15        118.54         95.82         6.46 o
  -2 -11 -16         54.45         41.07         5.31 o
  -2 -11 -17         72.22         59.75         5.15 o
  -2 -11 -18         55.45         41.97         4.59 o
   3 -10 -12        354.67        385.73         8.27 o
   3 -10 -11        244.13        244.66         8.25 o
   3 -10 -10        611.65        578.64         7.53 o
   3 -10  -9        244.66        228.87         6.41 o
   3 -10  -8        125.76        141.75         6.24 o
   3 -10  -7         16.65         13.15         5.59 o
   3 -10  -6         49.36         74.88         6.43 o
   3 -10  -5        197.45        205.25         7.67 o
   3 -10  -4         56.45         72.11         6.48 o
   3 -10  -3          3.95          1.42         3.70 o
   3 -10  -2         43.90         53.65         5.91 o
   3 -10  -1         24.79         14.38         5.49 o
   3 -10   0         40.78         51.56         5.72 o
   3 -10   1        293.38        426.68         7.28 o
   3 -10   2        160.38        257.67         6.12 o
   3 -10   3         75.81         42.20         8.74 o
   3 -10   4        131.64        105.31         8.45 o
   3 -10   5        383.82        316.70         9.68 o
   3 -10   6        771.18        691.53        10.88 o
  -3  10  -7        164.15        129.46         7.23 o
   3  -9 -18         64.44         75.26         6.29 o
   3  -9 -17         19.42         14.72         5.25 o
   3  -9 -17         70.92         74.88         6.91 o
   3  -9 -16        157.47        102.83         5.21 o
   3  -9 -15        425.39        342.21         7.14 o
   3  -9 -14        406.91        262.86         7.34 o
   3  -9 -14        406.97        424.90         8.28 o
   3  -9 -13        389.94        390.71         7.93 o
   3  -9 -12         54.70         87.61         6.54 o
   3  -9 -11        299.74        253.42         8.06 o
   3  -9 -10        376.01        372.30         9.06 o
   3  -9  -9        250.34        243.79         6.72 o
   3  -9  -8         98.31        124.93         6.97 o
   3  -9  -7         93.58         95.73         5.86 o
   3  -9  -6        387.25        364.64        11.07 o
   3  -9  -5        593.88        605.52        12.98 o
   3  -9  -4       1061.53       1091.79        15.84 o
   3  -9  -3        887.93       1088.12        15.29 o
   3  -9  -2        514.94        688.61        12.60 o
   3  -9  -1        334.76        367.46        15.03 o
   3  -9   0        141.87        232.71        12.54 o
   3  -9   1        219.75        238.11        12.21 o
   3  -9   2        473.29        517.89        14.14 o
   3  -9   3        584.89        685.37         9.90 o
   3  -9   4        514.57        575.19         9.20 o
   3  -9   5        401.51        465.70         8.64 o
   3  -9   6        132.83        217.28        12.09 o
  -3   9  -7         55.98         68.26         6.64 o
  -3   9  -8         83.78         80.36         5.30 o
   3  -9   9        138.51        138.04         5.97 o
   3  -9  10         81.56         76.83         4.30 o
   3  -9  11         57.66         62.24         4.97 o
  -3   9 -12        271.31        239.10         6.28 o
  -3   9 -13        374.46        361.34         6.50 o
  -3   9 -14        368.62        378.04         6.13 o
  -3   9 -15        149.32        156.59         4.62 o
  -3   9 -16        198.36        158.04         4.56 o
   3  -8 -23          2.86          4.34         5.71 o
   3  -8 -22         11.22          5.92         6.50 o
   3  -8 -21         78.79         72.60         8.08 o
   3  -8 -20         29.30         25.46         8.20 o
   3  -8 -19         15.34          9.97         8.49 o
   3  -8 -18         19.44         12.98         5.83 o
   3  -8 -17         97.60        140.70         7.31 o
   3  -8 -16        164.11        220.47         8.51 o
   3  -8 -15        156.79        149.71         8.61 o
   3  -8 -14          9.98         28.82         6.14 o
   3  -8 -13        695.42        672.51        13.25 o
   3  -8 -12        719.65        469.07        11.37 o
   3  -8 -11        116.38         87.01         9.26 o
   3  -8 -10         82.68         90.01         8.70 o
   3  -8  -9        452.31        377.73        11.18 o
   3  -8  -8         29.76         26.57         8.09 o
   3  -8  -7         52.24         68.04         8.29 o
   3  -8  -6         59.15         71.63         8.53 o
   3  -8  -5        164.76        127.03         8.94 o
   3  -8  -4         22.72         30.93        18.54 o
   3  -8  -3         65.28        112.10        16.88 o
   3  -8  -2        204.55        251.14        11.32 o
   3  -8  -1        394.89        488.12        12.66 o
   3  -8   0         84.18         92.62         9.59 o
   3  -8   1        152.65        205.01        10.23 o
   3  -8   2         25.53         33.93         8.63 o
   3  -8   3        116.22        122.57         9.72 o
   3  -8   4        362.12        389.78        11.46 o
   3  -8   5        207.72        217.02        10.12 o
   3  -8   6        108.22        120.72         8.73 o
   3  -8   7        118.22        128.91         7.59 o
   3  -8   8        427.68        403.76         9.92 o
   3  -8   9        129.52        120.31         8.34 o
   3  -8  10        125.62        108.98         7.81 o
   3  -8  11         63.87         71.30         7.63 o
  -3   8 -12        793.95        657.51        12.35 o
   3  -8  13         70.29         50.98         7.21 o
   3  -8  14        100.09         90.52         5.67 o
   3  -8  15          3.65          2.99         2.58 o
   3  -8  16          3.41          3.41         3.98 o
   3  -8  17        125.74        105.98         4.34 o
  -3   8 -18        192.26        180.45         5.32 o
  -3   8 -19         53.66         32.65         3.93 o
  -3   8 -20          9.11          5.19         2.66 o
  -3   8 -21       1130.73       1342.19        12.51 o
   3  -7 -25        179.94        157.76         7.53 o
   3  -7 -24        255.86        255.82         6.16 o
   3  -7 -23        325.13        313.19         7.12 o
   3  -7 -22        343.18        356.77         7.97 o
   3  -7 -21        137.48        173.71         7.67 o
   3  -7 -20         90.05        100.66         7.87 o
   3  -7 -19         72.52         50.12         8.09 o
   3  -7 -18         96.14         68.17         6.27 o
   3  -7 -17        106.28         94.57         8.48 o
   3  -7 -16         40.84         35.44         7.96 o
   3  -7 -15         30.46         37.95         6.56 o
   3  -7 -14        277.53        264.22         8.20 o
   3  -7 -13        345.87        361.07         9.38 o
   3  -7 -12         80.46         99.78         7.71 o
   3  -7 -11         99.54         83.24        11.18 o
   3  -7 -10        504.41        456.22        14.35 o
   3  -7  -9        275.22        313.37        12.09 o
   3  -7  -8        159.12        148.93        10.58 o
   3  -7  -7         64.43         88.44         7.64 o
   3  -7  -6        371.77        337.53        12.16 o
   3  -7  -5        146.37        139.74        10.08 o
   3  -7  -4        231.34        216.22        10.89 o
   3  -7  -3        178.60        174.68        10.09 o
   3  -7  -2        332.83        333.95        13.18 o
   3  -7  -1        344.25        348.01        13.00 o
   3  -7   0        256.47        303.02        12.09 o
   3  -7   1         50.28        100.54        10.16 o
   3  -7   2         40.05         47.43         9.13 o
   3  -7   3         94.55        100.46        10.04 o
   3  -7   4        145.61        163.20        10.43 o
   3  -7   5         36.29         75.38         5.54 o
   3  -7   6         73.55         73.22         5.60 o
   3  -7   7         51.46         66.26         6.40 o
   3  -7   8        147.67        151.26         7.49 o
   3  -7   9         21.98         41.87         7.52 o
   3  -7  10         24.55         35.68         5.63 o
   3  -7  11        104.22        119.33         6.40 o
   3  -7  12         43.97         51.60         5.25 o
  -3   7 -13         77.35         71.18         5.51 o
   3  -7  14        159.93        152.87         5.93 o
   3  -7  15         28.64         22.68         4.72 o
   3  -7  16         84.54         45.60         6.77 o
  -3   7 -17         35.91         36.44         4.58 o
   3  -7  18         27.20         38.09         4.26 o
  -3   7 -19         98.91         78.26         4.77 o
   3  -7  20        456.37        492.45         7.92 o
   3  -7  21        445.86        437.83         6.13 o
   3  -7  22        189.56        205.07         4.12 o
   3  -7  23         10.35          0.76         3.92 o
   3  -7  23         35.48         22.74         3.50 o
   3  -7  24         89.83         71.94         3.88 o
   3  -6 -28         60.52         57.74         6.14 o
   3  -6 -27         59.79         93.39         5.28 o
   3  -6 -26        483.19        456.67         8.24 o
   3  -6 -25        270.19        296.15         8.27 o
   3  -6 -24        593.75        504.28        10.22 o
   3  -6 -23        122.57         95.76         7.80 o
   3  -6 -22          2.47          2.04         4.89 o
   3  -6 -21         83.47         78.89         7.17 o
   3  -6 -20        135.85        109.38         9.98 o
   3  -6 -19        114.85         92.97         7.85 o
   3  -6 -18        118.65        130.65         8.31 o
   3  -6 -17         66.76         88.96         6.34 o
   3  -6 -16         82.04         82.40         6.41 o
   3  -6 -15         22.82         21.44         7.17 o
   3  -6 -14        203.85        168.21         8.14 o
   3  -6 -13        119.91        116.18         8.29 o
   3  -6 -12        346.12        323.76         9.33 o
   3  -6 -11       1003.20       1067.67        15.51 o
   3  -6 -10        791.35        690.60        11.92 o
   3  -6  -9        903.30        886.36        12.37 o
   3  -6  -8        566.72        450.64        13.09 o
   3  -6  -7        906.72        917.41        12.26 o
   3  -6  -6       1255.30       1285.70        16.37 o
   3  -6  -5        148.16        162.87         7.89 o
   3  -6  -4        143.10        160.22         7.82 o
   3  -6  -3        275.45        265.91        10.25 o
   3  -6  -2        238.15        229.22        13.22 o
   3  -6  -1          5.33         16.13         5.99 o
   3  -6   0        410.44        430.08        14.66 o
   3  -6   1        345.54        286.90        11.47 o
   3  -6   2        854.34        899.93        21.18 o
  -3   6  -3        789.14        802.60        15.09 o
  -3   6  -4       3935.84       4159.03        41.41 o
  -3   6  -5       4541.63       4266.04        29.07 o
   3  -6   6        199.02        213.52         7.60 o
   3  -6   7       2654.08       2753.04        24.95 o
   3  -6   8        496.55        541.15        10.72 o
   3  -6   9       3661.02       3321.33        26.06 o
   3  -6  10        737.44        671.94        12.82 o
   3  -6  11        681.27        663.51        10.98 o
   3  -6  12        116.83        110.13         7.16 o
   3  -6  13        131.09        134.30         6.67 o
  -3   6 -14        574.07        540.46        13.55 o
  -3   6 -15         13.10         24.83         5.47 o
   3  -6  16         19.93         27.23         5.38 o
  -3   6 -17        178.03        196.07         6.61 o
  -3   6 -18        796.07        705.27        10.07 o
  -3   6 -19        456.94        437.34         7.04 o
   3  -6  20          9.29          8.33         3.89 o
  -3   6 -21        123.38        139.70         4.40 o
  -3   6 -22        154.83        124.48         5.31 o
  -3   6 -23        219.78        271.16         5.26 o
  -3   6 -24         50.85         65.46         4.39 o
  -3   6 -24        117.87        115.55         4.39 o
  -3   6 -25         94.82        111.82         3.08 o
   3  -6  26        424.61        481.89         6.32 o
   3  -6  27        245.65        258.90         6.02 o
   3  -5 -30          5.04          5.02         5.01 o
   3  -5 -29         32.09         15.51         6.39 o
   3  -5 -28         67.13         55.84         5.08 o
   3  -5 -27        119.29        134.12         6.39 o
   3  -5 -26        158.82        150.91         5.91 o
   3  -5 -25         95.08         89.37         6.10 o
   3  -5 -24        174.45        187.63         7.16 o
   3  -5 -23         24.53         15.85         7.80 o
   3  -5 -23         42.37         63.94         6.56 o
   3  -5 -22         99.29        110.25         8.90 o
   3  -5 -22        131.57        123.55         7.26 o
   3  -5 -21        410.71        355.77        11.87 o
   3  -5 -21        457.08        458.75         9.65 o
   3  -5 -20        633.31        412.02        14.17 o
   3  -5 -20        683.76        678.36        13.88 o
   3  -5 -19        245.11        116.61         9.99 o
   3  -5 -19        253.80        231.50        10.73 o
   3  -5 -18         94.44         79.33         8.90 o
   3  -5 -18         98.91        117.90         8.42 o
   3  -5 -17          1.61         24.50         8.16 o
   3  -5 -17         27.82         59.74         8.22 o
   3  -5 -16        159.18        171.89         7.34 o
   3  -5 -15        240.39        359.37        10.99 o
   3  -5 -14        302.36        322.00        11.01 o
   3  -5 -13         60.46         97.36         7.99 o
   3  -5 -12        455.06        401.99        10.54 o
   3  -5 -11        276.78        258.85         9.26 o
   3  -5 -10        129.72        122.17         5.05 o
   3  -5  -9         53.21         68.03         5.18 o
   3  -5  -8         13.28         12.48         5.75 o
   3  -5  -7         75.99         90.39         5.33 o
   3  -5  -6        158.72        163.94         7.03 o
   3  -5  -5        111.00        130.38         6.40 o
   3  -5  -4          4.82          8.59         5.18 o
   3  -5  -3         34.85         48.52         5.29 o
  -3   5   2        103.14        103.69         6.57 o
   3  -5  -1        386.11        381.52        14.89 o
   3  -5   0       1041.42       1128.19        17.24 o
   3  -5   1        610.63        606.64        11.41 o
  -3   5  -2        201.37        184.48         7.69 o
  -3   5  -3         26.70         47.60         6.37 o
   3  -5   4        223.07        235.86         7.82 o
  -3   5  -5        297.13        256.06         7.27 o
  -3   5  -6        187.40        187.80         6.97 o
  -3   5  -7         85.99         69.14         4.64 o
  -3   5  -8        305.04        325.35         7.22 o
  -3   5  -9        121.98        170.72         6.21 o
  -3   5 -10        321.87        408.11         8.18 o
  -3   5 -11       1768.01       1825.75        13.83 o
  -3   5 -12        368.03        412.07        11.10 o
  -3   5 -13       1994.79       1910.34        18.52 o
  -3   5 -14       1333.27       1344.42        13.40 o
  -3   5 -15        563.58        590.88         7.75 o
   3  -5  16        186.39        245.92         6.96 o
  -3   5 -17         45.03         42.11         5.82 o
  -3   5 -18         96.20         99.41         6.18 o
  -3   5 -19        447.48        422.94         7.81 o
  -3   5 -20        387.22        395.38         8.59 o
   3  -5  21        243.27        255.12         7.51 o
  -3   5 -22        130.24        127.41         4.52 o
  -3   5 -23         74.74         91.85         4.45 o
  -3   5 -24         13.43          8.79         3.25 o
  -3   5 -25         35.75         27.01         4.00 o
   3  -5  26         57.56         58.88         3.80 o
  -3   5 -27         12.54         12.65         3.20 o
  -3   5 -28          6.23          7.63         2.79 o
  -3   5 -29         35.79         24.36         3.28 o
   3  -4 -31         36.36         39.43         6.23 o
   3  -4 -30         16.99          7.75         4.54 o
   3  -4 -29        259.99        320.24         7.55 o
   3  -4 -28        433.12        457.27         6.76 o
   3  -4 -27        658.58        756.02         8.45 o
   3  -4 -26        335.96        313.71         6.42 o
   3  -4 -25        474.32        524.21         8.95 o
   3  -4 -24        412.28        367.75         8.32 o
   3  -4 -23        368.71        430.21        11.31 o
   3  -4 -22         48.05         49.27         7.00 o
   3  -4 -21         70.26        139.58         8.08 o
   3  -4 -20       2204.99       2058.41        21.18 o
   3  -4 -19         79.46        239.05         9.29 o
   3  -4 -18       2617.34       2294.41        22.21 o
   3  -4 -17        792.20        801.46        16.40 o
   3  -4 -16        651.49        642.00        12.30 o
   3  -4 -15       2795.30       2551.03        19.00 o
   3  -4 -14       1589.58       1535.50        17.22 o
   3  -4 -13       2770.28       2550.24        22.20 o
   3  -4 -12        857.89        814.00        12.48 o
   3  -4 -11        280.70        344.18         8.38 o
   3  -4 -11        304.97        304.90         7.48 o
   3  -4 -10         94.11        100.52         5.89 o
   3  -4  -9        267.76        226.97         6.75 o
   3  -4  -8        926.38        923.16        17.28 o
   3  -4  -7        701.19        995.08        19.31 o
  -3   4   7        711.42        675.35        15.19 o
   3  -4  -6       2554.98       4046.23        30.38 o
  -3   4   6       2593.39       2532.24        38.39 o
  -3   4   5       1806.68       1837.15        34.10 o
  -3   4   4        552.26        584.37        18.17 o
  -3   4   3        687.21        873.21        21.20 o
  -3   4   2       3345.28       3118.24        45.00 o
  -3   4   1       2464.65       2594.80        42.11 o
  -3   4   0       1488.30       1392.46        31.43 o
  -3   4  -1        717.80        683.32        23.41 o
  -3   4  -2        538.03        660.45        23.04 o
  -3   4  -3        759.47        752.61        24.40 o
  -3   4  -4        715.08        678.93        18.82 o
  -3   4  -5        632.53        608.46        13.55 o
   3  -4   6        171.39        180.21         7.55 o
   3  -4   7        363.29        378.48         9.53 o
   3  -4   8        512.88        442.36         7.64 o
  -3   4  -9        654.76        631.31         9.41 o
   3  -4  10        211.95        219.51         5.44 o
  -3   4 -11        223.94        261.01         6.93 o
  -3   4 -12       6024.31       5941.01        32.30 o
  -3   4 -13        535.28        542.76         7.77 o
  -3   4 -14       3500.83       3286.46        19.77 o
  -3   4 -15       1879.75       1723.46        11.36 o
  -3   4 -16        308.67        271.82         6.29 o
  -3   4 -17        462.77        460.72         8.51 o
  -3   4 -18         11.45         49.30         5.07 o
   3  -4  19        451.80        475.47         7.87 o
   3  -4  20         24.41         33.88         4.82 o
   3  -4  21        116.28        112.95         5.95 o
  -3   4 -22        776.14        865.82         8.03 o
  -3   4 -23        641.72        652.35         8.27 o
  -3   4 -24        684.14        750.60         7.88 o
  -3   4 -25        198.43        179.71         6.09 o
  -3   4 -26         92.75         93.90         5.42 o
  -3   4 -27         71.36         75.71         4.20 o
  -3   4 -28         62.70         70.78         3.79 o
  -3   4 -29        221.13        271.05         5.93 o
  -3   4 -29        223.53        237.95         4.66 o
  -3   4 -30         20.13         23.17         3.30 o
   3  -4  31         94.65        116.27         3.87 o
  -3   4 -31        102.73        108.59         3.91 o
   3  -3 -32         21.12         23.14         2.73 o
  -3   3  31         90.12         70.85         4.00 o
   3  -3 -30        155.46        126.21         6.30 o
   3  -3 -29        119.60        102.46         6.64 o
   3  -3 -28         64.29         58.98         6.62 o
   3  -3 -27         50.73         35.07         4.75 o
   3  -3 -26          7.31          9.14         4.79 o
   3  -3 -25          5.36          6.22         3.91 o
   3  -3 -24          2.75          3.46         5.24 o
   3  -3 -23         25.71         24.22         5.54 o
   3  -3 -22         84.22         79.33         6.18 o
   3  -3 -21         28.12         23.95         5.85 o
   3  -3 -20        145.91        143.33         7.00 o
   3  -3 -19       1040.22       1061.55        11.61 o
   3  -3 -18       1028.93        984.92        12.60 o
   3  -3 -17        688.05        613.80        10.91 o
   3  -3 -16        333.45        343.83         9.06 o
   3  -3 -15         46.27         28.72         4.19 o
   3  -3 -14         11.26          5.63         3.63 o
   3  -3 -13         20.28         22.33         5.27 o
   3  -3 -12         82.01         60.30        11.68 o
   3  -3 -12        113.63        114.44         6.85 o
   3  -3 -11        285.88        309.54        10.22 o
   3  -3 -10         30.91         46.56        11.95 o
  -3   3   9          8.26         10.29        10.67 o
   3  -3  -8        397.93        377.26        15.75 o
  -3   3   7        628.37        568.08        14.87 o
   3  -3  -6       1203.16       1138.57        23.75 o
   3  -3  -5       1611.62       1483.67        26.52 o
  -3   3   4       2315.83       2162.91        29.52 o
  -3   3   3       3393.16       3308.85        34.34 o
  -3   3   2       1934.63       2213.57        32.95 o
  -3   3   1        525.57        625.89        16.07 o
  -3   3   0        293.89        337.04        13.15 o
  -3   3  -1       1322.70       1407.27        27.74 o
  -3   3  -2       1462.30       1492.25        27.69 o
  -3   3  -3        883.13        823.53        21.67 o
   3  -3   4        351.76        343.78        13.18 o
   3  -3   5        441.91        393.45        17.17 o
  -3   3  -6        896.06        903.11        23.05 o
  -3   3  -7        549.18        523.84        19.34 o
  -3   3  -8        197.55        204.35        14.60 o
  -3   3  -9         31.33         32.36        11.12 o
  -3   3 -10        112.47        105.72        13.56 o
  -3   3 -11        231.73        265.54        11.48 o
  -3   3 -12        236.14        209.82         6.80 o
  -3   3 -13        137.24        136.85         3.92 o
  -3   3 -14         46.29         29.52         3.49 o
  -3   3 -15        289.02        279.89         4.80 o
  -3   3 -16         49.42         86.49         4.03 o
  -3   3 -17        555.59        481.89         6.63 o
  -3   3 -18        144.86        151.71         4.54 o
  -3   3 -19        149.04        145.51         5.30 o
   3  -3  20         67.70         46.01         4.99 o
   3  -3  21        161.74        159.91         4.82 o
   3  -3  22        108.43        105.54         4.63 o
   3  -3  23          8.08          2.65         2.73 o
   3  -3  24          2.05          7.81         4.09 o
   3  -3  25         36.08         30.66         4.05 o
   3  -3  26         40.12         24.07         3.93 o
   3  -3  27        320.70        336.69         5.92 o
  -3   3 -28        355.47        361.46         6.73 o
  -3   3 -29        287.72        289.92         6.07 o
  -3   3 -30        430.90        387.41         6.87 o
  -3   3 -31        535.90        571.50         5.91 o
  -3   3 -32        162.75        197.21         4.79 o
   3  -3  33         60.98         78.49         3.84 o
   3  -2 -33         30.17         62.15         4.29 o
   3  -2 -33         48.80         71.73         4.21 o
  -3   2  32        675.57        685.68         7.12 o
   3  -2 -31        188.37        199.87         5.66 o
   3  -2 -30         11.57         18.37         4.27 o
   3  -2 -29          5.50          9.35         4.58 o
   3  -2 -28         50.35         59.20         5.25 o
   3  -2 -27        148.22        147.90         5.23 o
   3  -2 -26        104.38        116.03         4.65 o
   3  -2 -25        306.61        322.86         6.60 o
   3  -2 -24        603.33        603.00         7.78 o
   3  -2 -23        172.96        145.29         6.15 o
   3  -2 -22         85.88         89.82         5.87 o
   3  -2 -21        203.00        195.11         6.76 o
   3  -2 -20       2078.64       1907.31        15.11 o
   3  -2 -19       1052.11       1044.51        11.94 o
   3  -2 -18        609.45        682.94         9.72 o
   3  -2 -17       1579.62       1911.93        16.63 o
   3  -2 -17       1583.68       1542.48        27.25 o
   3  -2 -16        829.33       1069.02        13.50 o
   3  -2 -16        845.90        932.01        21.83 o
   3  -2 -15       1392.38       1486.39        15.63 o
   3  -2 -15       1429.70       1316.53        20.85 o
   3  -2 -14         38.88         50.92         8.03 o
   3  -2 -14         47.88         53.29        11.79 o
  -3   2  13        473.75        555.03        21.23 o
  -3   2  12       2315.88       2630.67        38.13 o
  -3   2  11       1572.07       1791.68        32.15 o
  -3   2  10        278.98        279.96        16.32 o
  -3   2   9        511.83        493.61        14.29 o
  -3   2   8        358.71        359.00        12.75 o
  -3   2   7        533.91        520.75        14.09 o
  -3   2   6       2028.10       2061.05        21.08 o
  -3   2   5        802.99        836.07        13.93 o
  -3   2   4        586.41        548.77        12.53 o
   3  -2  -3       1729.57       2040.48        24.48 o
   3  -2  -2        934.35        821.56        12.60 o
   3  -2  -1         36.80        126.38         9.97 o
  -3   2   0       3863.90       4417.53        44.27 o
  -3   2  -1        100.01        211.42        10.88 o
  -3   2  -2       1378.08       1333.28        25.86 o
  -3   2  -3        343.57        432.34        12.91 o
  -3   2  -4       1703.14       1429.93        27.20 o
  -3   2  -5       1685.00       1945.10        29.68 o
  -3   2  -6       5420.51       5276.74        48.54 o
  -3   2  -7       2047.13       2013.99        31.25 o
  -3   2  -8       1627.01       1575.33        28.64 o
  -3   2  -9         89.77        109.01        12.45 o
  -3   2 -10         82.41         65.52        11.92 o
  -3   2 -11        324.78        346.22        16.64 o
  -3   2 -12        396.71        398.97        17.73 o
  -3   2 -13        106.04         89.90         9.33 o
  -3   2 -14         69.42         97.53         4.69 o
   3  -2  15        461.09        440.45         5.71 o
  -3   2 -16        234.47        203.87         4.24 o
  -3   2 -17        251.25        232.88         4.22 o
   3  -2  18        618.11        678.75         6.00 o
  -3   2 -19        928.14       1039.76        38.44 o
   3  -2  19       1057.86       1160.50         7.04 o
   3  -2  20       7696.76       7471.86        23.54 o
   3  -2  21       1264.71       1264.99        10.06 o
   3  -2  22         51.45         60.38         3.60 o
   3  -2  23        404.11        377.02         4.65 o
   3  -2  24        115.25        107.30         5.01 o
   3  -2  25        347.48        356.18         6.06 o
   3  -2  26         15.75         16.53         3.78 o
   3  -2  27         37.15         32.19         4.44 o
   3  -2  28        195.00        218.84         4.96 o
   3  -2  29         35.15         34.21         3.97 o
   3  -2  30         46.40         60.68         3.79 o
   3  -2  31         26.59         32.89         3.44 o
   3  -2  32        388.69        419.81         6.97 o
  -3   2 -32        476.09        491.12         6.85 o
   3  -2  33        132.31        173.42         3.57 o
   3  -2  33        136.55        176.61         6.55 o
  -3   2 -34          0.39         -1.79         3.96 o
   3  -2  34          0.44          6.05         4.45 o
  -3   1  34        133.47        129.25         5.64 o
   3  -1 -33         74.91         71.44         2.99 o
   3  -1 -32         83.38         65.22         3.52 o
  -3   1  31         55.52         48.81         4.41 o
   3  -1 -30        122.45        107.09         5.26 o
   3  -1 -29        225.08        244.78         6.40 o
   3  -1 -28         33.65         34.32         5.40 o
  -3   1  27         88.42         75.28         5.98 o
   3  -1 -26         58.66         51.82         5.86 o
   3  -1 -25         41.97         26.95         5.88 o
   3  -1 -24         25.62         28.37         5.04 o
   3  -1 -23         31.76         37.14         7.57 o
   3  -1 -23         32.59         21.70         7.27 o
   3  -1 -22        749.25        514.21        13.20 o
   3  -1 -22        776.47        797.95        10.88 o
   3  -1 -21       1610.24       1586.77        17.06 o
   3  -1 -20        858.40        808.61        16.17 o
   3  -1 -19         96.78         97.99         7.81 o
   3  -1 -18        582.15        518.98        11.24 o
   3  -1 -17        507.12        473.14        10.80 o
   3  -1 -16        111.21         92.71         8.23 o
  -3   1  15        372.45        369.67        16.65 o
   3  -1 -14        418.10        419.85        20.52 o
   3  -1 -13        379.24        315.74        14.65 o
   3  -1 -12        517.51        411.64        18.67 o
   3  -1 -11        657.62        577.26        14.74 o
  -3   1  10        622.43        462.46        16.72 o
   3  -1  -9        425.73        321.10        15.35 o
   3  -1  -8        192.98        162.57        13.18 o
   3  -1  -7        231.69        218.85        11.28 o
   3  -1  -6        299.07        289.71        12.16 o
   3  -1  -5        231.90        182.34        10.23 o
  -3   1   4        109.51        114.41         7.86 o
  -3   1   3          9.08         18.62         6.21 o
  -3   1   2         53.27         38.25         6.28 o
  -3   1   1        220.12        169.85         7.65 o
  -3   1   0        795.30        730.39        11.90 o
  -3   1  -1        805.02        807.66        13.36 o
  -3   1  -2        194.49        180.11         9.61 o
  -3   1  -3        108.20        115.83         8.62 o
  -3   1  -4         29.95         20.74         7.07 o
  -3   1  -5         20.03         16.83         6.94 o
  -3   1  -6         59.93         63.13        10.02 o
  -3   1  -7        187.47        166.15        12.30 o
   3  -1   8        554.96        611.77        18.50 o
   3  -1   9       1369.00       1265.55        25.48 o
  -3   1 -10       2158.66       2214.89        32.47 o
   3  -1  11       2888.42       2719.32        37.04 o
   3  -1  12       3524.68       3472.38        42.13 o
  -3   1 -13       3267.32       3164.45        41.07 o
  -3   1 -14       2139.97       2168.94        35.12 o
  -3   1 -15        775.73        787.13        20.71 o
  -3   1 -16        105.64        122.41         4.21 o
   3  -1  17        768.61        703.88         6.67 o
  -3   1 -18       1867.34       1685.38        11.95 o
   3  -1  19       1882.92       1712.85        12.78 o
  -3   1 -20        595.87        549.54         5.93 o
  -3   1 -21        300.78        262.96         4.87 o
  -3   1 -22        361.27        327.29         7.61 o
  -3   1 -23        298.82        257.00         5.24 o
   3  -1  24         10.41         12.07         3.44 o
  -3   1 -25         21.95         18.19         3.88 o
   3  -1  26        242.62        228.05         4.52 o
   3  -1  27         63.90         79.84         3.73 o
   3  -1  28         13.23          5.61         2.64 o
   3  -1  29        120.46        115.31         3.56 o
   3  -1  30        198.30        221.65         4.59 o
   3  -1  31         38.64         32.67         3.36 o
   3  -1  32         52.52         41.78         2.72 o
   3  -1  33         15.49         10.93         2.61 o
   3  -1  34         21.98         13.25         3.18 o
  -3   1 -35        161.97        154.88         4.39 o
  -3   0  34        104.74        140.57         4.74 o
   3   0 -33        103.63         96.60         2.73 o
   3   0 -32          1.12          0.78         3.45 o
  -3   0  32          4.50          2.15         4.63 o
   3   0 -31          3.46          3.21         3.42 o
   3   0 -30         56.64         39.70         3.80 o
   3   0 -29         23.52         24.88         4.08 o
   3   0 -28        237.72        241.49         5.99 o
   3   0 -27        418.26        385.37         9.78 o
  -3   0  27        483.95        449.56         9.20 o
   3   0 -26        626.86        572.02        11.28 o
  -3   0  26        712.98        669.83         8.28 o
  -3   0  25         84.89        101.03         5.17 o
  -3   0  24        226.55        193.47         6.59 o
  -3   0  23        102.41         96.33         6.08 o
  -3   0  22          6.01         10.40         4.69 o
   3   0 -21        423.73        434.07        10.07 o
  -3   0  20        609.63        581.99        11.10 o
   3   0 -19       1260.43       1192.82        13.46 o
   3   0 -18        429.54        402.90         8.84 o
   3   0 -17        471.13        495.89         9.57 o
   3   0 -16        568.49        492.84        10.42 o
   3   0 -15         59.92         41.69        13.22 o
  -3   0  14        218.04        337.02        17.05 o
   3   0 -13       3029.76       3143.23        38.21 o
   3   0 -12       3688.84       3731.63        40.15 o
   3   0 -11       2649.89       2454.64        33.02 o
   3   0 -10       1083.19       1083.50        15.61 o
   3   0  -9        756.08        649.48        15.16 o
   3   0  -8       1323.34       1254.27        17.66 o
   3   0  -7       1055.15       1049.21        20.19 o
   3   0  -6        440.91        566.69        13.41 o
   3   0  -5        368.73        410.93        14.09 o
  -3   0   4        720.81        749.63        13.70 o
   3   0  -3        523.40        460.57        11.88 o
   3   0  -2       1223.79       1140.96        16.84 o
   3   0  -1        556.36        608.76         9.79 o
   3   0   0        747.64        946.92        15.10 o
   3   0   1       4166.00       4470.51        32.63 o
   3   0   1       4188.69       4015.34        31.54 o
   3   0   2       3564.99       3790.15        30.47 o
   3   0   2       3572.67       3457.84        27.32 o
   3   0   3       6152.22       5892.35        39.10 o
  -3   0  -3       6202.57       6850.57        39.44 o
  -3   0  -4         85.73        151.40        10.00 o
  -3   0  -5       3246.45       3680.56        27.68 o
  -3   0  -6        909.83       1169.84        17.06 o
  -3   0  -7        182.90        234.76         8.48 o
  -3   0  -8       3018.20       3032.21        22.97 o
  -3   0  -9       1386.47       1388.00        20.69 o
  -3   0 -10       1726.77       1587.06        19.56 o
  -3   0 -11       1219.06       1222.62        16.32 o
  -3   0 -12        384.35        348.42         9.30 o
  -3   0 -13        700.18        647.16        15.89 o
  -3   0 -14       1102.03       1322.33        22.54 o
  -3   0 -15        607.98        548.39        13.19 o
  -3   0 -16         34.90         67.80         5.42 o
  -3   0 -17       1453.17       1220.46         9.28 o
  -3   0 -18         72.50        147.50         6.97 o
  -3   0 -19       2236.75       2215.07        11.53 o
  -3   0 -20       3315.30       3339.55        16.52 o
  -3   0 -21       2261.05       2388.27        12.52 o
  -3   0 -22       1847.17       1824.29        14.81 o
   3   0  23         35.88         40.69         4.88 o
  -3   0 -24        687.80        664.04         6.53 o
  -3   0 -25        328.40        342.53         4.94 o
  -3   0 -26        238.98        262.79         4.74 o
  -3   0 -27        700.05        707.31         8.63 o
  -3   0 -28        525.55        640.76         5.61 o
   3   0  29       1472.18       1617.51         8.80 o
   3   0  30        165.58        216.61         3.97 o
   3   0  31         23.93         20.05         3.09 o
  -3   0 -32         21.08         26.94         3.75 o
   3   0  32         21.15         26.47         3.30 o
  -3   0 -33         24.07         26.00         2.33 o
   3   0  33         24.22         25.13         4.46 o
  -3   0 -34          2.73          8.51         2.11 o
   3   0  34         17.32         21.32         5.31 o
   3   0  35          9.64          8.64         1.80 o
  -3  -1  34         34.32         18.83         4.81 o
   3   1 -33          3.20          1.74         2.28 o
   3   1 -32          0.59          0.64         2.18 o
   3   1 -31          5.24          1.27         2.31 o
   3   1 -30         26.75         21.45         3.49 o
   3   1 -29        177.06        129.90         4.98 o
   3   1 -28        252.46         83.30         7.93 o
  -3  -1  28        280.81        242.39         8.31 o
   3   1 -27        187.99        163.50         5.88 o
  -3  -1  26         23.27         15.88         3.72 o
  -3  -1  25         44.90         32.45         5.16 o
  -3  -1  24        219.47        182.26         7.35 o
  -3  -1  23        663.27        571.31        11.15 o
  -3  -1  22        157.67        155.96         4.42 o
  -3  -1  21        109.43         94.98         6.04 o
  -3  -1  20        390.25        352.99         5.26 o
  -3  -1  19        344.51        284.41         8.16 o
   3   1 -18        248.63        205.64         4.52 o
   3   1 -17        330.24        265.81         6.68 o
   3   1 -16        814.28        751.80         8.80 o
   3   1 -15       1631.07       1444.21        13.14 o
   3   1 -14       1096.36       1026.98        28.98 o
   3   1 -13        177.91        135.50        16.11 o
   3   1 -12        389.90        339.20        19.09 o
   3   1 -11        931.24        949.65        26.42 o
   3   1 -10        723.73        508.29        18.40 o
   3   1  -9        902.02        769.11        20.73 o
   3   1  -8       1037.94        920.49        23.21 o
   3   1  -7       1368.16       1218.98        25.20 o
   3   1  -6       1813.54       1610.42        27.34 o
   3   1  -5       1787.49       1425.38        25.49 o
   3   1  -4       1899.30       1647.27        27.03 o
   3   1  -3       1452.54       1347.00        16.55 o
   3   1  -2       1046.70        999.40        16.39 o
   3   1  -1        138.19        145.34         7.73 o
   3   1   0        925.62        729.34        12.99 o
   3   1   1       2852.41       2778.68        35.24 o
   3   1   2       2524.31       2592.37        22.09 o
   3   1   3        682.36        676.55        17.40 o
   3   1   4        151.98        132.53         8.66 o
   3   1   5        713.82        578.92        11.89 o
   3   1   6       1034.66        831.37        19.02 o
   3   1   7       1008.03        780.53        12.55 o
   3   1   8        862.18        781.17        19.17 o
  -3  -1  -8       1100.39        909.96        15.54 o
  -3  -1  -9        504.73        412.19        10.08 o
  -3  -1 -10        158.70        126.03         7.47 o
  -3  -1 -11        267.68        226.08         8.72 o
  -3  -1 -12        665.35        554.87        12.28 o
  -3  -1 -13        722.49        651.75        13.52 o
  -3  -1 -14        516.92        417.36        13.90 o
  -3  -1 -15        530.47        459.52        14.38 o
  -3  -1 -16        739.02        586.45        21.21 o
  -3  -1 -17        696.55        623.76        10.97 o
  -3  -1 -18        376.24        309.02         7.58 o
  -3  -1 -19         61.93         53.46         5.00 o
  -3  -1 -20        110.20         75.83         4.29 o
  -3  -1 -21         49.44         34.34         3.42 o
  -3  -1 -22         66.71         44.85         4.47 o
  -3  -1 -23         45.49         42.61         4.64 o
  -3  -1 -24         34.49         15.89         3.88 o
  -3  -1 -25        109.12         78.37         4.84 o
  -3  -1 -26        185.85        154.98         4.74 o
  -3  -1 -27        148.85        157.29         4.75 o
  -3  -1 -28         15.79          9.08         3.16 o
   3   1  29         46.35         33.02         3.77 o
  -3  -1 -30        236.93        226.19         5.12 o
  -3  -1 -31        376.69        379.06         6.08 o
   3   1  32        171.37        179.27         3.91 o
   3   1  33         36.23         31.62         2.81 o
   3   1  34          3.05          4.29         2.12 o
   3   1  35         22.42         20.19         2.58 o
   3   1  36        121.26        124.36         5.19 o
  -3  -2  33        102.32        103.68         3.28 o
   3   2 -32         69.69         90.96         3.03 o
   3   2 -31        146.37        160.73         2.84 o
   3   2 -30         62.74         63.97         3.12 o
  -3  -2  30         65.47         60.02         7.16 o
   3   2 -29        671.20        827.60         8.43 o
  -3  -2  29        671.21        781.45         8.94 o
   3   2 -28        389.29        393.98        10.74 o
  -3  -2  28        398.27        400.25         6.70 o
  -3  -2  27        143.11        166.56         5.89 o
  -3  -2  26        565.61        458.87         8.44 o
   3   2 -25        165.92        189.58         8.21 o
  -3  -2  25        169.91        212.98         6.91 o
   3   2 -24         68.38         56.44         7.39 o
   3   2 -24         72.57         61.29         6.27 o
  -3  -2  23        104.78        127.50         5.53 o
  -3  -2  22        148.02        152.10         5.91 o
  -3  -2  21        850.94        742.69        11.73 o
  -3  -2  20         26.19         95.58         8.25 o
  -3  -2  19        431.98        334.68         9.55 o
   3   2 -18         43.26         57.28        16.56 o
  -3  -2  18        180.18        225.96         9.38 o
   3   2 -17        502.44        467.12        25.96 o
  -3  -2  17        607.18        546.55         7.82 o
   3   2 -16        980.45        837.22        32.51 o
   3   2 -16       1010.78       1009.85         8.66 o
   3   2 -15        723.00        794.56        12.51 o
  -3  -2  14        860.14       1229.57        13.34 o
  -3  -2  13        156.48        310.47        23.09 o
   3   2 -12         59.70         37.54        10.35 o
   3   2 -11        667.66        668.10        16.71 o
   3   2 -10       3750.94       4107.55        35.80 o
   3   2  -9        272.64        335.48        17.85 o
   3   2  -8       5427.54       5608.62        42.11 o
   3   2  -7       4185.78       5834.03        42.23 o
   3   2  -6        109.88        466.99        19.46 o
   3   2  -5         64.49        137.12        11.32 o
   3   2  -4        451.04        440.64        14.37 o
   3   2  -3        662.87        820.89        17.19 o
   3   2  -2        902.78       1035.85        18.82 o
   3   2  -1       1955.35       2221.18        25.91 o
   3   2   0       1243.40       2057.95        24.00 o
   3   2   1       3383.90       3617.33        29.35 o
   3   2   2      10300.35      10662.58        47.96 o
   3   2   3       1716.56       4290.73        30.62 o
   3   2   4        317.03        687.31        14.59 o
   3   2   5        577.14        567.83         9.19 o
   3   2   6        236.47        304.40         7.94 o
   3   2   7        134.00        195.67         7.28 o
   3   2   8        382.53        413.39         9.82 o
   3   2   9        161.26        127.15         7.18 o
   3   2  10       2165.12       2734.01        26.12 o
   3   2  11       6329.49       7092.14        40.35 o
   3   2  12        785.07        810.09        11.41 o
  -3  -2 -13        542.73        638.19        10.70 o
  -3  -2 -14        250.74        205.65         8.15 o
   3   2  15        118.83         88.30         8.06 o
  -3  -2 -16        210.03        221.97         7.73 o
  -3  -2 -17        126.75        127.12         5.32 o
  -3  -2 -18        150.93        163.21         5.92 o
  -3  -2 -19        286.16        336.00         7.29 o
  -3  -2 -20        750.15        682.59         9.45 o
  -3  -2 -21        998.17       1104.03         9.97 o
  -3  -2 -22       1780.98       1608.42         9.35 o
  -3  -2 -23        164.32        135.03         5.48 o
  -3  -2 -24        381.20        367.89         5.66 o
   3   2  25        836.52        857.49        12.77 o
  -3  -2 -25        848.25        810.16         8.72 o
   3   2  26        152.80        160.83         8.61 o
  -3  -2 -26        162.43        153.94         6.41 o
  -3  -2 -27         53.13         57.95         4.87 o
   3   2  28         28.32         19.69         6.20 o
  -3  -2 -28        106.78         77.56         4.36 o
   3   2  29         58.62         85.16         5.09 o
  -3  -2 -29         78.71        103.60         5.53 o
   3   2  30          2.44          1.96         2.99 o
  -3  -2 -30         57.24         43.86         8.72 o
  -3  -2 -31         63.78         90.66         3.36 o
  -3  -2 -32          0.09          2.56         2.35 o
   3   2  33         19.38         27.44         2.70 o
   3   2  34         15.00         15.84         2.33 o
   3   2  35          0.76         -0.08         2.17 o
   3   2  36         68.00         77.72         2.71 o
   3   3 -32         71.13         55.22         3.11 o
   3   3 -31         42.80         39.07         2.86 o
   3   3 -30         56.70         28.38         4.74 o
  -3  -3  30         96.21         85.30         3.76 o
  -3  -3  29         19.99         15.44         3.34 o
  -3  -3  28          5.94          7.37         3.66 o
  -3  -3  27         80.14         51.68         3.77 o
  -3  -3  26        166.64        109.72         7.32 o
  -3  -3  25        340.91        306.90         6.96 o
  -3  -3  24        360.68        303.41         6.26 o
  -3  -3  23        274.36        232.25         6.09 o
   3   3 -22        410.25        379.22         7.76 o
  -3  -3  21        356.59        324.40         6.94 o
  -3  -3  20         66.45         65.09         5.55 o
  -3  -3  19         45.00         32.75         5.31 o
  -3  -3  18        208.80        182.97         5.27 o
   3   3 -17         76.22         52.97         4.38 o
   3   3 -16         11.45          8.17         2.91 o
   3   3 -15         19.32         34.47         4.01 o
   3   3 -14         46.30         43.40         3.14 o
   3   3 -13        304.50        254.90         5.34 o
   3   3 -12       1071.24       1057.76        11.48 o
   3   3 -11       2889.77       2754.51        24.45 o
  -3  -3  10       3514.77       3274.65        26.87 o
   3   3  -9       1919.92       1934.36        21.03 o
  -3  -3   8         44.97         86.70        13.67 o
   3   3  -7        674.38        690.71        13.23 o
   3   3  -6       1367.56       1376.45        17.11 o
   3   3  -5       2017.70       1755.10        30.61 o
   3   3  -4       1552.49       1526.58        28.25 o
   3   3  -3        323.67        302.55         9.68 o
   3   3  -2         58.89         51.72        10.48 o
   3   3  -1        115.30         87.25        11.41 o
   3   3   0        123.83        101.90         7.46 o
   3   3   1        136.09        115.05        10.79 o
  -3  -3  -2        225.04        243.11        12.52 o
   3   3   3        474.84        446.41        12.00 o
   3   3   4         89.06         98.09         6.12 o
   3   3   5         56.09         43.28         6.34 o
  -3  -3  -6        177.08        144.43         6.76 o
   3   3   7        476.66        424.42         8.21 o
   3   3   8        436.48        347.99         9.98 o
   3   3   9        309.48        234.84        10.84 o
   3   3  10        253.10        198.95        10.64 o
   3   3  11         16.20         17.94         6.54 o
   3   3  12        531.38        350.28        15.37 o
   3   3  13       1165.86       1224.21        26.95 o
  -3  -3 -13       1637.54       1292.42        38.50 o
  -3  -3 -14       2236.52       1874.64        46.76 o
  -3  -3 -15       1576.34       1340.42        29.97 o
  -3  -3 -16        966.43        804.20        11.79 o
   3   3  17        280.68        258.10         6.76 o
   3   3  18         43.32          8.24         6.17 o
  -3  -3 -19          4.49          8.85         4.60 o
  -3  -3 -20         59.38         49.83         4.82 o
  -3  -3 -21         95.53         84.26         6.77 o
  -3  -3 -22         83.07         76.11         6.63 o
  -3  -3 -23        103.98         86.23         4.86 o
  -3  -3 -24        231.86        216.39         7.48 o
  -3  -3 -25        455.83        406.16         8.68 o
  -3  -3 -26        532.68        453.80         7.22 o
  -3  -3 -27       1046.53        947.82        13.30 o
  -3  -3 -28       1656.86       1638.67        15.95 o
  -3  -3 -29       1087.07       1040.07        13.00 o
   3   3  30        427.51        417.55         8.55 o
  -3  -3 -31         23.17         25.57         3.91 o
  -3  -3 -32        128.93        133.58         5.15 o
  -3  -3 -33        288.64        289.08         7.23 o
   3   3  34        161.55        161.69         2.86 o
   3   3  35        143.50        131.40         4.43 o
  -3  -4  31         10.29         23.55         4.03 o
  -3  -4  31         10.49         30.62         5.12 o
   3   4 -30        175.53        207.89         4.17 o
  -3  -4  29         57.44         50.38         5.13 o
  -3  -4  29         66.77         56.55         5.31 o
   3   4 -28        156.73        160.98         5.82 o
  -3  -4  28        158.53        167.50         4.33 o
   3   4 -27        266.63        275.58         7.70 o
  -3  -4  27        290.28        277.38         4.71 o
   3   4 -26        901.77       1060.91        12.86 o
  -3  -4  26        943.05       1098.29         7.42 o
  -3  -4  25        952.94        986.86         7.65 o
  -3  -4  24         84.83        130.22         5.58 o
  -3  -4  23         14.60         20.55         5.13 o
  -3  -4  22         32.87         22.16         4.66 o
  -3  -4  21        109.27         91.62         5.35 o
  -3  -4  20        122.12        114.56         4.95 o
  -3  -4  19        521.82        444.29         6.97 o
   3   4 -18        577.65        547.87         7.06 o
   3   4 -17        197.85        184.85         6.37 o
   3   4 -16        285.65        320.67         5.47 o
   3   4 -15         32.13         35.10         5.04 o
   3   4 -14        536.97        558.61         7.16 o
   3   4 -13        495.61        478.75         6.90 o
   3   4 -12        349.79        456.42         7.85 o
   3   4 -11        191.15        203.27         5.50 o
   3   4 -10         97.06         70.91         5.99 o
   3   4  -9        425.71        433.93        11.49 o
  -3  -4   8        609.16        566.39        19.18 o
  -3  -4   7        129.67        242.56        14.73 o
  -3  -4   6        549.75        667.71        19.81 o
   3   4  -5       1601.43       1572.25        27.11 o
   3   4  -4         62.26        117.89        14.75 o
   3   4  -3       2141.73       2492.41        33.63 o
   3   4  -2       2389.54       3179.53        35.33 o
   3   4  -1        650.04        960.32        29.27 o
   3   4   0       2071.43       1902.01        38.72 o
   3   4   1        462.89        676.87        18.04 o
   3   4   2       5085.15       5517.78        44.67 o
   3   4   3       2489.36       3016.59        33.64 o
   3   4   4       2080.83       2179.32        28.51 o
   3   4   5        902.34       1069.66        19.74 o
   3   4   6       3925.55       4659.69        36.13 o
   3   4   7        344.72        371.04        13.80 o
  -3  -4  -8         18.82         18.66         7.49 o
   3   4   9       2547.79       2763.49        24.94 o
   3   4  10       1392.95       1661.71        24.21 o
   3   4  11        419.85        472.84        15.42 o
   3   4  12         90.85         66.59         8.82 o
   3   4  13        586.37        524.24        15.59 o
   3   4  14         58.44         73.30         8.13 o
   3   4  15        226.45        289.58        17.21 o
  -3  -4 -15        248.87        293.58         8.05 o
   3   4  16         71.53        105.38         5.07 o
  -3  -4 -17         78.50         95.00         5.36 o
  -3  -4 -18         81.72         84.52         5.05 o
  -3  -4 -19        175.33        165.61         9.44 o
  -3  -4 -20        285.34        307.43         8.55 o
  -3  -4 -21        538.92        520.79        10.71 o
  -3  -4 -22        293.55        263.48         7.45 o
  -3  -4 -23        229.04        229.84         7.19 o
  -3  -4 -24         18.15         24.80         5.59 o
  -3  -4 -25         39.38         41.04         6.90 o
  -3  -4 -26         32.83         39.31         5.37 o
  -3  -4 -27         95.44        100.59         5.62 o
  -3  -4 -28         94.00        115.95         5.55 o
   3   4  29       1207.99       1298.10        13.24 o
  -3  -4 -29       1318.20       1355.17        16.56 o
   3   4  30        293.26        384.33         7.93 o
  -3  -4 -30        420.21        521.13        11.67 o
   3   4  31        168.03        136.97         4.16 o
  -3  -4 -31        205.56        176.72         6.38 o
   3   4  32         12.76         15.90         4.80 o
  -3  -4 -32         34.83         35.25         5.16 o
  -3  -4 -33         66.26         61.55         2.79 o
  -3  -4 -34          2.77          1.41         2.10 o
   3   4  35          1.40          0.70         2.26 o
  -3  -5  30        180.98        170.29         5.86 o
   3   5 -29        901.83        839.47         8.04 o
   3   5 -28        656.84        594.14         6.75 o
  -3  -5  27         80.10         54.01         3.70 o
  -3  -5  26         15.76         13.50         3.82 o
  -3  -5  25         12.42         11.71         4.24 o
  -3  -5  24         20.64         17.32         4.11 o
  -3  -5  23        121.50        125.75         4.99 o
  -3  -5  22        111.94         90.82         4.51 o
  -3  -5  21        124.74        105.70         4.79 o
  -3  -5  20        138.64        106.32         5.03 o
   3   5 -19         95.91         97.70         7.68 o
   3   5 -18        257.75        222.55         5.33 o
   3   5 -17         65.77         67.88         4.68 o
   3   5 -16         98.04         95.57         4.65 o
   3   5 -15        110.06         91.31         4.22 o
  -3  -5  14          6.16         81.95         7.91 o
   3   5 -14        159.93        121.66         4.07 o
  -3  -5  13         12.70        100.64         7.29 o
   3   5 -13        141.06        110.25         4.44 o
  -3  -5  12          5.97         77.44         7.04 o
   3   5 -12         93.72         90.38         4.21 o
  -3  -5  11        234.86        250.64         7.81 o
   3   5 -11        310.23        273.30         6.30 o
  -3  -5  10        542.29        837.82         9.49 o
   3   5 -10        549.11        555.49         8.92 o
  -3  -5   9        746.66        827.63        10.44 o
   3   5  -9        830.31        738.60         8.85 o
   3   5  -8        571.15        520.27        10.64 o
   3   5  -7        580.29        587.36         8.79 o
  -3  -5   6       1117.85       1028.57        14.09 o
   3   5  -5       1396.64       1394.53        19.55 o
   3   5  -4       1448.43       1232.59        29.43 o
   3   5  -3       1405.65       1393.21        30.58 o
   3   5  -2       1737.34       1659.11        32.89 o
   3   5  -1       1748.19       1784.66        33.30 o
   3   5   0        761.31        694.86        22.45 o
   3   5   1        465.45        417.34        18.56 o
   3   5   2        485.36        415.76        18.53 o
   3   5   3        109.63         84.03        12.40 o
   3   5   4        158.42        120.99        13.07 o
   3   5   5        250.77        216.50        14.29 o
   3   5   6        353.15        281.97        15.51 o
   3   5   7        904.46        929.02        18.90 o
   3   5   8       2028.54       1903.20        26.83 o
   3   5   9       2246.24       2113.42        33.99 o
   3   5  10       3492.80       3324.85        27.89 o
   3   5  11       3820.36       3592.57        25.92 o
   3   5  12       2391.57       2287.83        16.91 o
   3   5  13        699.33        668.77        10.80 o
   3   5  14        124.82        137.05         6.92 o
   3   5  15        568.51        506.35        10.16 o
   3   5  16        623.34        424.49        22.34 o
  -3  -5 -16        624.18        545.92        10.85 o
  -3  -5 -17        913.61        792.04        12.85 o
  -3  -5 -18       1093.17        904.74        17.05 o
  -3  -5 -19        701.46        681.12        12.11 o
  -3  -5 -20        203.57        174.50         8.51 o
  -3  -5 -21         27.54         12.75         4.28 o
  -3  -5 -22        295.90        270.70         9.94 o
  -3  -5 -23        391.67        358.71        10.21 o
  -3  -5 -24        310.41        262.70         7.58 o
  -3  -5 -25        161.87        136.23         7.71 o
  -3  -5 -26        112.53         78.52         6.88 o
  -3  -5 -27        119.29        113.52         6.71 o
  -3  -5 -28        108.66         97.61         6.19 o
  -3  -5 -29         75.05         79.74         5.59 o
  -3  -5 -30         23.33         16.04         4.57 o
  -3  -5 -31         12.86          7.83         3.66 o
  -3  -5 -32        138.90        116.29         3.89 o
  -3  -5 -33        252.27        189.30         4.86 o
   3   5  34        130.60        115.04         3.67 o
  -3  -6  28         97.85        136.73         5.52 o
   3   6 -27         48.71         45.56         4.25 o
  -3  -6  27         49.67         46.99         3.27 o
  -3  -6  26         71.18         70.86         3.33 o
  -3  -6  25         96.98        102.22         3.94 o
  -3  -6  24          1.23          1.76         3.85 o
  -3  -6  23        132.73        118.88         4.36 o
  -3  -6  22        387.20        358.71         5.58 o
  -3  -6  21        954.17       1038.44        11.42 o
   3   6 -20        327.78        235.49         6.92 o
   3   6 -19        719.54        776.54         8.50 o
   3   6 -18         41.25         76.19         6.02 o
   3   6 -17        138.01        137.67         6.03 o
   3   6 -16        185.18        179.22         5.10 o
  -3  -6  15       3348.41       3140.43        22.11 o
   3   6 -15       3406.07       3237.57        21.60 o
  -3  -6  14        518.67        625.53        13.51 o
   3   6 -14        772.64        918.40        13.65 o
  -3  -6  13         12.04         45.36         7.55 o
   3   6 -13         15.73         41.75         5.01 o
  -3  -6  12        269.35        313.44         9.47 o
   3   6 -12        283.70        283.76         7.61 o
  -3  -6  11        165.00        177.49        10.47 o
   3   6 -11        723.90        684.36        10.79 o
   3   6 -10         58.91         91.52         4.77 o
   3   6  -9        607.29        559.40         7.75 o
   3   6  -8        102.99        131.04         7.37 o
   3   6  -7        189.68        207.71         6.44 o
   3   6  -6        112.75        197.97         6.99 o
   3   6  -5        389.40        382.25         6.21 o
   3   6  -4         88.61         58.18         5.88 o
   3   6  -3        363.95        375.28         7.40 o
   3   6  -2         58.79         91.64         8.27 o
   3   6  -1        104.78        140.72         6.10 o
   3   6   0        129.30        132.91         4.53 o
   3   6   1        115.82        144.38         4.87 o
   3   6   2        515.30        576.50         7.54 o
   3   6   3        153.55        212.35         8.49 o
   3   6   4         38.08         52.80         5.10 o
   3   6   5        901.85        864.49        11.22 o
   3   6   6        663.24        722.04        11.08 o
   3   6   7        385.75        337.27        10.77 o
   3   6   8        201.80        183.70         6.87 o
   3   6   9         53.68         73.74         6.41 o
   3   6  10       2714.45       2971.97        37.72 o
   3   6  11        739.48        819.51        12.90 o
   3   6  12        964.88       1043.57        17.95 o
   3   6  13        529.46        477.42        10.17 o
   3   6  14       2559.67       2645.38        25.35 o
   3   6  15        259.70        271.24        11.56 o
  -3  -6 -16       3993.45       3955.93        24.54 o
  -3  -6 -17        139.87        184.76         8.57 o
  -3  -6 -18         27.88         21.79         7.21 o
  -3  -6 -19       1877.08       1807.80        16.83 o
  -3  -6 -20        880.91        865.42        12.74 o
  -3  -6 -21       1038.82        951.43        14.17 o
  -3  -6 -22        848.13        908.11        14.12 o
  -3  -6 -23        272.15        295.09         9.31 o
  -3  -6 -24        116.95        130.16         7.48 o
  -3  -6 -25        369.55        339.45         8.01 o
  -3  -6 -26        197.91        201.35         6.58 o
  -3  -6 -27         64.36         41.53         5.05 o
  -3  -6 -28         19.10         18.67         3.65 o
   3   6  29          3.52          1.44         3.77 o
  -3  -6 -29          3.63         -1.67         6.45 o
  -3  -6 -30         14.04         19.90         6.00 o
   3   6  31          0.27          1.80         3.27 o
  -3  -6 -31         10.29         10.05         3.79 o
  -3  -6 -32         13.65          7.78         3.31 o
  -3  -6 -33         67.24         86.84         5.30 o
  -3  -7  26         34.18         22.34         4.60 o
  -3  -7  25         79.29         51.61         4.11 o
  -3  -7  24        104.86         66.70         3.68 o
  -3  -7  23         96.21         86.65         3.76 o
  -3  -7  22         24.14         27.40         3.87 o
  -3  -7  21        373.87        370.01         7.90 o
  -3  -7  20       1031.94       1045.46        11.91 o
   3   7 -19       1243.63       1169.38        10.79 o
   3   7 -18        712.86        709.32        12.37 o
   3   7 -17        662.52        621.16         8.04 o
   3   7 -16        282.63        244.08         7.43 o
   3   7 -15        413.36        436.08         7.36 o
   3   7 -14         91.26        105.18         5.00 o
   3   7 -13        178.38        171.83         5.06 o
   3   7 -12         69.39         73.42         4.94 o
   3   7 -11         40.49        156.47         7.59 o
   3   7 -10        782.78        671.38        13.87 o
   3   7  -9        331.87        324.47         8.40 o
   3   7  -8        470.74        371.75        12.17 o
   3   7  -7       1216.58       1135.65        16.78 o
   3   7  -6       1694.01       1666.60        21.26 o
   3   7  -5        551.74        526.35        12.31 o
   3   7  -4         61.97         77.72         6.87 o
   3   7  -3        208.38        183.32         8.28 o
   3   7  -2        589.62        584.87        12.10 o
   3   7  -1        924.52        981.30        14.75 o
   3   7   0       1028.41       1072.21        13.68 o
   3   7   1        564.90        610.45        10.68 o
   3   7   2         77.36         80.69         7.13 o
   3   7   3         95.88        105.74         7.03 o
   3   7   4        512.02        454.54        13.42 o
   3   7   5        838.16        810.14        13.34 o
   3   7   6       1098.58        978.87        18.69 o
   3   7   7        849.53        830.33        16.10 o
   3   7   8        495.82        412.42        13.77 o
   3   7   9        419.17        379.68         9.69 o
  -3  -7 -10        229.01        200.32         8.86 o
  -3  -7 -11        264.69        269.78         9.25 o
  -3  -7 -12        182.15        173.35         8.34 o
  -3  -7 -13        111.67         98.44         7.63 o
  -3  -7 -14         92.45        104.38         7.59 o
  -3  -7 -15        218.02        178.78         8.52 o
  -3  -7 -16         99.39        107.35        11.14 o
  -3  -7 -17        173.35        161.63        11.49 o
  -3  -7 -18        168.14        158.44         8.04 o
  -3  -7 -19        159.11        159.79         8.30 o
  -3  -7 -20        245.92        222.98         9.16 o
  -3  -7 -21         40.05         29.77         7.45 o
  -3  -7 -22        328.34        277.93         9.00 o
  -3  -7 -23        428.18        373.25         8.73 o
  -3  -7 -24        275.62        229.48         7.30 o
  -3  -7 -25        146.33         98.85         5.66 o
  -3  -7 -26         65.65         46.13         4.78 o
  -3  -7 -27        104.21         87.85         3.83 o
  -3  -7 -28        424.65        388.18         5.60 o
  -3  -7 -29        666.47        524.66         5.30 o
  -3  -7 -30        552.39        503.14         8.58 o
   3   8 -23         14.77         18.42         4.47 o
  -3  -8  22         76.78         58.68         4.04 o
  -3  -8  21         44.58         41.70         3.58 o
  -3  -8  20         21.74         16.43         2.75 o
  -3  -8  19         79.35         73.95         4.32 o
   3   8 -18         38.34         33.75         3.45 o
   3   8 -17         55.11         66.01         3.56 o
   3   8 -16        376.50        368.15         6.38 o
   3   8 -15         55.07         70.84         4.38 o
   3   8 -14        127.19        100.67         5.35 o
   3   8 -13         40.55         40.34         4.18 o
   3   8 -12        768.70        670.57        10.07 o
   3   8 -11        823.71        851.22        13.61 o
   3   8 -10        422.86        368.62         8.14 o
   3   8  -9        812.06        666.41         9.76 o
   3   8  -8        463.44        584.47        13.97 o
   3   8  -7        862.06        919.84        13.34 o
   3   8  -6        526.58        520.67        14.13 o
   3   8  -5       1351.20       1193.15        18.78 o
   3   8  -4        109.91        175.41        11.56 o
   3   8  -3        180.61        164.95         7.43 o
   3   8  -2          6.29         34.31         7.27 o
   3   8  -1         87.04        114.23         4.85 o
   3   8   0          5.32         36.60         6.75 o
   3   8   1        343.81        582.90        10.20 o
   3   8   2       1850.49       1891.95        17.69 o
   3   8   3       2142.14       1998.32        19.98 o
  -3  -8  -4       1244.33       1411.15        15.86 o
  -3  -8  -5        719.63        781.82        12.64 o
  -3  -8  -6         23.52        127.33         7.80 o
  -3  -8  -7         44.40         48.13         5.89 o
  -3  -8  -8          4.95          7.19         5.39 o
  -3  -8  -9         45.73         42.69         4.99 o
  -3  -8 -10        227.09        245.81         8.85 o
  -3  -8 -11        203.11        180.55         6.75 o
  -3  -8 -12         75.16         76.33         7.10 o
  -3  -8 -13        438.45        434.01        10.34 o
  -3  -8 -14         79.96        115.77        11.06 o
  -3  -8 -15        129.42         91.73        10.60 o
  -3  -8 -16         60.74         62.84         6.43 o
  -3  -8 -17        195.35        205.66         8.01 o
  -3  -8 -18        445.44        425.21         9.93 o
  -3  -8 -19        236.11        269.27         8.92 o
  -3  -8 -20        774.57        552.97        10.47 o
  -3  -8 -21         42.11         50.56         6.51 o
  -3  -8 -22       2474.16       2538.04        16.55 o
  -3  -8 -23         58.39         62.82         5.51 o
  -3  -8 -24        222.23        159.98         5.60 o
  -3  -8 -25        532.55        491.76         6.63 o
  -3  -8 -26         65.36         68.14         3.19 o
  -3  -8 -27         67.54         23.08         3.63 o
   3   9 -19        533.02        471.96         7.60 o
   3   9 -18        402.65        348.40         4.61 o
  -3  -9  17        109.36         91.23         4.19 o
   3   9 -16         32.25         35.24         3.27 o
   3   9 -15         94.35        112.92         4.46 o
   3   9 -14        312.16        315.74         8.12 o
   3   9 -13        668.42        752.92        10.81 o
   3   9 -12       1406.05       1438.56        13.79 o
   3   9 -11        799.68        727.13         9.14 o
   3   9 -10        154.35        136.45         6.81 o
   3   9  -9         98.30        158.65         5.78 o
   3   9  -8        161.77        197.43         5.97 o
   3   9  -7        303.74        284.55         6.18 o
   3   9  -6        257.01        253.02         6.88 o
   3   9  -5        181.95        191.17        10.95 o
   3   9  -4        126.28        150.23         8.26 o
   3   9  -3         92.07        191.91         8.03 o
   3   9  -2        206.68        173.91         7.66 o
   3   9  -1          6.34         79.07         8.39 o
   3   9   0        220.99        198.74         9.50 o
   3   9   1         94.54         96.78         8.24 o
   3   9   2         32.97         44.88         5.95 o
  -3  -9  -3         22.36         71.27         7.55 o
  -3  -9  -4        195.46        297.84         9.53 o
  -3  -9  -5        585.88        624.84        11.66 o
  -3  -9  -6        389.16        357.37        10.05 o
  -3  -9  -7         43.83         62.67         6.07 o
  -3  -9  -8         31.72         43.56         5.27 o
  -3  -9  -9         65.26        111.73         7.48 o
  -3  -9 -10        456.70        498.11        10.06 o
  -3  -9 -11       1132.08       1429.85        20.20 o
  -3  -9 -12       1564.10       1775.78        21.74 o
  -3  -9 -13       1345.68       1394.19        19.54 o
  -3  -9 -14        651.33        598.78         9.37 o
  -3  -9 -15        140.13        126.17         6.64 o
  -3  -9 -16         25.76         42.46         8.87 o
  -3  -9 -17        138.82        128.27        10.75 o
  -3  -9 -18        212.40        234.99        11.51 o
  -3  -9 -19         96.40         87.97        10.51 o
  -3  -9 -20         43.96         31.10         8.67 o
  -3  -9 -21         16.90          6.91         7.34 o
  -3  -9 -22         11.66          9.90         6.58 o
  -3  -9 -23         38.46         40.72         6.01 o
  -3  -9 -24        254.45        243.83         6.57 o
  -3  -9 -25        476.71        384.50         6.31 o
   3  10 -15        295.39        282.47         7.32 o
   3  10 -14        522.69        645.09        10.70 o
   3  10 -13         97.82         78.74         3.91 o
   3  10 -12        169.98        162.55         6.00 o
   3  10 -11         64.07         60.70         4.65 o
   3  10 -10         92.89         79.59         5.08 o
   3  10  -9        163.67        105.37         6.89 o
   3  10  -8        102.45         76.74         4.50 o
   3  10  -7         34.82         15.18         4.02 o
   3  10  -6         15.79         21.33         4.46 o
   3  10  -5         12.44         33.20         5.28 o
   3  10  -4       1004.96        794.78        12.66 o
   3  10  -3         68.33         77.36         7.17 o
   3  10  -2         59.40         75.56         5.67 o
   3  10  -1        202.40        173.03         7.72 o
   3  10   0        416.27        347.80         9.77 o
   3  10   1       1691.07       1239.36        14.53 o
  -3 -10  -2        328.03        495.19         9.85 o
  -3 -10  -3        591.04        676.29        11.07 o
  -3 -10  -4        163.00        191.53         8.14 o
  -3 -10  -5        174.06        203.47         7.80 o
  -3 -10  -6        332.61        325.31         8.59 o
  -3 -10  -7        172.87        140.25         7.18 o
  -3 -10  -8       1128.82        886.48        11.33 o
  -3 -10  -9        272.84        270.45         7.48 o
  -3 -10 -10         98.05        107.15         9.20 o
  -3 -10 -11        161.22        134.70         9.49 o
  -3 -10 -12          3.40          3.35         7.25 o
  -3 -10 -13         32.63         31.28         7.81 o
  -3 -10 -14         29.29         25.44         8.03 o
   3  10  15         78.79         55.46         5.72 o
  -3 -10 -16        206.68        187.37        10.45 o
  -3 -10 -17        306.87        240.90        10.63 o
  -3 -10 -18        293.80        275.55         9.87 o
  -3 -10 -19        442.57        412.72         9.80 o
  -3 -10 -20        486.41        504.80         9.51 o
  -3 -10 -21        342.16        337.22         7.46 o
  -3 -10 -22        234.35        156.89         5.28 o
   3  11  -8        184.40        236.71         5.03 o
   3  11  -7        509.93        425.76         6.18 o
   3  11  -6        390.60        453.02         6.67 o
   3  11  -5        337.75        396.55         6.94 o
   3  11  -4        334.11        351.24         7.18 o
   3  11  -3        398.30        361.09         6.86 o
  -3 -11   2        219.02        175.54         7.05 o
   3  11  -1         31.52         39.29         4.59 o
   3  11   0         43.79         51.36         5.31 o
  -3 -11  -1         22.16         25.80         4.74 o
   3  11   2          6.35         56.72         4.78 o
  -3 -11  -3        169.34        188.79         5.49 o
  -3 -11  -4        279.24        232.50         5.64 o
  -3 -11  -5         43.13         93.78         4.82 o
  -3 -11  -6        136.84        185.78         7.46 o
  -3 -11  -7        201.80        235.29         7.95 o
  -3 -11  -8        216.64        220.96         7.96 o
  -3 -11  -9        247.39        222.40         8.32 o
  -3 -11 -10        224.53        225.91         8.25 o
  -3 -11 -11        275.83        221.35         8.49 o
  -3 -11 -12         58.54         81.39         6.65 o
  -3 -11 -13        204.76        226.03         7.03 o
  -3 -11 -14        229.57        198.58         6.12 o
  -3 -11 -15        124.83        114.42         4.97 o
   4  -9 -10          4.55          0.10         5.46 o
   4  -9  -9         82.04         59.61         6.51 o
   4  -9  -8         70.37         46.49         6.96 o
   4  -9  -7         80.28         58.06         4.72 o
   4  -9  -6        116.96        106.79         5.37 o
   4  -9  -5         99.73        101.14         5.66 o
   4  -9  -4         24.25         20.02         5.31 o
   4  -9  -3          3.49          8.60         5.10 o
   4  -9  -2          3.08          0.22         4.82 o
   4  -9  -1          8.29         11.28         4.94 o
   4  -9   0         23.12         25.33         4.94 o
   4  -9   1         84.07         79.40         5.15 o
   4  -9   2        323.74        309.81        12.05 o
   4  -9   3        789.39        775.15        15.73 o
   4  -9   4        558.92        445.10        11.72 o
   4  -9   5        373.09        320.49         9.58 o
   4  -9   6        312.23        283.23         8.25 o
   4  -8 -16        134.18        111.69         6.33 o
   4  -8 -15        121.48         79.95         4.44 o
   4  -8 -14        103.75         67.34         4.99 o
   4  -8 -13        375.01        284.24         6.96 o
   4  -8 -12       1032.15        777.56        10.15 o
   4  -8 -11        226.99        281.48         7.92 o
   4  -8 -10        225.55        193.39         5.50 o
   4  -8  -9         84.35         63.03         4.93 o
   4  -8  -8        174.33        136.08         6.64 o
   4  -8  -7        241.72        199.36         7.99 o
   4  -8  -6        200.75        222.90         8.70 o
   4  -8  -5         19.69         76.02        12.70 o
   4  -8  -4         14.90         61.90        14.30 o
   4  -8  -3        247.48        173.64        15.20 o
   4  -8  -2         38.87         57.67        11.84 o
   4  -8  -1         50.97         53.13        10.93 o
   4  -8   0         14.27         38.03        10.30 o
   4  -8   1        466.91        435.32        13.54 o
   4  -8   2        101.56        126.92        10.17 o
   4  -8   3         15.44         15.19         5.40 o
   4  -8   3         17.90         21.48         8.52 o
   4  -8   4         52.46         51.67         5.09 o
   4  -8   5        139.12        137.75         4.92 o
   4  -8   6        249.95        251.97         8.67 o
  -4   8  -7        116.68        124.16         7.62 o
  -4   8  -8        514.42        431.49         9.55 o
  -4   8  -9        369.60        363.51         8.72 o
  -4   8 -10        773.72        656.55         9.83 o
  -4   8 -11       1257.09       1208.82        11.45 o
  -4   8 -12        642.75        667.21         8.46 o
  -4   8 -13        856.57        799.91         8.43 o
  -4   8 -14        836.18        790.81         7.22 o
  -4   8 -15        194.02        193.50         4.59 o
   4  -7 -21         47.90         30.79         5.90 o
   4  -7 -20         24.41          9.04         6.51 o
   4  -7 -19         45.91         29.12         7.62 o
   4  -7 -18         37.26         31.60         8.00 o
   4  -7 -17         44.61         32.36         5.38 o
   4  -7 -16        163.13        173.74         7.09 o
   4  -7 -15        367.34        438.76         9.16 o
   4  -7 -14        331.09        328.25         9.15 o
   4  -7 -13        193.61        198.58         8.68 o
   4  -7 -12        197.20        198.07         9.43 o
   4  -7 -11        116.84        152.68         9.48 o
   4  -7 -10         97.54         80.45         7.57 o
   4  -7  -9         40.44         14.48         4.35 o
   4  -7  -8        125.97        165.35         9.05 o
   4  -7  -7        218.22        241.86         9.29 o
   4  -7  -6        110.82        160.15         8.46 o
   4  -7  -5         95.16        119.05         9.31 o
   4  -7  -4          0.83          2.42         8.71 o
   4  -7  -3         45.82         57.49         9.35 o
   4  -7  -2        210.41        266.11        11.02 o
   4  -7  -1        425.78        519.73        12.23 o
   4  -7   0        193.11        247.32        10.21 o
   4  -7   1         73.90         92.08         8.80 o
   4  -7   2          0.32          8.81         7.99 o
   4  -7   3        116.51        102.03         7.84 o
   4  -7   4         20.38         33.81         6.00 o
   4  -7   5         34.56         32.71         5.94 o
   4  -7   6         32.39         28.09         5.74 o
   4  -7   7         31.02         16.33         5.34 o
   4  -7   8         27.42         24.47         6.66 o
   4  -7   9         17.10         20.95         5.37 o
   4  -7  10         88.39         92.22         5.83 o
   4  -7  11        121.31        106.02         4.68 o
   4  -7  12        202.86        210.03         6.41 o
   4  -7  13        274.24        245.43         6.50 o
   4  -7  14        221.81        179.42         5.10 o
   4  -7  15        168.10        145.05         3.94 o
  -4   7 -16        104.56         64.60         3.47 o
  -4   7 -17        178.45        144.48         3.45 o
   4  -7  18        125.34         97.83         5.13 o
  -4   7 -19        108.96         92.69         4.57 o
   4  -6 -24        206.05        189.12         6.17 o
   4  -6 -23        320.15        290.91         8.22 o
   4  -6 -22        102.08        105.76         8.02 o
   4  -6 -21         11.99         11.90         7.90 o
   4  -6 -20         98.73         92.06         9.25 o
   4  -6 -19        405.11        394.97        12.60 o
   4  -6 -18        424.97        401.38         8.48 o
   4  -6 -17        525.61        531.32         9.90 o
   4  -6 -16        375.72        402.03         9.82 o
   4  -6 -15        140.08        124.15         8.48 o
   4  -6 -14        212.01        212.39         9.91 o
   4  -6 -13        114.38         93.41         9.12 o
   4  -6 -12         19.04         21.94         8.79 o
   4  -6 -11         35.35         30.88         9.31 o
   4  -6 -10        174.34        132.49        11.17 o
   4  -6  -9        248.66        236.46         9.55 o
   4  -6  -8       1438.26       1317.56        16.31 o
   4  -6  -7       1206.36       1061.95        17.53 o
   4  -6  -6        223.40        278.94         8.97 o
   4  -6  -5       3074.74       2805.81        21.74 o
   4  -6  -4       1633.08       1474.86        16.21 o
   4  -6  -3        275.21        369.73        13.30 o
   4  -6  -2        411.74        364.59        13.57 o
   4  -6  -1         43.41         68.51        10.40 o
   4  -6   0        289.43        269.67        12.46 o
   4  -6   1       1216.35       1085.09        18.49 o
   4  -6   2       1026.44       1122.45        17.83 o
   4  -6   3        589.39        586.74        13.87 o
   4  -6   4        436.55        453.22        11.16 o
   4  -6   5         64.12         66.04         7.29 o
   4  -6   6        172.07        240.04         9.10 o
   4  -6   7        320.36        285.94         7.50 o
  -4   6  -8        282.23        303.77         8.71 o
   4  -6   9        599.99        590.98        11.11 o
   4  -6  10        232.91        240.72         7.18 o
   4  -6  11         86.07         96.49         5.13 o
   4  -6  12        124.86        113.01         6.22 o
   4  -6  13         50.64         57.20         5.24 o
   4  -6  14         26.86         25.36         5.04 o
   4  -6  15         53.10         58.90         4.99 o
   4  -6  16        100.32        111.56         5.49 o
   4  -6  17        355.89        357.05         8.72 o
  -4   6 -18        105.01         97.18         6.29 o
  -4   6 -19        167.02        161.91         4.10 o
  -4   6 -20         77.15         67.31         3.26 o
  -4   6 -21         64.71         63.19         3.68 o
  -4   6 -22        241.25        244.81         3.99 o
   4  -6  23         46.95         37.54         4.40 o
   4  -5 -26        117.70        116.88         6.34 o
   4  -5 -25        105.67        107.81         7.49 o
   4  -5 -24         70.21         88.06         8.25 o
   4  -5 -23         65.09         60.25         9.04 o
   4  -5 -22        156.39        125.37        10.34 o
   4  -5 -21        371.51        383.60        13.32 o
   4  -5 -20        406.39        424.48        14.29 o
   4  -5 -19        187.60        188.86        12.74 o
   4  -5 -18         31.74         40.84         7.21 o
   4  -5 -17         11.68         12.48         7.42 o
   4  -5 -16         29.10         19.23         7.73 o
   4  -5 -15         16.40         20.03         8.06 o
   4  -5 -14         46.37         39.33         8.42 o
   4  -5 -13          2.24          0.95         6.15 o
   4  -5 -12          1.37          8.03         8.71 o
   4  -5 -11          6.56         10.62         9.05 o
   4  -5 -10        233.86        271.80        12.04 o
   4  -5  -9        452.18        422.12        12.04 o
   4  -5  -8        325.96        258.88        10.58 o
   4  -5  -7          6.17         43.73         6.33 o
   4  -5  -6        397.23        441.90        11.61 o
   4  -5  -5        867.40       1032.15        17.36 o
   4  -5  -4        985.55        922.66        15.78 o
   4  -5  -3        117.07        123.83         9.12 o
   4  -5  -2         94.90        103.70         9.57 o
   4  -5  -1         12.58         37.40        12.01 o
   4  -5   0         14.46          9.52         5.79 o
   4  -5   1        106.86        139.35        11.51 o
  -4   5  -2        215.21        192.61         9.86 o
   4  -5   3        823.65        929.81        14.23 o
   4  -5   4        815.63        883.54        15.29 o
  -4   5  -5        515.26        597.82        11.56 o
  -4   5  -6         30.82         54.60         5.63 o
  -4   5  -7         77.08         58.16         6.12 o
  -4   5  -8         71.13         71.35         6.08 o
  -4   5  -9        219.70        227.19         6.93 o
  -4   5 -10          8.58          8.22         4.17 o
  -4   5 -11          4.41          2.98         3.18 o
  -4   5 -12          2.34          6.88         4.32 o
  -4   5 -13        106.37        104.28         5.07 o
  -4   5 -14         40.04         53.68         4.78 o
  -4   5 -15        185.98        183.51         6.21 o
   4  -5  16         75.57         63.44         4.74 o
   4  -5  17         33.42         49.23         5.33 o
   4  -5  18        200.93        212.13         5.98 o
   4  -5  19        619.36        608.70         8.78 o
  -4   5 -20       1041.15       1007.26        10.90 o
  -4   5 -20       1072.82       1116.52        10.06 o
  -4   5 -21        676.19        580.45         7.41 o
  -4   5 -22        448.00        451.16         6.31 o
  -4   5 -23        218.63        211.53         5.96 o
  -4   5 -24         47.84         38.34         3.54 o
  -4   5 -25         18.01         19.08         3.53 o
   4  -5  26         48.87         44.63         4.25 o
   4  -4 -26         99.40         94.36         7.30 o
   4  -4 -25        207.24        207.08         9.23 o
   4  -4 -24        245.66        273.79        11.02 o
   4  -4 -23        299.29        291.05         8.42 o
   4  -4 -22        941.93        989.63        12.81 o
   4  -4 -21       1016.70       1035.87        13.60 o
   4  -4 -20         47.59         38.57         7.67 o
   4  -4 -19         66.49         51.52         7.89 o
   4  -4 -18        163.78        148.85         9.00 o
   4  -4 -17        474.50        510.37        12.23 o
   4  -4 -16        557.55        534.10        12.69 o
   4  -4 -15        358.79        340.05        11.51 o
   4  -4 -14         48.92         29.20         6.70 o
   4  -4 -13        145.97        150.95         8.98 o
   4  -4 -12        352.82        374.41        10.43 o
   4  -4 -11       1023.39       1002.78        14.93 o
   4  -4 -10       1237.96       1294.43        17.68 o
   4  -4  -9         69.31         39.83         5.12 o
   4  -4  -8         74.77         66.76         7.89 o
   4  -4  -7         35.89         27.31         6.33 o
   4  -4  -6         43.74         43.25         6.09 o
   4  -4  -5         46.43         26.11         6.52 o
   4  -4  -4          1.71         15.43        13.86 o
   4  -4  -4         80.06         55.08         7.67 o
   4  -4  -3          4.60        -16.29        16.29 o
   4  -4  -3        279.64        196.84        16.79 o
   4  -4  -2          1.39          4.19        15.69 o
  -4   4   2          1.56         13.20         7.26 o
   4  -4  -1        212.21        -13.18        19.39 o
   4  -4  -1        221.17        221.59         8.13 o
   4  -4   0         65.63          1.95        15.17 o
  -4   4   0         74.86         74.11         7.36 o
   4  -4   1         63.61          8.06        14.52 o
  -4   4  -1         93.48         88.74         7.61 o
   4  -4   2          1.22         33.80        13.60 o
   4  -4   2          1.42         26.50         8.15 o
  -4   4  -3       1954.46       1972.14        23.69 o
   4  -4   4        556.78        524.88        11.41 o
   4  -4   5        110.84        110.81         7.28 o
   4  -4   6         23.28         24.87         5.16 o
  -4   4  -7        154.54        127.38         6.30 o
   4  -4   8        287.89        270.67         6.20 o
   4  -4   9        402.43        429.21        10.21 o
   4  -4  10        175.52        220.19         7.59 o
  -4   4 -11       1202.51       1172.18        12.64 o
   4  -4  12       2190.87       2228.88        20.98 o
  -4   4 -13       1004.43        880.90        14.43 o
  -4   4 -14          8.75         24.55         4.92 o
  -4   4 -15       1316.86       1181.62        11.18 o
  -4   4 -16        107.29        124.25         5.53 o
  -4   4 -17        178.05        174.00         5.78 o
   4  -4  18        518.90        484.03         8.15 o
  -4   4 -19        398.35        350.18         7.37 o
  -4   4 -20          8.27          8.67         4.12 o
  -4   4 -21        222.99        221.07         6.85 o
  -4   4 -22        174.64        150.24         6.54 o
  -4   4 -23         90.58         82.89         4.13 o
  -4   4 -24         84.26         90.76         4.24 o
  -4   4 -25         72.72         71.72         3.75 o
  -4   4 -26         72.73         86.70         4.92 o
  -4   4 -27        128.53        137.45         4.72 o
  -4   4 -28        250.88        270.54         4.48 o
   4  -3 -28        217.13        177.71         4.78 o
   4  -3 -27        272.59        264.07         4.79 o
   4  -3 -26        131.07        113.00         5.91 o
   4  -3 -25         67.35         62.31         6.25 o
   4  -3 -24         33.15         29.28         6.50 o
   4  -3 -23         49.22         35.31         6.78 o
   4  -3 -22         55.87         49.59         7.23 o
   4  -3 -21        118.57         88.22         7.80 o
   4  -3 -20        125.64        101.19         8.15 o
   4  -3 -19        158.65        150.91         8.70 o
   4  -3 -18        192.78        164.72         8.98 o
   4  -3 -17         40.20         32.39         8.22 o
   4  -3 -16         69.78         51.96         7.17 o
   4  -3 -15         63.90         51.51         8.80 o
   4  -3 -14          6.44         38.03         6.02 o
   4  -3 -13        298.24        341.26         7.75 o
   4  -3 -12        396.61        479.16        15.29 o
   4  -3 -12        403.59        353.73        10.60 o
   4  -3 -11        560.16        506.09        10.57 o
  -4   3  10        448.56        399.72        12.32 o
   4  -3  -9        151.65        129.34         9.36 o
   4  -3  -8         50.35         40.62         8.30 o
   4  -3  -7         59.90        158.91        10.41 o
  -4   3   6        570.40        661.14        19.02 o
   4  -3  -5       1290.80       1490.70        32.77 o
  -4   3   4       1430.06       1371.50        21.20 o
  -4   3   3        647.91        526.94        15.47 o
   4  -3  -2        292.27        354.18        15.20 o
   4  -3  -1        523.36        600.93        18.28 o
   4  -3   0       1077.83       1194.38        29.04 o
   4  -3   1       1733.71       1705.94        22.08 o
   4  -3   2       2046.52       2121.62        21.89 o
  -4   3  -3       2017.16       1994.12        22.59 o
   4  -3   4       1147.36       1156.09        16.49 o
   4  -3   5        385.95        384.95         9.35 o
  -4   3  -6         98.37        118.11         7.32 o
   4  -3   7         45.06        106.34         6.12 o
   4  -3   8        343.80        355.24         8.59 o
   4  -3   9        880.85        901.38        12.12 o
  -4   3 -10       1061.89       1152.32        10.93 o
  -4   3 -11        803.37        818.82         9.00 o
  -4   3 -12        105.45        135.03         5.91 o
   4  -3  13        114.67        125.21         4.50 o
   4  -3  14          3.14         23.38         4.52 o
  -4   3 -15        447.49        524.80         9.38 o
  -4   3 -16        462.28        390.61         7.06 o
  -4   3 -17        110.86        194.59         7.22 o
  -4   3 -18       1326.89       1328.64        11.87 o
  -4   3 -19       1036.58       1076.03         8.89 o
  -4   3 -20        892.44        892.03        14.68 o
  -4   3 -21        792.88        759.12         7.93 o
  -4   3 -22        393.59        354.90         6.08 o
  -4   3 -23        184.46        164.24         4.94 o
  -4   3 -24         25.10         55.00         5.12 o
  -4   3 -25        406.77        428.54         7.34 o
  -4   3 -26        770.70        846.67         9.24 o
  -4   3 -27       1196.00       1298.20         9.03 o
  -4   3 -28        806.98        812.87         6.87 o
  -4   3 -29        443.29        457.54         5.44 o
  -4   3 -30        150.43        102.87         4.38 o
  -4   2  30          0.74          1.59         3.58 o
   4  -2 -30          4.26          7.54         4.72 o
   4  -2 -29         86.48         94.39         4.63 o
   4  -2 -28        235.98        217.24         5.34 o
   4  -2 -27        325.87        407.97         7.43 o
   4  -2 -26         57.91         44.07         4.50 o
   4  -2 -25         30.58         21.26         4.67 o
   4  -2 -24         27.73         26.06         5.02 o
   4  -2 -23         83.31         89.66         5.78 o
   4  -2 -22         96.52        102.63         7.55 o
   4  -2 -21         11.73          9.10         3.92 o
   4  -2 -20        173.47        144.61         7.12 o
   4  -2 -19        335.15        367.60        11.18 o
   4  -2 -18        187.87        159.61         9.18 o
   4  -2 -17         73.01         61.43        11.59 o
   4  -2 -16        445.42        370.52        15.56 o
   4  -2 -15        533.53        138.92        17.38 o
   4  -2 -15        597.69        656.34        19.26 o
   4  -2 -14       2642.55       2704.54        24.03 o
   4  -2 -13       1362.34       1425.86        23.79 o
   4  -2 -12       2575.08       2791.59        31.51 o
   4  -2 -11       1129.95       1157.27        21.79 o
   4  -2 -10        849.87        808.27        11.90 o
  -4   2   9        200.18        209.29        13.54 o
  -4   2   8         53.22         27.38         9.09 o
  -4   2   7        137.78        135.84        11.42 o
  -4   2   6        587.33        594.03        16.14 o
  -4   2   5        189.69        214.02        13.63 o
  -4   2   4        300.26        291.75        12.43 o
  -4   2   3        606.27        621.57        14.77 o
  -4   2   2        571.57        538.66        12.78 o
  -4   2   1         33.78         42.14         8.07 o
  -4   2   0         11.04         12.20         3.21 o
  -4   2  -1          1.62          5.78         3.40 o
  -4   2  -2          9.09         11.94         3.61 o
  -4   2  -3        444.57        416.30         8.72 o
  -4   2  -4        238.72        246.10         6.90 o
  -4   2  -5         73.92         77.42         4.35 o
  -4   2  -6         27.31         35.04         4.08 o
  -4   2  -7        167.91        125.15         5.18 o
   4  -2   8         33.60         47.75         4.78 o
   4  -2   9        295.70        226.44         6.49 o
   4  -2  10       1185.75       1309.15        12.96 o
   4  -2  11       4083.27       3808.23        26.26 o
  -4   2 -12       4633.27       4762.81        29.04 o
  -4   2 -13        675.07        720.33         8.39 o
  -4   2 -14        794.10        754.28         9.43 o
  -4   2 -15       2452.21       2633.68        18.19 o
   4  -2  16        530.85        607.56         8.97 o
  -4   2 -17       2024.78       1970.68        14.00 o
  -4   2 -18        507.06        554.44         6.82 o
  -4   2 -19        721.42        662.36         6.93 o
  -4   2 -20        876.40        832.36         8.74 o
   4  -2  21        128.83        101.90         4.29 o
  -4   2 -22         75.57         78.81         4.11 o
  -4   2 -23        683.54        679.15         8.36 o
  -4   2 -24        401.79        453.70         6.33 o
  -4   2 -25         51.62         57.09         4.20 o
  -4   2 -26          5.50          5.47         3.59 o
  -4   2 -27         21.74         17.16         4.28 o
  -4   2 -28        220.67        251.56         5.39 o
  -4   2 -29        110.44        106.50         4.18 o
  -4   2 -30         70.04         82.11         3.55 o
  -4   2 -31         25.10         22.94         3.35 o
   4  -1 -31          6.42          5.25         3.04 o
   4  -1 -30        252.60        246.48         4.60 o
   4  -1 -29        358.88        333.87         5.72 o
   4  -1 -28        165.84        147.88         5.60 o
   4  -1 -27         68.47         47.10         4.82 o
   4  -1 -27         68.90         53.99         5.58 o
   4  -1 -26         92.85         65.18         5.76 o
   4  -1 -26         97.98         96.03         6.32 o
   4  -1 -25        302.09        323.43         6.43 o
   4  -1 -24        555.91        546.07         9.52 o
   4  -1 -23        433.14        413.51         9.17 o
   4  -1 -22         94.51         71.23         7.44 o
   4  -1 -21          3.91          1.46         4.94 o
   4  -1 -20         19.48         25.41         7.15 o
   4  -1 -19         98.03         95.71         8.04 o
   4  -1 -18         17.90         56.70         7.69 o
   4  -1 -17        362.19        453.70        10.55 o
   4  -1 -16       1220.10       1009.60        14.72 o
  -4   1  16       1220.18       1346.64        15.38 o
   4  -1 -15       1459.21       1552.42        16.03 o
  -4   1  15       1463.02       1461.35        15.82 o
   4  -1 -14        749.63        607.62        11.77 o
  -4   1  14        752.88        658.82        12.06 o
   4  -1 -13        374.10        431.07        10.60 o
  -4   1  13        381.81        343.03         8.98 o
   4  -1 -12          3.28         -8.78         8.78 o
  -4   1  12         11.31         39.34        14.25 o
   4  -1 -11        376.02        288.11         9.88 o
  -4   1  11        445.07        496.26        13.72 o
   4  -1 -10        720.60        533.81        11.05 o
  -4   1  10        883.07       1103.68        20.57 o
  -4   1   9       1974.73       1845.40        32.65 o
  -4   1   8       2114.92       2202.90        29.44 o
  -4   1   7       1759.67       1802.52        18.62 o
  -4   1   6        372.55        377.07        13.34 o
  -4   1   5         32.11         61.35        10.13 o
  -4   1   4        189.40        243.23        12.42 o
  -4   1   3        501.16        585.50        13.57 o
  -4   1   2        950.88       1088.96        19.79 o
  -4   1   1       1954.26       2044.57        21.43 o
  -4   1   0       2699.12       2862.44        37.38 o
  -4   1  -1       2748.52       2872.96        40.22 o
  -4   1  -2       2518.07       2452.36        37.37 o
  -4   1  -3       1569.99       1484.39        30.20 o
  -4   1  -4       1126.92       1200.72        20.63 o
   4  -1   5        478.95        452.07         9.96 o
  -4   1  -6         69.42         77.51         4.35 o
  -4   1  -7         87.91        183.77         6.80 o
  -4   1  -8        865.71        914.61        15.65 o
   4  -1   9       1456.96       1619.12        15.16 o
  -4   1 -10       2090.51       2012.31        19.15 o
   4  -1  11       1255.56       1381.57        15.90 o
  -4   1 -12        543.45        456.00         8.48 o
  -4   1 -13         57.48         69.62         3.98 o
  -4   1 -14        107.42        102.39         4.10 o
  -4   1 -15        128.63        126.82         3.90 o
  -4   1 -16        232.47        240.04         5.00 o
  -4   1 -17        172.36        203.83         4.30 o
  -4   1 -18         89.04        103.34         4.21 o
  -4   1 -19         97.17        144.86         5.02 o
  -4   1 -20        655.94        620.36         5.83 o
  -4   1 -21        131.19        118.64         3.80 o
  -4   1 -22         13.55         26.74         3.50 o
  -4   1 -23         85.73         81.46         3.84 o
  -4   1 -24         78.54         74.06         4.04 o
  -4   1 -25        110.60         90.95         5.62 o
   4  -1  26         64.91         69.17         3.59 o
   4  -1  27         49.50         47.51         3.28 o
   4  -1  28         12.70         11.49         3.18 o
  -4   1 -29         71.25         72.98         4.13 o
  -4   1 -30        164.88        151.34         4.04 o
  -4   1 -31         64.80         57.10         3.14 o
   4  -1  31         99.07         90.16         5.38 o
   4   0 -31         79.29         71.99         3.47 o
   4   0 -30         89.92         81.59         3.58 o
   4   0 -29         23.05         13.40         3.29 o
   4   0 -28         23.14         23.52         3.84 o
   4   0 -27         85.43         88.64         5.67 o
   4   0 -26        432.31        443.00         8.61 o
   4   0 -25        159.71        126.95         4.94 o
   4   0 -24         10.59          2.09         2.35 o
   4   0 -23        195.66        224.41         6.08 o
   4   0 -22         98.32         70.26         7.67 o
  -4   0  22        130.95        107.05         8.01 o
   4   0 -21        373.63        264.97        10.68 o
  -4   0  21        475.92        470.87        11.26 o
   4   0 -20        256.32        196.40         7.72 o
   4   0 -19        101.54        103.53         5.97 o
  -4   0  18        280.92        256.36         8.24 o
  -4   0  17         66.92         66.75         5.75 o
  -4   0  16        401.14        357.65         9.12 o
   4   0 -15       1010.27        944.72        14.95 o
  -4   0  14         75.92         78.22         6.82 o
  -4   0  13         97.23         87.42         6.35 o
   4   0 -12        110.02         96.15         8.60 o
   4   0 -11         44.11         24.61         5.25 o
   4   0 -10        211.10        254.81         7.16 o
   4   0  -9       1201.35       1233.29        15.26 o
   4   0  -8        248.59        211.21         7.35 o
  -4   0   7         51.71        110.13         8.69 o
   4   0  -6       7682.95       7376.31        33.23 o
   4   0  -5        473.05        611.30        13.98 o
   4   0  -4       1089.14       1104.27        14.85 o
  -4   0   3        147.82        182.43        12.18 o
  -4   0   2        298.39        286.76        16.31 o
  -4   0   1        106.92        119.53        13.61 o
  -4   0   0        841.11        841.98        24.69 o
  -4   0  -1       1059.69        872.12        24.94 o
  -4   0  -2        745.65        828.71        24.22 o
  -4   0  -3        392.39        501.56        20.12 o
  -4   0  -4       1578.59       1618.76        32.18 o
  -4   0  -5        110.02         82.12        12.65 o
   4   0   6       1420.23       1529.61        31.68 o
  -4   0  -7        458.11        531.58         8.36 o
  -4   0  -8       1112.90       1056.71        12.66 o
  -4   0  -9        136.27        149.61         5.79 o
   4   0  10        307.06        304.85         6.60 o
  -4   0 -11        705.71        749.18         6.83 o
  -4   0 -12        453.16        471.57         5.72 o
  -4   0 -13         37.86         20.34         3.48 o
  -4   0 -14         74.61         83.76         3.95 o
  -4   0 -15        666.09        575.35         8.63 o
  -4   0 -16         41.80         32.22         3.65 o
  -4   0 -17        168.91        173.95         4.81 o
  -4   0 -18        273.40        240.05         5.79 o
  -4   0 -19        160.18        172.45         5.03 o
  -4   0 -20        356.77        304.93         6.22 o
  -4   0 -21        402.57        376.04         6.59 o
  -4   0 -22         83.47         79.83         3.71 o
  -4   0 -23        779.19        788.81         8.13 o
  -4   0 -24        245.65        232.37         5.25 o
  -4   0 -25        725.68        748.89         8.38 o
   4   0  26         18.62         12.73         2.70 o
   4   0  27        559.81        594.82         5.94 o
   4   0  28       1593.13       1779.39        11.10 o
   4   0  29        605.80        732.70         6.00 o
   4   0  30         58.61         77.95         3.49 o
   4   0  31         95.57         95.72         3.57 o
   4   0  32         40.20         57.98         3.83 o
   4   0  33        134.53        204.16         5.68 o
   4   1 -30         39.84         29.32         2.55 o
  -4  -1  29        302.55        250.15         6.98 o
   4   1 -29        302.87        339.89         5.53 o
   4   1 -28        554.44        603.20         7.45 o
   4   1 -27        528.88        546.54         7.77 o
   4   1 -26        249.61        283.00         7.12 o
   4   1 -25        302.35        241.62         8.14 o
  -4  -1  25        303.76        326.35         7.99 o
   4   1 -24        371.29        298.11         8.49 o
   4   1 -24        371.29        383.29         7.02 o
   4   1 -23         71.02         70.34         4.84 o
  -4  -1  22         66.42        107.02         6.07 o
  -4  -1  21        307.64        337.71         9.94 o
  -4  -1  20        564.94        596.16        11.96 o
  -4  -1  19        568.00        539.07         9.31 o
  -4  -1  18        248.27        226.14         6.59 o
  -4  -1  17        251.75        256.67         6.66 o
  -4  -1  16        395.46        472.89         7.66 o
  -4  -1  15        650.31        746.43        12.47 o
  -4  -1  14        807.47        912.95        10.49 o
  -4  -1  13        550.57        580.62         8.03 o
   4   1 -12        366.33        378.45         7.21 o
   4   1 -11        229.26        238.29         6.19 o
   4   1 -10         76.60        156.20         6.50 o
   4   1  -9        423.66        658.65         9.94 o
   4   1  -8       1439.66       1664.76        16.61 o
   4   1  -7       1075.38       1023.94        15.06 o
   4   1  -6        192.48        180.68         7.04 o
   4   1  -5         76.27        227.52         8.84 o
   4   1  -4        780.10        789.53        20.12 o
   4   1  -3        777.54        969.27        24.49 o
   4   1  -2        266.36        248.69        11.61 o
  -4  -1   1        108.87        159.57        17.52 o
   4   1   0         16.02         34.88         8.46 o
   4   1   1          4.06          8.34         7.16 o
  -4  -1  -1          4.63          6.93        14.26 o
   4   1   2         85.06        121.39         9.25 o
  -4  -1  -2         85.63        202.79        19.45 o
  -4  -1  -3        765.63        916.28        22.46 o
  -4  -1  -4       1065.20       1039.49        23.90 o
  -4  -1  -5        461.45        454.76        17.10 o
  -4  -1  -6        189.93        174.07        12.86 o
  -4  -1  -7         13.73         35.83         4.49 o
  -4  -1  -8         31.54         42.23         4.48 o
  -4  -1  -9        207.57        283.36         7.72 o
   4   1  10        387.67        541.11         9.20 o
   4   1  11        370.77        474.06         7.34 o
  -4  -1 -12        537.46        583.17         8.80 o
  -4  -1 -13        486.24        503.45         5.86 o
  -4  -1 -14        214.26        181.08         4.14 o
  -4  -1 -15         82.62         94.03         4.08 o
  -4  -1 -16        202.10        241.44         5.20 o
  -4  -1 -17        277.85        309.55         5.58 o
  -4  -1 -18        359.99        380.45         6.48 o
   4   1  19        212.85        177.87         5.04 o
  -4  -1 -20        114.87         79.54         4.47 o
  -4  -1 -21         94.73         81.41         5.29 o
  -4  -1 -22        129.28        122.77         6.07 o
  -4  -1 -23         92.24         86.87         4.35 o
  -4  -1 -24         23.49         29.65         3.61 o
  -4  -1 -25         21.18         20.62         3.50 o
  -4  -1 -26         52.31         39.62         3.46 o
  -4  -1 -27         52.57         42.48         3.62 o
  -4  -1 -28         36.24         32.65         3.11 o
  -4  -1 -29         19.33         32.96         5.51 o
   4   1  29         93.40        108.33         4.47 o
  -4  -1 -30         13.58         28.51         3.54 o
   4   1  30         91.36         96.23         5.19 o
   4   1  31          2.27          8.92         2.34 o
   4   1  31         44.87         50.24         4.46 o
   4   1  32         36.66         33.91         1.92 o
   4   1  33        196.27        193.70         4.67 o
   4   2 -30        291.93        384.33         5.61 o
   4   2 -29         72.79         59.33         3.05 o
   4   2 -28         24.88         37.03         2.62 o
   4   2 -27         45.08         43.92         3.87 o
   4   2 -26         21.76          8.81         5.10 o
  -4  -2  26         22.26         13.47         3.16 o
   4   2 -25        152.78        170.62         5.06 o
  -4  -2  24         73.19         87.21         5.71 o
  -4  -2  23        260.67        222.02         4.88 o
  -4  -2  22        248.96        225.26         7.51 o
  -4  -2  21        462.32        425.83         8.61 o
  -4  -2  20         28.90         21.76         3.01 o
  -4  -2  19         77.58         82.59         4.41 o
  -4  -2  18        604.46        558.21         9.21 o
  -4  -2  17        268.49        249.40         7.79 o
  -4  -2  16         98.27         83.29         4.10 o
  -4  -2  15        185.16        120.98         4.88 o
  -4  -2  14        290.93        342.27         9.04 o
  -4  -2  13        815.00        688.45        13.31 o
   4   2 -12        319.75        412.51        10.52 o
   4   2 -11        137.06        103.77         5.76 o
   4   2 -10         77.81         87.07         3.49 o
   4   2  -9        408.58        432.84         5.33 o
   4   2  -8        953.73        955.18         8.25 o
   4   2  -7        212.19        221.33         4.25 o
   4   2  -6         86.41         85.99         4.18 o
   4   2  -5        706.71        654.73         6.89 o
   4   2  -4        184.97        171.32         6.12 o
   4   2  -3       1059.26       1009.80        11.39 o
   4   2  -2        566.88        533.51        18.87 o
   4   2  -1        867.59        899.75        18.84 o
   4   2   0       1240.34       1135.07        20.78 o
   4   2   1        108.47         89.94         9.38 o
   4   2   2        218.49        287.23        10.29 o
   4   2   3        416.25        315.05        12.84 o
   4   2   4        919.41        948.17        15.81 o
   4   2   5       1023.26       1114.06        25.59 o
  -4  -2  -6        385.92        414.81         6.33 o
   4   2   7        260.87        253.55        14.25 o
  -4  -2  -7        281.74        333.62         4.69 o
  -4  -2  -8       3544.96       3896.72        17.27 o
  -4  -2  -9        435.01        424.09         5.76 o
  -4  -2 -10       1266.78       1331.70         7.88 o
   4   2  11       6726.00       6927.28        31.28 o
   4   2  12       1811.44       1783.38        11.09 o
   4   2  13        221.40        183.80         3.73 o
   4   2  14        298.14        323.07         4.66 o
   4   2  15         83.92        101.52         4.05 o
   4   2  16       1107.94       1017.63        10.74 o
  -4  -2 -17        628.01        674.21        11.31 o
  -4  -2 -18       1161.39       1082.80         9.19 o
  -4  -2 -19        538.68        497.90         7.56 o
  -4  -2 -20        468.73        410.04         9.66 o
  -4  -2 -21         99.64         78.26         5.78 o
  -4  -2 -22        491.47        498.91        10.96 o
  -4  -2 -23        158.70        147.10         6.87 o
  -4  -2 -24        284.27        263.26         9.78 o
  -4  -2 -25         35.66         42.20         4.64 o
  -4  -2 -26         96.70        101.76         4.98 o
  -4  -2 -27        160.09        195.11         5.47 o
  -4  -2 -28         24.17         22.12         3.47 o
  -4  -2 -29          6.62         15.59         3.28 o
  -4  -2 -30        161.24        177.61         4.35 o
   4   2  31          9.50         21.17         2.68 o
   4   2  32         77.03         74.22         2.79 o
   4   2  33        100.41        130.67         5.71 o
   4   3 -29          3.30          7.95         2.05 o
   4   3 -28         17.32          9.62         2.16 o
   4   3 -27         18.23         18.11         2.53 o
  -4  -3  27         20.39          0.87         3.90 o
   4   3 -26          9.53          5.24         2.87 o
  -4  -3  26          9.63         12.17         3.77 o
   4   3 -25          0.12          6.78         5.43 o
  -4  -3  25         23.18         32.37         4.42 o
   4   3 -24         35.67         35.89         6.37 o
  -4  -3  24         67.01         73.69         5.03 o
   4   3 -23         17.20         21.43         6.83 o
  -4  -3  23         57.11         81.55         5.42 o
  -4  -3  22         82.92        100.75         5.06 o
   4   3 -21        125.47         98.90         6.92 o
  -4  -3  21        192.43        208.72         6.77 o
  -4  -3  20        652.81        618.16         6.75 o
  -4  -3  19        715.50        771.96         8.69 o
  -4  -3  18        137.83        257.19         8.01 o
  -4  -3  17        108.72        165.69         7.45 o
  -4  -3  16        350.69        394.35         6.82 o
  -4  -3  15        844.51        870.75         9.59 o
   4   3 -14        545.79        671.92         8.23 o
   4   3 -13        240.31        307.29         7.19 o
  -4  -3  12        123.31        123.57         4.84 o
   4   3 -11          1.08         13.49        12.41 o
   4   3 -11         42.56         41.79         4.19 o
   4   3 -10         75.93         58.74         4.18 o
   4   3  -9        286.61        248.31         4.44 o
   4   3  -8        530.62        562.31         6.24 o
   4   3  -7        820.32       1040.22         8.19 o
   4   3  -6        912.72       1315.29         8.19 o
   4   3  -5        390.29        872.20        10.84 o
   4   3  -4        182.24        431.63         6.95 o
  -4  -3   3        156.56        241.34         5.45 o
  -4  -3   2        336.32        380.18         4.95 o
  -4  -3   1        237.64        311.22         5.60 o
  -4  -3   0        253.10        282.63         7.32 o
  -4  -3  -1        439.68        554.98         6.95 o
  -4  -3  -2        781.21        874.21         9.31 o
  -4  -3  -3        244.98        512.77         8.62 o
  -4  -3  -4        138.53        268.21         6.77 o
  -4  -3  -5        963.43        964.39        10.02 o
  -4  -3  -6       1413.36       1748.44        20.63 o
  -4  -3  -7        911.46       1214.45         8.88 o
   4   3   8        439.35        862.24        11.79 o
   4   3   9        173.44        133.30        14.37 o
   4   3   9        224.95        329.87         8.39 o
   4   3  10        150.48        145.47        15.57 o
   4   3  10        275.99        283.35         7.06 o
   4   3  11         29.93         44.75        12.29 o
   4   3  11        144.82        189.40         5.98 o
   4   3  12          0.55         22.47        10.42 o
   4   3  12         75.24         75.09         5.23 o
   4   3  13         41.63         38.12         5.15 o
   4   3  14         74.59         63.57         5.45 o
   4   3  15        294.80        266.42         6.21 o
  -4  -3 -16        838.29        861.64         8.82 o
  -4  -3 -17       1644.67       1631.07        10.78 o
  -4  -3 -18       2145.46       2197.94        17.38 o
  -4  -3 -19       2327.34       2409.96        18.27 o
  -4  -3 -20       1809.26       1916.00        15.69 o
  -4  -3 -21        748.40        953.80        12.88 o
  -4  -3 -22         71.07        178.51         6.89 o
  -4  -3 -23        283.21        273.99         6.98 o
  -4  -3 -24        593.00        606.32         7.86 o
  -4  -3 -25        493.32        528.52         7.43 o
  -4  -3 -26        444.01        488.92         8.73 o
  -4  -3 -27        283.52        241.24         5.95 o
   4   3  27        285.94        320.16        10.35 o
  -4  -3 -28        222.63        171.39         5.21 o
   4   3  28        227.65        215.70         9.45 o
  -4  -3 -29        163.77        150.12         4.02 o
   4   3  29        163.79        186.43         8.65 o
  -4  -3 -30          0.73          5.09         2.65 o
   4   3  30          2.07         10.96         6.93 o
  -4  -3 -31         15.40         13.14         2.18 o
   4   3  32         69.22         63.14         2.39 o
   4   3  33         60.40         61.76         2.50 o
   4   4 -28         15.98         14.26         2.52 o
   4   4 -27          1.06          5.98         3.56 o
  -4  -4  27          8.60         10.15         2.93 o
  -4  -4  26         41.23         59.82         2.81 o
  -4  -4  25        140.93        126.69         3.99 o
  -4  -4  24         45.98         42.69         3.51 o
  -4  -4  23         60.62         54.24         4.32 o
  -4  -4  22        136.44        112.10         5.12 o
  -4  -4  21        835.59        918.83        13.23 o
  -4  -4  20        313.55        251.35         6.77 o
  -4  -4  19        406.28        454.37         9.20 o
  -4  -4  18        117.38        106.96         4.53 o
  -4  -4  17        308.34        349.75         8.44 o
  -4  -4  16        594.66        488.17         9.21 o
   4   4 -15        207.20        166.30         5.35 o
   4   4 -14        297.77        251.14         6.81 o
   4   4 -13        522.78        457.25         8.73 o
   4   4 -12        134.65        132.63         4.24 o
   4   4 -11        334.90        242.05         5.04 o
   4   4 -10        112.19        121.20         4.81 o
  -4  -4   9        825.76        861.57        10.17 o
  -4  -4   8       1503.49       1287.01        16.71 o
  -4  -4   7       2236.66       2446.21        19.39 o
  -4  -4   6       1740.99       1409.31         9.89 o
  -4  -4   5        176.97        236.50         4.62 o
  -4  -4   4        226.73        213.18         6.45 o
  -4  -4   3        681.74        627.49         9.46 o
  -4  -4   2        497.64        553.98         7.27 o
  -4  -4   1         81.00        108.72         6.34 o
  -4  -4   0       2571.68       2711.44        19.83 o
  -4  -4  -1        673.42        745.66         8.11 o
  -4  -4  -2          5.44         36.09         3.94 o
  -4  -4  -3       1254.91       1219.60        13.62 o
  -4  -4  -4       2203.13       2177.68        10.85 o
  -4  -4  -5        335.35        242.30         4.12 o
   4   4   6         92.45         98.42         4.12 o
   4   4   7        161.44        131.86         4.03 o
   4   4   8         43.06         35.78         4.34 o
   4   4   9        107.61        118.29         5.31 o
   4   4  10        878.29        868.36         9.08 o
   4   4  11        323.48        262.54         7.87 o
   4   4  12         77.83        387.23        16.42 o
   4   4  12        287.94        207.67         9.54 o
   4   4  13        202.70        239.68         7.80 o
   4   4  14         54.70         46.04         5.72 o
   4   4  15        332.37        263.37         7.33 o
   4   4  16        302.43        287.78         8.74 o
   4   4  17        119.99        106.16         6.36 o
   4   4  18        381.19        373.15        10.04 o
  -4  -4 -19       1445.19       1636.66        17.72 o
  -4  -4 -20        267.93        244.61         8.20 o
  -4  -4 -21         85.47         94.44         6.01 o
  -4  -4 -22         25.88         19.51         5.83 o
  -4  -4 -23        174.77        114.28         6.35 o
  -4  -4 -24         75.27         84.71         5.93 o
  -4  -4 -25        119.63         93.92         6.99 o
  -4  -4 -26        427.05        333.57         8.73 o
  -4  -4 -27        391.90        367.68         8.57 o
  -4  -4 -28         19.41         20.14         3.63 o
  -4  -4 -29        324.92        322.29         5.69 o
  -4  -4 -30        130.82        167.87         4.53 o
  -4  -4 -31         53.70         58.01         2.86 o
   4   4  32         33.23         36.11         2.28 o
  -4  -5  26         37.63         22.21         2.55 o
  -4  -5  26         38.31         31.16         4.77 o
   4   5 -25         13.88          7.45         4.22 o
  -4  -5  25         16.78         17.78         3.02 o
  -4  -5  24         21.46         14.01         3.06 o
  -4  -5  23        146.99        108.84         3.90 o
  -4  -5  22        240.92        236.43         5.45 o
  -4  -5  21         16.31         38.57         3.39 o
  -4  -5  20          2.64          4.94         3.35 o
  -4  -5  19        134.16         93.43         3.88 o
  -4  -5  18        463.37        396.94         6.31 o
  -4  -5  17        269.50        281.91         6.77 o
  -4  -5  16         60.65         77.83         4.54 o
   4   5 -15          4.39         13.68         4.09 o
   4   5 -14         33.88         30.68         4.11 o
   4   5 -13        167.67        153.88         4.60 o
   4   5 -12        534.58        581.50         6.91 o
   4   5 -11        722.83        845.81         8.36 o
   4   5 -10        952.68       1088.35        14.82 o
   4   5  -9       1361.32       1740.76        16.79 o
  -4  -5   8        859.52       1127.90        14.50 o
   4   5  -7        245.17        303.75        10.46 o
   4   5  -6         95.58        163.18         5.97 o
   4   5  -5         18.72         66.11         4.96 o
   4   5  -4         45.11         94.86         5.31 o
   4   5  -3        424.12        471.00         9.58 o
   4   5  -2       1053.57       1268.47        10.87 o
   4   5  -1       1092.96       1117.85        12.69 o
   4   5   0       1310.59       1755.48        18.14 o
  -4  -5  -1       1610.49       2386.68        18.49 o
  -4  -5  -2       1877.69       2203.70        21.68 o
  -4  -5  -3       2415.25       2682.81        20.05 o
   4   5   4       1421.59       2047.98        15.73 o
   4   5   5        185.09        474.90        11.06 o
   4   5   6        956.36        870.84        11.03 o
   4   5   7       1278.96       1561.82        15.01 o
   4   5   8        503.26        711.93        15.15 o
   4   5   9        143.20        188.99         8.49 o
   4   5  10         21.99         49.33         5.81 o
   4   5  11         30.69         37.84         4.89 o
  -4  -5 -12        105.85         99.86         6.25 o
  -4  -5 -13        380.43        435.88         9.84 o
  -4  -5 -14        405.74        437.20         7.06 o
  -4  -5 -15        163.42        159.22         6.34 o
  -4  -5 -16        106.84        103.10         5.32 o
  -4  -5 -17        166.45        149.92         5.46 o
   4   5  18         93.55         80.18         7.97 o
  -4  -5 -19         25.57         16.20         5.10 o
  -4  -5 -20         12.38         12.35         5.15 o
  -4  -5 -21          9.58         15.53         5.54 o
  -4  -5 -22         39.35         40.33         5.67 o
  -4  -5 -23         70.67         53.76         5.45 o
  -4  -5 -24         20.13         20.80         4.92 o
  -4  -5 -25          4.28          6.09         3.93 o
  -4  -5 -26         21.10         17.89         3.77 o
  -4  -5 -27         96.54         93.01         5.45 o
   4   5  28         92.19         71.28         5.35 o
  -4  -5 -28        111.06        105.99         7.25 o
  -4  -5 -29         82.04         65.98         3.43 o
   4   5  29         83.43         77.84         6.80 o
  -4  -5 -30         20.58         11.24         2.43 o
   4   5  30         22.53         31.09         5.53 o
  -4  -5 -31          4.86          8.91         2.23 o
   4   5  31         10.15          1.20         4.67 o
  -4  -6  24        165.19        132.97         3.51 o
  -4  -6  23         89.48        120.79         3.26 o
  -4  -6  22         96.26        105.15         3.59 o
  -4  -6  21        262.24        230.62         4.62 o
  -4  -6  20         82.63         75.28         3.89 o
  -4  -6  19         33.73         23.34         3.87 o
  -4  -6  18        166.97        173.01         4.60 o
  -4  -6  17        134.41        128.08         4.79 o
   4   6 -16         14.77         14.24         4.06 o
   4   6 -15         36.03         23.46         4.29 o
   4   6 -14        378.77        347.72         7.69 o
   4   6 -13        641.67        561.21         7.75 o
   4   6 -12        474.44        413.64         7.25 o
   4   6 -11        401.53        293.08         5.89 o
   4   6 -10         46.15         59.04         5.67 o
   4   6  -9        227.64        159.53         5.44 o
   4   6  -8        164.69        168.63         6.11 o
   4   6  -7        170.61        186.72         6.19 o
   4   6  -6         87.28        117.16         5.74 o
   4   6  -5          9.76         26.11         4.33 o
   4   6  -4          8.39         11.33         4.22 o
   4   6  -3         58.72         98.63         6.40 o
   4   6  -2        434.78        377.23         9.02 o
   4   6  -1         45.79        242.17         7.80 o
   4   6   0        485.73        543.58        12.37 o
   4   6   1        869.75        838.88        11.49 o
   4   6   2         13.35         27.65         6.54 o
   4   6   3         30.69         41.25         6.41 o
   4   6   4        230.25        292.79        10.56 o
   4   6   5       2398.71       2164.10        21.04 o
   4   6   6        120.41        202.16         9.79 o
   4   6   7       2079.36       2031.05        19.63 o
   4   6   8        407.41        338.63        11.01 o
   4   6   9         43.57         59.24         6.48 o
  -4  -6 -10          8.08         12.35         6.01 o
  -4  -6 -11        306.95        286.34        10.29 o
  -4  -6 -12        729.89        650.33        11.99 o
  -4  -6 -13       1163.61       1066.46        15.10 o
  -4  -6 -14        308.84        296.54         6.89 o
  -4  -6 -15         13.47         13.53         4.86 o
  -4  -6 -16         56.66         41.34         5.80 o
  -4  -6 -17        112.27        126.40         7.98 o
  -4  -6 -18        332.88        306.19         9.37 o
  -4  -6 -19        217.13        173.74         6.86 o
  -4  -6 -20          5.47          4.97         3.80 o
  -4  -6 -21         80.72         85.68         4.85 o
  -4  -6 -22         56.85         47.18         5.14 o
  -4  -6 -23        220.73        189.64         6.88 o
  -4  -6 -24        189.99        141.75         6.71 o
  -4  -6 -25        356.06        366.64         7.83 o
  -4  -6 -26        872.43        878.81         7.47 o
  -4  -6 -27        657.13        718.34         8.41 o
  -4  -6 -28        141.97        169.51         4.89 o
  -4  -6 -29         24.95         19.05         2.71 o
  -4  -7  22          5.51          3.13         3.27 o
  -4  -7  22          5.53          5.08         3.05 o
  -4  -7  21          0.25          3.26         2.60 o
  -4  -7  20          3.14          6.29         2.91 o
  -4  -7  19         47.47         35.76         2.87 o
  -4  -7  18        147.84        109.76         3.53 o
  -4  -7  17        103.60         76.04         3.75 o
   4   7 -16        293.91        243.40         4.69 o
  -4  -7  15        602.22        371.22         9.20 o
   4   7 -15        635.51        618.50         9.19 o
   4   7 -14        367.33        386.57         7.64 o
   4   7 -13        127.28        142.08         6.23 o
   4   7 -12        125.47        104.53         4.65 o
   4   7 -11        250.37        234.50         6.31 o
   4   7 -10         47.70         61.48         5.12 o
   4   7  -9          6.62         14.56         4.02 o
   4   7  -8          2.23          5.41         3.96 o
   4   7  -7         23.49         29.48         4.13 o
   4   7  -6        139.47        144.27         7.76 o
   4   7  -5        499.80        512.00        10.29 o
   4   7  -4        528.45        581.49        14.13 o
   4   7  -3        236.77        268.89         7.88 o
   4   7  -2         43.85        108.28         5.93 o
   4   7  -1         28.37         50.31         7.65 o
   4   7   0        242.39        291.02         7.20 o
   4   7   1        388.92        478.18         7.28 o
   4   7   2        180.79        290.37        11.00 o
   4   7   3          0.31         75.15         8.97 o
   4   7   4        138.22        147.03         7.03 o
  -4  -7  -5        154.56        219.65         9.30 o
   4   7   6        156.41        163.24         9.47 o
   4   7   7         27.44         52.36         6.57 o
   4   7   8         16.63         20.16         6.18 o
  -4  -7  -9         50.28         42.51         6.26 o
  -4  -7 -10        104.53        101.14         6.50 o
  -4  -7 -11         81.90         61.85         6.03 o
  -4  -7 -12        154.03        111.32         6.32 o
  -4  -7 -13         94.31         92.27         6.19 o
  -4  -7 -14          0.82         -0.40         4.67 o
  -4  -7 -15         30.43         23.25         4.77 o
  -4  -7 -16        185.36        156.07         8.05 o
  -4  -7 -17        368.70        333.68         9.25 o
  -4  -7 -18        508.64        487.18         9.32 o
  -4  -7 -19        411.52        377.92         9.07 o
  -4  -7 -20        447.51        415.69         9.28 o
  -4  -7 -21        321.28        320.62         8.38 o
  -4  -7 -22         44.35         45.26         4.50 o
  -4  -7 -23         90.31         71.34         4.16 o
  -4  -7 -24        178.78        168.04         5.62 o
  -4  -7 -25        125.72        126.38         3.91 o
  -4  -7 -26         21.13         31.17         3.69 o
  -4  -7 -27          0.94          0.14         3.02 o
   4   7  28          0.86         -0.23         4.00 o
   4   8 -19          2.77          2.02         4.63 o
  -4  -8  18         70.20         46.92         2.67 o
  -4  -8  17         44.92         45.49         3.51 o
  -4  -8  16         22.60         29.36         3.36 o
   4   8 -15         85.95         82.60         3.89 o
   4   8 -14        218.16        173.11         4.85 o
   4   8 -13         93.01         84.21         3.38 o
   4   8 -12        144.42         97.06         4.31 o
   4   8 -11        244.26        293.78         6.31 o
   4   8 -10        149.72        210.50         5.98 o
   4   8  -9        341.98        394.02         7.72 o
   4   8  -8        243.92        329.09         7.87 o
   4   8  -7       1070.53       1304.07        13.72 o
   4   8  -6       1108.91        854.85        12.92 o
   4   8  -5        972.86        841.23        11.21 o
   4   8  -4        385.54        328.07        12.02 o
   4   8  -3        356.67        388.83         7.32 o
   4   8  -2        202.45        260.83         9.73 o
   4   8  -1        172.41        236.28         9.46 o
   4   8   0        233.00        339.92         7.59 o
   4   8   1        348.99        396.11        10.50 o
   4   8   2        335.62        279.30         9.85 o
   4   8   3         21.12         68.09         7.43 o
   4   8   4         63.45        100.21         7.67 o
   4   8   5        108.46        103.37         8.77 o
  -4  -8  -6        143.88        132.76         6.48 o
  -4  -8  -7         67.35        222.69         7.92 o
  -4  -8  -8        753.73        818.22        11.87 o
  -4  -8  -9       1071.73       1140.51        12.94 o
  -4  -8 -10       1101.02       1030.67        13.52 o
  -4  -8 -11       1659.19       1507.20        15.23 o
  -4  -8 -12        209.26        279.49         8.68 o
  -4  -8 -13       1146.66       1079.76        12.85 o
  -4  -8 -14       1398.78       1317.79        13.27 o
  -4  -8 -15        119.12        113.39         7.49 o
  -4  -8 -16        312.50        266.22         6.47 o
  -4  -8 -17        408.85        448.11         8.90 o
  -4  -8 -18         40.03         29.53         5.79 o
  -4  -8 -19        213.73        202.61         7.22 o
  -4  -8 -20        277.54        209.14         6.50 o
  -4  -8 -21        394.40        421.32         5.51 o
  -4  -8 -22         72.43        105.07         3.72 o
  -4  -8 -23        278.15        244.36         3.63 o
  -4  -8 -24        311.51        230.40         4.16 o
   4   9 -15         68.21         53.27         5.47 o
   4   9 -14        115.13        104.72         6.77 o
   4   9 -13         79.24         65.02         4.74 o
   4   9 -12         83.02         59.57         3.88 o
   4   9 -11         47.32         30.70         4.24 o
   4   9 -10        195.54        155.19         4.54 o
   4   9  -9        202.51        196.27         5.08 o
   4   9  -8         33.48         35.78         5.33 o
   4   9  -7         40.23         65.22         4.73 o
   4   9  -6        287.40        239.97         9.11 o
   4   9  -5        364.43        416.94        10.51 o
   4   9  -4         66.13        108.31         8.82 o
   4   9  -3         91.13         98.33         5.66 o
   4   9  -2         39.24        101.92         6.54 o
   4   9  -1        251.54        250.12         8.98 o
   4   9   0        210.88        285.83         7.94 o
  -4  -9  -1        209.69        246.73         8.51 o
  -4  -9  -2        359.98        331.33         8.52 o
  -4  -9  -3        409.44        394.88        10.01 o
  -4  -9  -4        263.91        277.03         7.12 o
  -4  -9  -5         72.75         89.70         5.75 o
  -4  -9  -6         35.33         47.55         4.23 o
  -4  -9  -7         58.44         59.48         5.24 o
  -4  -9  -8         52.88         58.65         4.88 o
  -4  -9  -9          5.56         10.35         4.44 o
  -4  -9 -10         31.91         25.72         5.77 o
  -4  -9 -11        134.76         98.38         6.29 o
  -4  -9 -12        159.24        148.96         9.08 o
  -4  -9 -13        134.50         95.60         5.51 o
  -4  -9 -14         52.24         49.07         4.43 o
  -4  -9 -15         44.27         21.00         3.89 o
  -4  -9 -16        357.24        271.39         6.70 o
  -4  -9 -17        504.34        389.79         6.88 o
  -4  -9 -18        279.15        249.01         5.61 o
  -4  -9 -19        160.39        119.55         3.65 o
  -4  -9 -20        125.23         93.91         4.18 o
   4  10  -9        433.20        373.54         5.66 o
   4  10  -8        780.63        607.81         7.25 o
  -4 -10   7         21.82         42.48         4.00 o
  -4 -10   6         15.95         27.96         3.51 o
  -4 -10   5         71.00        556.37         7.98 o
  -4 -10   4       1944.91       1839.58        13.04 o
  -4 -10   3        267.72        295.14         7.27 o
  -4 -10   2         97.61        292.58         6.13 o
  -4 -10   1        874.09       1007.07        10.38 o
  -4 -10   0        669.14        721.86         9.23 o
  -4 -10  -1        146.08        280.46         6.83 o
  -4 -10  -2        323.11        265.13         6.71 o
  -4 -10  -3         42.07         43.75         5.09 o
  -4 -10  -4         44.40         57.09         4.97 o
  -4 -10  -5        101.51         92.85         5.55 o
  -4 -10  -6        117.67        112.69         5.35 o
  -4 -10  -7        317.08        306.94         6.31 o
  -4 -10  -8        337.30        390.72         5.56 o
  -4 -10  -9        243.65        292.95         8.52 o
  -4 -10 -10        450.54        524.76         7.34 o
  -4 -10 -11        546.72        554.86         7.39 o
  -4 -10 -12        224.18        207.22         5.51 o
  -4 -10 -13         73.03         64.16         4.73 o
  -4 -10 -14         20.41         42.49         6.53 o
  -4 -10 -15        383.42        322.93         8.23 o
  -4 -10 -16        496.66        387.79         4.97 o
   5  -7 -11         32.02         21.29         5.74 o
   5  -7 -10          8.45         10.04         6.14 o
   5  -7  -9         23.04         19.23         6.97 o
   5  -7  -8         50.36         30.58         7.71 o
   5  -7  -7        109.37         79.32         8.74 o
   5  -7  -6        163.77        113.44         9.40 o
   5  -7  -5         87.94         68.99         5.36 o
   5  -7  -4         90.25         64.40        10.70 o
  -5   7   3        212.25        252.60         6.95 o
  -5   7   2        213.78        274.95         7.09 o
  -5   7   1        119.31        189.08         6.30 o
  -5   7   0         17.52         55.52         5.26 o
  -5   7  -1         47.82         65.30         5.22 o
   5  -7   2        120.05        111.55         6.03 o
   5  -7   3        319.82        316.33         6.93 o
   5  -7   4        442.46        434.66         7.25 o
   5  -7   5        649.15        635.33         8.33 o
   5  -7   6        424.38        439.16         7.23 o
   5  -7   7        304.00        282.89         6.83 o
   5  -7   8        138.86        160.63         5.72 o
   5  -7   9          1.57          5.12         4.29 o
  -5   7 -10         12.34         20.07         6.18 o
  -5   7 -11         43.59         51.21         5.66 o
   5  -6 -17         36.37         29.37         5.30 o
   5  -6 -16         56.38         37.55         6.17 o
   5  -6 -15        220.15        225.45         5.36 o
   5  -6 -14        128.22        103.91         5.41 o
   5  -6 -13        270.11        254.87         6.77 o
   5  -6 -12        292.16        256.52         7.38 o
   5  -6 -11        309.19        303.41         8.04 o
   5  -6 -10         65.31         53.00         6.58 o
   5  -6  -9         12.98         13.31         5.90 o
   5  -6  -8         22.63         17.33         5.76 o
   5  -6  -7        119.98        161.88        12.13 o
   5  -6  -6        232.34        220.48        12.87 o
   5  -6  -5         97.87        119.15         7.25 o
   5  -6  -4        258.24        272.51         8.76 o
   5  -6  -3        193.96        280.25         8.71 o
   5  -6  -2         42.72         60.80         7.82 o
   5  -6  -1         37.00         35.97         7.41 o
   5  -6   0         39.15         32.01         7.27 o
   5  -6   1        301.56        341.56         9.72 o
   5  -6   2       1092.83       1333.59        12.83 o
   5  -6   3        386.50        382.78         9.55 o
   5  -6   4        416.88        474.67         9.99 o
   5  -6   5         97.86        114.43         7.62 o
   5  -6   6        540.09        507.17        10.35 o
   5  -6   7        158.47        145.54         7.76 o
   5  -6   8         19.64         10.94         6.06 o
   5  -6   9         31.52         37.46         4.95 o
   5  -6  10        138.90        117.61         5.32 o
   5  -6  11         51.40         94.96         6.39 o
   5  -6  12        514.17        508.26         8.88 o
   5  -6  13        183.03        147.98         4.82 o
   5  -6  14         69.08         48.31         4.71 o
  -5   6 -15        277.54        223.05         5.03 o
  -5   6 -16        178.33        146.61         4.38 o
   5  -5 -20         26.39         23.16         5.38 o
   5  -5 -19         73.84         61.79         6.47 o
   5  -5 -18         81.12         75.08         7.50 o
   5  -5 -17         61.95         56.84         7.79 o
   5  -5 -16         67.56         53.64         5.38 o
   5  -5 -15        447.36        422.17         8.02 o
   5  -5 -14        683.41        658.10        10.01 o
   5  -5 -13        555.29        540.62         9.89 o
   5  -5 -12        308.00        283.96         8.97 o
   5  -5 -11        243.93        177.72         8.58 o
   5  -5 -10        199.51        131.16         8.47 o
   5  -5  -9         96.32         68.78         8.41 o
   5  -5  -8         44.19         33.60         7.71 o
   5  -5  -7          4.11          0.02         7.30 o
   5  -5  -6          6.10          3.23         4.09 o
   5  -5  -5         57.85         46.22         7.60 o
   5  -5  -4        103.16         78.96         8.20 o
   5  -5  -3         20.50         29.19         7.86 o
   5  -5  -2         23.65         42.11         5.25 o
   5  -5  -1         29.03         38.13         5.27 o
   5  -5   0         12.56         23.81         7.11 o
   5  -5   1        171.48        181.22         9.61 o
   5  -5   2        163.74        170.14         7.78 o
   5  -5   3        129.41        126.35         7.53 o
   5  -5   4         61.25         61.46         7.33 o
   5  -5   5         15.66         23.85         4.64 o
   5  -5   6         23.42         28.51         3.82 o
   5  -5   7          3.26         10.42         4.96 o
   5  -5   8        306.58        274.74         6.78 o
   5  -5   9        677.66        701.97         9.11 o
   5  -5  10       1411.57       1360.43        13.75 o
   5  -5  11       1674.32       1855.73        14.78 o
   5  -5  12        898.93        872.54        12.21 o
   5  -5  13        325.71        361.78         9.17 o
   5  -5  14        103.11        118.17         5.74 o
   5  -5  15         15.57         13.70         5.07 o
   5  -5  15         78.24         49.41         6.80 o
   5  -5  16        201.05        196.74         5.45 o
   5  -5  17        340.33        303.07         7.01 o
   5  -5  18        212.38        201.00         3.71 o
  -5   5 -19        128.94        111.31         4.29 o
  -5   5 -20         23.14         30.21         4.56 o
   5  -4 -22         17.16         22.43         5.80 o
  -5   4  21         26.67         21.07         3.89 o
  -5   4  20         96.81         86.28         4.96 o
  -5   4  19         77.38         67.73         5.47 o
  -5   4  18        115.79        107.93         6.22 o
  -5   4  17        171.70        143.18         7.18 o
  -5   4  16        321.87        318.63         8.74 o
  -5   4  15        239.18        231.47         8.08 o
  -5   4  14        160.94        178.90         6.50 o
  -5   4  13         20.05         35.11         5.62 o
  -5   4  12        228.88        206.89         8.14 o
  -5   4  11        150.49        120.15         7.52 o
  -5   4  10        258.16        214.03         8.31 o
  -5   4   9        510.10        572.40        11.61 o
   5  -4  -8        153.90        180.25         7.21 o
   5  -4  -7         92.75        108.98         6.15 o
   5  -4  -6        252.75        378.66        11.61 o
   5  -4  -5        499.28        435.63        10.50 o
   5  -4  -4        204.47        152.87         8.03 o
   5  -4  -3        241.32        229.61         8.50 o
   5  -4  -2          6.46          6.01         5.22 o
   5  -4  -1         16.22        301.73         9.72 o
   5  -4   0       2193.30       1866.08        14.74 o
   5  -4   1        102.08        114.71         8.33 o
   5  -4   2         33.98         34.97         8.16 o
   5  -4   3        449.41        512.58         9.77 o
   5  -4   4        507.79        549.43         9.69 o
   5  -4   5        556.28        560.99        11.51 o
   5  -4   6         44.41         55.02         4.92 o
   5  -4   7         52.76        101.73         7.68 o
  -5   4  -8        308.69        376.18        10.62 o
  -5   4  -9        597.91        561.93        11.80 o
  -5   4 -10        292.14        221.93         6.94 o
  -5   4 -11         46.69         33.05         4.69 o
  -5   4 -12         34.44         38.20         4.66 o
  -5   4 -13        111.03        125.24         4.31 o
  -5   4 -14         23.48         28.64         4.11 o
  -5   4 -15        124.58        128.73         4.92 o
  -5   4 -16        439.84        392.76         6.18 o
  -5   4 -17        220.59        234.09         5.08 o
   5  -4  18        139.67        118.38         4.16 o
   5  -4  19        533.07        526.39         6.17 o
   5  -4  20        431.49        388.02         4.26 o
  -5   4 -21        139.26        130.22         4.45 o
  -5   4 -22          2.68          7.62         3.27 o
  -5   4 -23        220.51        237.67         5.12 o
  -5   3  23         33.76         24.66         4.02 o
   5  -3 -23         46.62         44.42         6.05 o
  -5   3  22         29.53         21.02         4.10 o
  -5   3  21        164.51        129.25         5.35 o
  -5   3  20        287.16        220.54         6.50 o
   5  -3 -19        280.97        247.59        11.27 o
   5  -3 -18        194.66        190.12        11.24 o
   5  -3 -17        135.29        115.41        11.01 o
   5  -3 -16        192.96        146.86         7.88 o
   5  -3 -15        266.43        201.08         8.98 o
   5  -3 -14        377.72        328.13        10.30 o
  -5   3  13        279.27        246.58         7.47 o
  -5   3  12         73.40         82.79         6.45 o
  -5   3  11        115.48        122.41         7.69 o
  -5   3  10        399.71        369.65         9.60 o
  -5   3   9        566.70        577.35        11.60 o
  -5   3   8        887.10        733.60        13.85 o
   5  -3  -7        942.50        400.81        22.08 o
  -5   3   7        942.82        878.01        15.28 o
   5  -3  -6        914.97        -23.11        23.11 o
  -5   3   6        918.02        966.81        16.27 o
  -5   3   5        521.32        467.52        12.47 o
  -5   3   4        146.21        132.87         9.64 o
  -5   3   3         84.84         85.17         6.39 o
  -5   3   2        127.15        174.32         7.79 o
  -5   3   1        236.43        219.00         9.23 o
  -5   3   0        315.69        285.60        10.15 o
  -5   3  -1        338.14        306.66        10.43 o
   5  -3   2        396.94        357.21        11.64 o
   5  -3   3         42.46         82.23         9.58 o
   5  -3   4        410.52        431.49         8.95 o
   5  -3   5        587.79        260.84        17.69 o
   5  -3   5        596.72        582.55        12.65 o
   5  -3   6        566.06        263.74        17.30 o
   5  -3   6        628.23        659.97        12.99 o
   5  -3   7        150.52        244.50         9.41 o
   5  -3   8        135.00        142.56         6.22 o
  -5   3  -9        128.24        122.16         4.96 o
  -5   3 -10        242.26        237.49         5.66 o
  -5   3 -11        374.87        308.71         8.23 o
  -5   3 -12        338.21        325.20         5.82 o
  -5   3 -13        212.76        208.47         4.81 o
  -5   3 -14         39.38         48.36         3.68 o
  -5   3 -15         55.79         51.45         4.15 o
  -5   3 -16        178.35        162.73         5.45 o
  -5   3 -17        358.22        315.17         6.20 o
  -5   3 -18        294.42        289.40         5.27 o
  -5   3 -19        424.90        408.06         5.92 o
  -5   3 -20        126.61        147.88         5.68 o
  -5   3 -21         64.26         44.75         4.61 o
   5  -3  22         84.40         79.27         3.77 o
  -5   3 -23         25.86         17.31         4.01 o
  -5   3 -24         96.09         85.44         3.96 o
  -5   3 -25        142.86        122.58         5.53 o
  -5   2  25         15.53         12.46         4.32 o
   5  -2 -24        110.50        163.37         6.98 o
   5  -2 -23        171.49        179.93         5.21 o
   5  -2 -22        174.44        134.58         5.55 o
   5  -2 -21         49.03         44.61         4.29 o
   5  -2 -20         58.94         45.81         4.64 o
   5  -2 -19        168.56        167.27         5.77 o
   5  -2 -18        248.77        231.42         7.68 o
   5  -2 -17        333.44        284.50         8.40 o
   5  -2 -16        133.38        143.87         5.47 o
   5  -2 -15         27.69         31.55         5.97 o
   5  -2 -14        435.06        467.39        10.32 o
   5  -2 -13        556.18        709.78        16.03 o
  -5   2  13        666.84        519.90        12.24 o
   5  -2 -12          7.90         41.33        10.95 o
   5  -2 -12         45.68         50.41         5.62 o
   5  -2 -11         62.35         55.81         7.82 o
   5  -2 -10         53.65         84.13         8.63 o
  -5   2   9         15.29         32.54         6.17 o
  -5   2   8        134.11        116.93         8.86 o
  -5   2   7        283.65        268.87        10.45 o
  -5   2   6         34.64         72.39         7.26 o
  -5   2   5        210.77        223.22         8.66 o
  -5   2   4        199.40        263.14         8.49 o
  -5   2   3         64.26         87.41         6.35 o
  -5   2   2        155.66        204.98         6.26 o
  -5   2   1        162.97        190.87         6.64 o
  -5   2   0         22.54         68.81         5.55 o
  -5   2  -1        147.51        170.68         8.59 o
  -5   2  -2        459.01        417.80        14.89 o
  -5   2  -3        472.55        463.54         8.42 o
  -5   2  -4         82.49         86.00         5.73 o
   5  -2   6       1521.67       1489.25        17.42 o
   5  -2   7        240.36        588.01        11.21 o
   5  -2   8       1347.61       1295.51        13.48 o
   5  -2   9        355.15        285.25         9.62 o
  -5   2 -10         80.08        109.60         5.21 o
  -5   2 -11         41.43         54.82         4.55 o
  -5   2 -12        161.88        209.37         7.41 o
  -5   2 -13        269.48        272.42         6.53 o
  -5   2 -14        864.35        916.57        10.94 o
  -5   2 -15        152.46        175.55         4.24 o
  -5   2 -16        135.83        109.11         4.38 o
  -5   2 -17         36.00         58.47         5.05 o
  -5   2 -18        996.48        951.98         9.83 o
  -5   2 -19        708.87        661.63         5.70 o
  -5   2 -20        123.71        103.28         3.73 o
  -5   2 -21        107.07        116.78         4.03 o
  -5   2 -22        102.58         94.85         3.51 o
  -5   2 -23        100.69         95.09         5.18 o
  -5   2 -24         94.18        102.84         4.76 o
  -5   2 -25        127.13        136.93         4.36 o
   5  -2  26         15.56         17.07         4.36 o
  -5   1  26         74.15         50.34         3.24 o
   5  -1 -25        463.36        396.71         5.26 o
   5  -1 -24        625.48        561.30         6.76 o
   5  -1 -23        261.09        225.69         5.93 o
   5  -1 -22         30.44         15.93         4.20 o
   5  -1 -21         45.24         34.38         4.57 o
   5  -1 -20        142.23        105.94         5.34 o
   5  -1 -19        203.82        194.90         6.26 o
   5  -1 -18        182.49        161.47         6.37 o
   5  -1 -17        160.45        152.93         7.97 o
   5  -1 -16         73.64         60.92         7.15 o
   5  -1 -15          6.66          7.59         8.90 o
   5  -1 -15          8.38          5.34         3.70 o
   5  -1 -14        129.06        126.08         8.50 o
  -5   1  13        387.84        410.44        10.75 o
  -5   1  12        204.66        207.70         9.36 o
  -5   1  11         27.09         52.55         7.79 o
  -5   1  10         11.12         13.20         5.51 o
  -5   1   9        116.67        141.39         8.86 o
  -5   1   8        359.56        398.82        11.34 o
  -5   1   7        235.17        310.45        10.71 o
  -5   1   6        250.91        228.84         8.61 o
  -5   1   5        270.44        261.64         9.42 o
  -5   1   4        310.58        328.10         8.37 o
  -5   1   3        357.91        378.25        11.44 o
  -5   1   2        241.34        203.31         8.62 o
  -5   1   1         90.98        118.51         6.96 o
  -5   1   0        109.86        128.33         6.82 o
  -5   1  -1        295.00        292.05         6.71 o
  -5   1  -2        440.70        459.41         9.23 o
  -5   1  -3        288.89        333.26         7.02 o
  -5   1  -4         77.80         72.22         6.88 o
  -5   1  -5         52.23         56.46         4.96 o
  -5   1  -6         51.12         49.04         6.30 o
   5  -1   7        268.68        268.52        10.02 o
   5  -1   8       1014.85        947.49        14.82 o
   5  -1   9       1180.74       1357.61        17.50 o
  -5   1 -10        781.79        718.34         9.89 o
  -5   1 -11        271.73        276.16         7.45 o
  -5   1 -12         25.18         24.76         4.11 o
  -5   1 -13         12.24         16.83         4.10 o
  -5   1 -14         64.66         54.08         4.38 o
  -5   1 -15         99.08         95.48         5.07 o
  -5   1 -16        166.18        141.14         5.44 o
  -5   1 -17         13.14         11.08         5.00 o
  -5   1 -18         24.13         17.65         4.41 o
  -5   1 -19         40.01         40.10         4.44 o
  -5   1 -20        183.75        175.61         4.97 o
  -5   1 -21         83.86         75.10         3.99 o
  -5   1 -22         34.24         16.92         3.16 o
  -5   1 -23        101.23         97.41         3.32 o
  -5   1 -24         23.53         16.42         2.70 o
  -5   1 -25        157.96        157.51         4.25 o
  -5   1 -26        199.08        150.69         4.42 o
   5  -1  27        149.08        145.37         6.01 o
   5  -1  28         12.67         11.80         3.88 o
  -5   0  26          2.11          0.86         2.54 o
  -5   0  26         13.26          2.80         3.30 o
   5   0 -25         88.79         76.08         4.03 o
   5   0 -24          1.75         19.39         4.39 o
   5   0 -24        290.27        292.15         5.40 o
   5   0 -23          1.24          6.27         3.28 o
   5   0 -22         55.02         52.32         3.75 o
   5   0 -21        222.10        214.71         7.37 o
   5   0 -20        154.35        153.25         4.93 o
   5   0 -19        327.67        386.52         9.33 o
   5   0 -18         89.41         77.35         4.96 o
   5   0 -17        286.45        241.92         8.44 o
   5   0 -16        180.98        199.72         7.12 o
   5   0 -15        426.99        371.16         9.77 o
   5   0 -14        332.95        353.38         6.84 o
  -5   0  13         47.90         46.68         6.00 o
  -5   0  12          8.32         17.26         5.79 o
  -5   0  11         48.17        116.11         8.98 o
  -5   0  10        192.90        398.25        10.60 o
  -5   0   9       1914.83       1849.85        20.11 o
  -5   0   8         92.65        381.25        11.54 o
  -5   0   7        646.19       2038.71        19.24 o
  -5   0   6       4474.20       5557.46        27.77 o
  -5   0   5       2006.89       2204.26        18.57 o
  -5   0   4        169.79        204.28         8.24 o
  -5   0   3         87.93        177.38         6.87 o
  -5   0   2        130.63        327.73         9.20 o
  -5   0   1        457.57        967.69        14.73 o
  -5   0   0       1807.98       1937.41        21.03 o
  -5   0  -1        816.40        650.55        11.61 o
  -5   0  -2        415.71        413.89         8.02 o
  -5   0  -3         98.82        137.95         7.66 o
  -5   0  -4         21.17         71.33         6.35 o
  -5   0  -5        140.36        170.26         9.32 o
  -5   0  -6        320.70        404.88         8.72 o
   5   0   7        651.25        760.33        13.62 o
   5   0   8       1427.83       1522.76        18.24 o
  -5   0  -9        839.06       1022.78        14.98 o
  -5   0 -10        205.12        185.91         5.66 o
  -5   0 -11        271.75        302.16        10.10 o
  -5   0 -12        585.72        561.23        10.59 o
  -5   0 -13        338.63        303.67         5.66 o
  -5   0 -14         49.83         46.11         4.19 o
  -5   0 -15        109.24        125.41         5.16 o
  -5   0 -16        677.61        659.61         9.06 o
  -5   0 -17       2058.70       1992.92        14.31 o
  -5   0 -18       1147.20       1082.92         9.42 o
  -5   0 -19       1731.96       1706.45         8.84 o
  -5   0 -20        466.22        473.55         5.87 o
  -5   0 -21        530.95        535.10         5.39 o
  -5   0 -22        261.56        303.82         6.88 o
  -5   0 -23       1572.75       1624.62        11.80 o
  -5   0 -24        385.96        395.58         5.11 o
  -5   0 -25          8.60         51.04         4.05 o
  -5   0 -26       2049.54       2094.18        12.31 o
   5   0  26       2049.79       2216.42        10.44 o
   5   0  27        589.23        588.66         5.72 o
   5   0  28         79.55         62.83         4.81 o
  -5  -1  26          0.73          2.46         4.28 o
  -5  -1  25         35.12         23.35         2.26 o
   5   1 -24        133.94         99.73         3.35 o
   5   1 -23        238.67        187.29         4.77 o
   5   1 -22        338.31        271.48         5.82 o
   5   1 -21        200.65        146.76         4.77 o
   5   1 -20        136.03        103.74         5.51 o
   5   1 -19        117.49         98.58         4.94 o
   5   1 -18         48.81         52.01         4.98 o
   5   1 -17         49.60         30.47         5.08 o
   5   1 -16         83.64         40.90         6.52 o
  -5  -1  16        108.33         98.21         6.99 o
   5   1 -15         37.84         18.34         5.88 o
  -5  -1  15         54.97         55.79         6.61 o
   5   1 -14          0.94          5.64         5.85 o
  -5  -1  14          1.03          4.00         4.57 o
   5   1 -13         59.89         27.75         6.53 o
  -5  -1  13         72.95         64.81         6.71 o
  -5  -1  12         29.63         28.97         6.22 o
  -5  -1  11        114.91        100.26         6.98 o
  -5  -1  10        300.61        254.85         9.49 o
  -5  -1   9        355.17        366.03        11.31 o
  -5  -1   8        271.27        287.66        10.67 o
  -5  -1   7         84.00         89.52         7.72 o
  -5  -1   6        139.51        127.92         5.61 o
  -5  -1   5        517.10        482.31         9.84 o
  -5  -1   4        227.36        282.25         5.90 o
  -5  -1   3         44.35         81.05         6.29 o
  -5  -1   2        402.24        378.95         7.78 o
  -5  -1   1        217.69        311.26         8.13 o
  -5  -1   0         83.55        102.50         4.24 o
  -5  -1  -1        149.14        166.16         8.63 o
  -5  -1  -2        387.30        384.45         8.88 o
  -5  -1  -3        583.13        563.18        10.67 o
  -5  -1  -4        463.33        429.67         9.73 o
  -5  -1  -5        192.25        176.72         5.93 o
  -5  -1  -6          8.60         27.91         3.97 o
  -5  -1  -7         96.03        130.65         5.51 o
   5   1   8        270.59        259.53         5.05 o
   5   1   9        210.77        210.45         6.20 o
   5   1  10        131.37        114.33         4.95 o
   5   1  11        103.82         91.50         4.70 o
   5   1  12         61.88         53.49         4.52 o
   5   1  13         43.81         40.36         4.35 o
   5   1  14        120.20         85.61         4.71 o
   5   1  15        167.42        152.19         5.13 o
   5   1  16        101.23        111.80         7.32 o
   5   1  17          0.77          5.71         3.39 o
   5   1  18        127.00         92.66         4.82 o
   5   1  19        187.10        146.66         5.31 o
   5   1  20        260.67        188.99         5.53 o
   5   1  21        110.60         99.67         4.51 o
   5   1  22        129.71         98.69         4.37 o
   5   1  23        106.93         88.22         3.59 o
   5   1  24        185.56        158.26         5.04 o
   5   1  25        395.73        371.55         7.65 o
   5   1  26        117.33        117.32         4.18 o
   5   1  27         87.08         68.81         3.50 o
   5   1  28        106.37        112.67         3.34 o
   5   1  29          2.22          1.66         2.50 o
  -5  -2  25        141.18        162.65         3.78 o
   5   2 -25        144.43        159.56         5.62 o
  -5  -2  24        142.65        151.81         3.67 o
   5   2 -24        145.68        137.87         3.82 o
  -5  -2  23        322.49        374.57         5.43 o
   5   2 -23        343.43        344.08         5.46 o
  -5  -2  22        233.96        228.50         4.97 o
   5   2 -22        258.50        247.26         5.07 o
   5   2 -21         14.81          5.67         3.63 o
   5   2 -20         76.28         69.38         5.53 o
  -5  -2  20         76.29         67.77         4.84 o
   5   2 -19        282.29        260.09         7.36 o
  -5  -2  19        282.31        284.04         8.09 o
   5   2 -18        743.68        741.89        10.25 o
   5   2 -17        805.46        738.92        11.43 o
  -5  -2  16        167.38        176.27         6.24 o
  -5  -2  15         26.45         44.62         6.18 o
  -5  -2  14        241.21        374.79         9.69 o
  -5  -2  13        892.27        894.90         9.37 o
  -5  -2  12        564.37        624.47        13.41 o
  -5  -2  11        963.53       1122.87        16.61 o
  -5  -2  10       1155.60       1172.27        11.94 o
  -5  -2   9        202.57        307.15         7.20 o
  -5  -2   8        377.93        369.80         6.29 o
  -5  -2   7        139.80        137.63         4.26 o
  -5  -2   6         84.60        106.54         4.28 o
  -5  -2   5         75.20        264.99         5.84 o
  -5  -2   4        473.35        552.72         7.37 o
  -5  -2   3        191.82        717.12         8.51 o
  -5  -2   1       8460.65       8776.95        37.08 o
  -5  -2   0        996.64       1220.42        13.35 o
  -5  -2  -1       1010.28       2738.64        20.00 o
  -5  -2  -2       3709.68       3957.19        23.12 o
  -5  -2  -3       1611.75       1566.06        12.80 o
  -5  -2  -4       1193.06       1377.92        16.25 o
  -5  -2  -5        249.26       1219.76        14.10 o
  -5  -2  -6        498.73        754.02        11.91 o
   5   2   7       1176.40       1215.36        15.51 o
   5   2   8        533.18        756.10         8.47 o
   5   2   9        542.63        566.26         7.28 o
   5   2  10        319.01        271.87         4.91 o
   5   2  11         98.28        158.77         5.25 o
   5   2  12        218.70        209.83         4.70 o
   5   2  13        274.29        317.34         7.49 o
  -5  -2 -14        677.99        590.46         6.29 o
  -5  -2 -15         92.46        110.19         4.52 o
  -5  -2 -16        290.09        327.98         8.11 o
  -5  -2 -17        501.73        432.42         5.33 o
  -5  -2 -18        127.17        134.85         3.92 o
  -5  -2 -19         42.27         43.49         4.26 o
  -5  -2 -20        215.96        233.47         6.73 o
  -5  -2 -21        249.92        225.99         7.13 o
  -5  -2 -22         39.89         33.64         3.61 o
  -5  -2 -23         10.78          4.45         2.79 o
  -5  -2 -24         25.09         15.44         2.93 o
  -5  -2 -25        207.29        240.88         3.44 o
  -5  -2 -26        194.20        170.21         2.98 o
  -5  -2 -27         21.55         25.96         2.72 o
   5   2  27         41.63         40.55         3.12 o
   5   2  28         23.12         23.38         2.87 o
   5   2  28         42.99         41.04         4.64 o
   5   2  29        750.40        729.11         6.82 o
   5   3 -24        118.52         64.16         3.09 o
  -5  -3  23        127.53         81.81         2.62 o
  -5  -3  22        119.65         93.56         3.37 o
   5   3 -21          8.10         15.68         4.99 o
  -5  -3  21        100.31         61.73         3.09 o
  -5  -3  20         53.03         32.36         2.71 o
  -5  -3  19          9.25          7.53         2.42 o
  -5  -3  18         67.91         41.04         3.42 o
  -5  -3  17         88.74         63.57         3.85 o
  -5  -3  16         70.43         42.28         3.46 o
  -5  -3  15        202.20        155.40         4.88 o
  -5  -3  14        316.31        266.90         5.15 o
  -5  -3  13        119.31        101.71         3.62 o
  -5  -3  12         18.90         10.11         3.37 o
  -5  -3  11         15.97         15.61         2.73 o
  -5  -3  10          5.99          6.79         2.80 o
  -5  -3   9          5.49          5.42         2.93 o
  -5  -3   8         53.89         48.97         3.41 o
  -5  -3   7        145.92        129.86         4.47 o
  -5  -3   6         81.28         74.03         3.77 o
  -5  -3   5         98.23        128.70         3.67 o
  -5  -3   4        530.95        600.94         9.06 o
  -5  -3   3        740.18        837.95         7.99 o
  -5  -3   2        372.56        482.19         5.28 o
  -5  -3   1         18.11        100.16         4.57 o
  -5  -3   0        441.53        560.73         5.81 o
  -5  -3  -1        251.75        305.76         4.70 o
  -5  -3  -2         98.33        108.94         3.69 o
  -5  -3  -3        160.78        204.64         3.72 o
  -5  -3  -4        149.32        174.87         3.73 o
  -5  -3  -5         19.20         34.89         4.41 o
   5   3   6         85.47        104.30         4.13 o
   5   3   7        197.92        195.82         5.12 o
   5   3   8        378.93        394.07         5.83 o
   5   3   9        371.81        359.92         8.36 o
   5   3  10        276.30        224.56         6.74 o
   5   3  11        372.94        286.01         6.26 o
   5   3  12        163.61        138.24         5.32 o
   5   3  13         29.17         24.08         4.19 o
   5   3  14         16.13         11.75         2.97 o
  -5  -3 -15         82.94         65.44         3.36 o
  -5  -3 -16         63.93         57.78         4.06 o
  -5  -3 -17         19.42         15.31         3.52 o
  -5  -3 -18         76.34         48.38         4.29 o
  -5  -3 -19        136.30         91.51         4.24 o
  -5  -3 -20        123.69         94.65         3.74 o
  -5  -3 -21         64.83         48.83         3.32 o
  -5  -3 -22         10.89          9.52         3.61 o
  -5  -3 -23         65.74         37.65         3.68 o
  -5  -3 -24        274.93        191.33         4.49 o
  -5  -3 -25        656.18        502.61         7.15 o
  -5  -3 -26        848.74        699.81         8.39 o
  -5  -3 -27        566.39        456.16         5.07 o
   5   3  28        315.26        269.34         4.79 o
   5   4 -23          4.48          3.50         1.95 o
   5   4 -22          0.18         -0.17         2.78 o
  -5  -4  22          0.20          0.12         5.02 o
   5   4 -21         26.60         16.58         3.97 o
  -5  -4  21         30.24         23.59         4.16 o
   5   4 -20        286.27        262.98         5.89 o
  -5  -4  20        293.15        257.86         4.80 o
  -5  -4  19        279.06        247.88         4.71 o
  -5  -4  19        279.07        235.58         6.41 o
  -5  -4  18        692.79        618.28         6.81 o
  -5  -4  17        443.29        474.94         5.71 o
  -5  -4  16         87.71        123.94         4.90 o
  -5  -4  15        792.97        719.62         6.27 o
  -5  -4  14        191.18        336.45         9.72 o
  -5  -4  13        358.59        330.22         6.12 o
  -5  -4  12         65.65        124.01         6.25 o
  -5  -4  11         91.39         88.28         4.55 o
  -5  -4  10         70.22         69.38         4.37 o
  -5  -4   9        111.22        107.53         4.13 o
  -5  -4   8         68.89         69.37         4.28 o
  -5  -4   7         17.23        114.45         4.47 o
  -5  -4   6        322.41        375.34         5.18 o
  -5  -4   5        718.97        680.66         7.47 o
  -5  -4   4        187.16        469.03         5.86 o
  -5  -4   3         75.75        142.79         4.24 o
  -5  -4   2         13.84         55.28         3.60 o
  -5  -4   1         92.40        163.22         4.38 o
  -5  -4   0         78.90        161.21         5.25 o
  -5  -4  -1        111.05        147.26         5.20 o
  -5  -4  -2        149.19        183.42         4.27 o
  -5  -4  -3        146.99        145.44         5.79 o
   5   4   4         24.00        123.48         5.67 o
   5   4   5        457.28        607.30         7.76 o
   5   4   6         91.53        344.67         9.18 o
   5   4   7         96.70        106.97         5.95 o
   5   4   8         85.43        104.97         5.34 o
   5   4   9         54.70        116.42         5.77 o
   5   4  10        804.05        692.39         8.01 o
   5   4  11        953.35       1105.75        11.09 o
   5   4  12         49.90        243.04        10.53 o
   5   4  13         41.85         63.01         5.09 o
   5   4  14        260.68        189.12         5.62 o
   5   4  15         14.29         41.99         7.09 o
   5   4  16        549.00        551.55         6.89 o
  -5  -4 -17          9.57         97.09         7.01 o
  -5  -4 -18        125.01        112.56         5.23 o
  -5  -4 -19        364.29        354.37         6.10 o
  -5  -4 -20        112.69        119.05         4.76 o
  -5  -4 -21         54.10         53.20         4.17 o
  -5  -4 -22         65.10         58.65         4.39 o
  -5  -4 -23        120.01         70.11         4.05 o
  -5  -4 -24          0.09          4.86         4.92 o
   5   4  24         39.37         30.97         3.77 o
   5   4  25         48.86         38.14         3.43 o
  -5  -4 -25         89.16         55.57         4.15 o
  -5  -4 -26         25.87         43.04         2.52 o
   5   4  26         29.62         45.03         3.72 o
  -5  -4 -27          0.10          2.08         1.99 o
   5   4  27          0.12          2.69         4.46 o
   5   4  28          2.57          1.16         2.09 o
   5   5 -21         77.18         27.23         3.71 o
  -5  -5  21        136.83        119.43         4.11 o
  -5  -5  20        111.18         84.46         4.63 o
  -5  -5  19         74.88         66.65         4.04 o
  -5  -5  18         15.69         10.77         3.00 o
  -5  -5  17         15.85          8.68         3.30 o
  -5  -5  16         48.71         36.59         3.88 o
  -5  -5  15         56.78         39.58         4.28 o
  -5  -5  14         48.51         35.10         4.48 o
  -5  -5  13         22.41         20.97         4.39 o
  -5  -5  12         62.72         47.25         4.58 o
   5   5 -11         66.67         58.52         3.69 o
   5   5 -10         74.91         63.26         4.22 o
  -5  -5   9         76.41         57.90         3.83 o
  -5  -5   8         44.23         49.93         2.79 o
  -5  -5   7        106.80        149.44         6.65 o
  -5  -5   6        658.66        572.95        13.09 o
  -5  -5   5       1025.03        887.75         7.65 o
  -5  -5   4        518.35        420.65         9.27 o
  -5  -5   3        218.40        254.60         7.35 o
  -5  -5   2        160.95        208.16         6.96 o
   5   5  -1        172.32        360.75         6.29 o
   5   5   0        852.33       1045.69        14.84 o
   5   5   1       1319.40       1491.96        15.15 o
   5   5   2        485.36        678.93        11.21 o
   5   5   3         78.06        140.37         7.80 o
   5   5   4        248.26        297.68         8.98 o
   5   5   5        370.78        333.99        11.20 o
   5   5   6        403.15        492.23        11.51 o
   5   5   7       1060.48       1188.86        14.91 o
  -5  -5  -8       1546.42       1529.24        12.75 o
  -5  -5  -9       1217.27       1084.55        10.94 o
   5   5  10        697.11        558.61         9.55 o
   5   5  11        181.54        174.90         7.27 o
   5   5  12         24.91         39.88         4.95 o
   5   5  13        197.33        176.51         6.72 o
   5   5  14        433.00        410.33        11.82 o
   5   5  15        495.03        408.07         8.97 o
   5   5  16        300.42        251.50         6.58 o
  -5  -5 -17        140.84         91.88         5.96 o
  -5  -5 -18         27.13         27.47         3.38 o
  -5  -5 -19         19.18         14.17         4.83 o
  -5  -5 -20         75.59         50.03         4.26 o
  -5  -5 -21         78.94         59.58         4.03 o
  -5  -5 -22         65.21         34.28         3.59 o
  -5  -5 -23         91.66         54.41         3.44 o
  -5  -5 -24        244.27        184.85         4.32 o
  -5  -5 -25        406.96        321.79         5.87 o
  -5  -5 -26        434.62        328.97         4.02 o
   5   5  27        305.45        227.99         5.41 o
  -5  -6  19        108.37         83.25         4.74 o
  -5  -6  18          8.51         22.49         2.67 o
  -5  -6  17          3.33          9.59         3.00 o
  -5  -6  16        101.27        100.42         4.35 o
  -5  -6  15         66.67         64.12         4.03 o
  -5  -6  14         23.40         33.20         3.69 o
  -5  -6  13         54.99         86.76         4.34 o
  -5  -6  12        249.43        227.94         4.98 o
   5   6 -11        166.33        265.20         5.73 o
   5   6 -10        308.67        275.90         7.12 o
   5   6  -9         58.11         59.45         7.24 o
   5   6  -8        150.28        164.62         6.15 o
   5   6  -7       1123.40       1024.41         9.70 o
   5   6  -6        198.81        380.73        10.09 o
   5   6  -5        126.05        133.17         7.26 o
   5   6  -4         91.57         97.06         6.15 o
   5   6  -3         33.22         52.81         4.36 o
   5   6  -2         32.94         33.11         3.93 o
   5   6  -1         46.71         76.37         4.73 o
   5   6   0         57.91         95.81         4.84 o
   5   6   1         51.26        141.24         6.65 o
   5   6   2        263.94        350.22         8.58 o
   5   6   3        774.17        871.97        10.87 o
   5   6   4       1659.14       1653.55        17.07 o
   5   6   5        301.79        532.43        11.97 o
   5   6   6        142.41        164.23         9.93 o
   5   6   7         11.89         38.54         8.71 o
  -5  -6  -8          5.63          6.12         4.77 o
  -5  -6  -9        211.39        174.91         5.95 o
  -5  -6 -10        136.84        108.96         5.26 o
  -5  -6 -11         59.26         80.57         5.00 o
  -5  -6 -12         28.24         85.19         5.62 o
  -5  -6 -13        300.38        223.31         5.69 o
   5   6  14        184.27        164.51         7.97 o
   5   6  15        329.85        250.31         7.35 o
   5   6  16        967.70        819.27        12.60 o
  -5  -6 -17        935.32        988.65        11.52 o
  -5  -6 -18        654.91        582.20         7.92 o
  -5  -6 -19        326.72        385.47         8.51 o
  -5  -6 -20         58.61         46.22         5.60 o
  -5  -6 -21        218.09        201.94         4.97 o
  -5  -6 -22        631.77        654.87         7.61 o
  -5  -6 -23          3.22          9.96         4.02 o
  -5  -6 -24          2.83          5.66         2.63 o
  -5  -6 -25        314.55        269.24         5.06 o
   5   6  25        323.57        236.59         5.54 o
  -5  -7  16         51.63         35.19         3.71 o
  -5  -7  15         55.48         38.54         3.15 o
  -5  -7  14         29.51         26.00         3.11 o
  -5  -7  13          2.15          4.44         2.24 o
  -5  -7  12         38.90         31.58         4.67 o
   5   7 -11        366.62        337.94         8.63 o
   5   7 -10        893.11        788.96         8.66 o
   5   7  -9       1153.43        940.87         9.98 o
   5   7  -8        552.14        559.46         9.97 o
   5   7  -7         53.46         50.91         5.54 o
   5   7  -6         23.13         61.04         5.49 o
   5   7  -5        462.75        517.37         9.27 o
   5   7  -4       1116.60       1109.96        14.17 o
   5   7  -3        712.18        820.53        11.27 o
   5   7  -2        194.93        179.14         9.44 o
   5   7  -1        114.97        153.63         5.83 o
   5   7   0        138.82        213.81         7.37 o
   5   7   1        167.86        198.90         6.56 o
   5   7   2        122.13        287.62         9.01 o
   5   7   3        441.91        562.52        12.03 o
   5   7   4        794.43        822.02        12.64 o
   5   7   5        753.89        773.87        12.42 o
  -5  -7  -6        253.01        285.97         9.16 o
  -5  -7  -7         98.84        123.75         6.20 o
  -5  -7  -8        311.87        316.28        10.01 o
  -5  -7  -9        559.98        510.53         9.53 o
  -5  -7 -10        470.59        466.66        10.01 o
  -5  -7 -11        233.85        192.44         5.26 o
  -5  -7 -12         67.01         58.21         3.98 o
  -5  -7 -13          8.11         15.27         3.68 o
  -5  -7 -14        178.62        144.49         5.41 o
  -5  -7 -15        396.15        299.80         6.55 o
  -5  -7 -16        370.13        335.45         8.17 o
  -5  -7 -17        255.68        230.22         7.00 o
  -5  -7 -18         72.14         45.66         4.53 o
  -5  -7 -19         15.05          4.01         3.04 o
  -5  -7 -20          5.20          4.76         3.19 o
  -5  -7 -21          8.17          8.19         2.84 o
  -5  -7 -22          8.19          2.73         2.01 o
   5   8 -12         96.94         60.30         6.15 o
  -5  -8  11        153.88        122.27         4.60 o
  -5  -8  10         64.50         50.85         4.06 o
   5   8  -9        178.91        113.79         4.13 o
   5   8  -8        256.66        258.44         5.43 o
   5   8  -7        107.26         65.81         5.01 o
   5   8  -6          9.42         29.09         4.18 o
   5   8  -5         59.60         58.62         4.48 o
   5   8  -4         58.14         53.89         4.64 o
   5   8  -3        328.47        286.96         7.56 o
   5   8  -2        578.65        571.81         9.67 o
   5   8  -1        208.93        221.58         8.42 o
   5   8   0        651.86        549.52        10.09 o
   5   8   1        861.12        880.27        11.27 o
  -5  -8  -2        268.94        411.35         9.56 o
  -5  -8  -3        110.03        160.80         6.04 o
  -5  -8  -4        573.12        544.78         9.87 o
  -5  -8  -5        657.46        637.14        10.02 o
  -5  -8  -6        405.37        410.83         8.43 o
  -5  -8  -7        163.97        164.96         7.04 o
  -5  -8  -8        265.07        243.99         6.33 o
  -5  -8  -9        234.13        171.37         7.83 o
  -5  -8 -10         49.85         40.98         5.17 o
  -5  -8 -11        406.32        312.29         5.21 o
  -5  -8 -12        396.22        362.54         5.94 o
  -5  -8 -13         11.83         19.17         3.54 o
  -5  -8 -14         53.72         60.12         3.43 o
  -5  -8 -15         36.16         34.96         3.24 o
  -5  -8 -16         25.24         17.04         2.99 o
  -5  -8 -17         24.65         13.00         3.41 o
  -5  -8 -18        210.60        229.45         4.89 o
  -5  -8 -19        111.66         74.62         2.82 o
  -5  -9   7         59.34         50.39         4.65 o
  -5  -9   6         24.76         25.71         3.77 o
  -5  -9   5         40.16         34.75         4.31 o
  -5  -9   4          0.48         14.14         4.18 o
  -5  -9   3         65.04         77.01         4.74 o
  -5  -9   2        152.45        154.89         4.41 o
  -5  -9   1        118.28        119.39         4.36 o
  -5  -9   0         15.02         27.95         3.87 o
  -5  -9  -1          6.86         19.42         3.01 o
  -5  -9  -2         26.50         40.75         3.41 o
  -5  -9  -3        107.09        130.70         3.99 o
  -5  -9  -4        166.66        185.23         4.40 o
  -5  -9  -5         83.12         63.20         3.90 o
  -5  -9  -6          1.45         26.97         3.37 o
  -5  -9  -7        104.58        146.15         5.00 o
  -5  -9  -8        319.51        306.24         5.70 o
  -5  -9  -9        352.48        332.75         6.40 o
  -5  -9 -10        152.96        135.10         3.18 o
  -5  -9 -11          3.04          2.92         1.93 o
  -5  -9 -12          7.41          7.76         2.40 o
   5   9  13         12.55          2.39         4.66 o
   5   9  13         15.78         11.47         4.85 o
   5   9  14          8.81         12.03         4.54 o
   6  -5  -8          1.79         11.45         5.38 o
   6  -5  -7         14.52         11.11         3.89 o
   6  -5  -6         33.26         40.87         4.28 o
   6  -5  -5         86.35        103.89         4.87 o
   6  -5  -4        117.23        149.95         5.20 o
  -6   5   3         65.09        118.73         4.59 o
  -6   5   2         73.67        131.47         4.78 o
  -6   5   1        141.76        282.65         5.78 o
  -6   5   0        327.90        406.12         6.98 o
   6  -5   1        427.81        541.93         7.17 o
   6  -5   2        339.67        382.53         6.25 o
   6  -5   3        109.81        162.74         4.74 o
   6  -5   4         40.56        101.64         4.28 o
   6  -5   5        147.65        197.21         4.82 o
   6  -5   6        181.05        190.64         4.78 o
   6  -5   7        102.37         88.05         3.54 o
   6  -5   8          9.78          9.60         3.73 o
   6  -4 -11          4.70          4.59         6.18 o
   6  -4 -10        185.43        166.62         8.39 o
  -6   4   9        108.58         85.53         4.86 o
  -6   4   8        303.81        231.51         6.26 o
  -6   4   7        231.15        252.49         6.40 o
  -6   4   6        159.03        186.98         6.14 o
  -6   4   5        152.04        172.72         6.19 o
  -6   4   4        223.72        300.79         7.13 o
  -6   4   3        423.23        528.65         7.77 o
   6  -4  -2         43.86         31.46         5.48 o
   6  -4  -1        239.29        241.07         6.23 o
   6  -4   0        174.20        386.62         7.15 o
   6  -4   1        308.46        482.56         7.77 o
   6  -4   2        334.75        437.62         7.80 o
   6  -4   3        303.47        264.23         7.66 o
   6  -4   4        453.16        461.54         8.34 o
   6  -4   5        258.84        262.16         7.21 o
   6  -4   6        241.31        214.33         5.35 o
   6  -4   7        242.32        177.09         5.10 o
   6  -4   8         48.08         58.95         5.57 o
   6  -4   9         85.63         69.84         3.18 o
   6  -4  10         54.98         60.61         3.46 o
   6  -4  11         44.63         49.69         3.94 o
   6  -4  12         33.10         37.90         4.52 o
   6  -4  13         63.55         62.28         4.17 o
   6  -3 -15        105.31         83.70         5.93 o
  -6   3  14         55.34         50.50         4.17 o
  -6   3  13         16.06          5.39         2.59 o
  -6   3  12         22.75         23.66         3.28 o
  -6   3  11         10.98         17.30         3.36 o
  -6   3  10         19.68         13.92         3.45 o
  -6   3   9         87.85         93.32         3.97 o
  -6   3   8        110.03        103.26         4.67 o
  -6   3   7         91.74        118.92         5.21 o
  -6   3   6        136.00        161.71         7.81 o
   6  -3  -5        386.63        494.81         9.02 o
   6  -3  -4        452.35        470.42         8.76 o
   6  -3  -3         75.97        124.90         8.64 o
   6  -3  -2         97.21        133.87         7.20 o
   6  -3  -1        678.17        894.90        11.42 o
   6  -3   0        553.90        661.79         8.32 o
   6  -3   1        160.42        202.53         7.37 o
   6  -3   2         98.12        141.64         8.85 o
  -6   3  -3        127.92        165.90         4.79 o
  -6   3  -4         17.96         33.35         3.30 o
  -6   3  -5         66.38         64.12         3.24 o
  -6   3  -6         54.81         58.25         3.28 o
  -6   3  -7         19.35         32.99         3.53 o
  -6   3  -8         43.85         39.01         2.95 o
  -6   3  -9         20.75         20.41         3.23 o
  -6   3 -10         17.82         27.46         3.15 o
  -6   3 -11         11.45         13.20         3.36 o
  -6   3 -12         21.25         15.90         4.58 o
  -6   3 -13         60.16         56.01         4.55 o
  -6   3 -13         62.17         56.59         4.02 o
  -6   3 -14         71.90         58.03         4.31 o
   6  -3  15        267.67        249.92         5.31 o
   6  -3  16        471.26        425.48         5.39 o
  -6   2  17        308.59        242.89         4.91 o
  -6   2  16        513.96        484.57         4.85 o
  -6   2  15         85.31         38.35         3.74 o
  -6   2  14        277.76        265.12         4.61 o
  -6   2  13        197.74        212.09         4.77 o
  -6   2  12          5.69         16.98         4.21 o
  -6   2  11         11.02          7.96         3.38 o
  -6   2  10         23.63         18.86         3.14 o
  -6   2   9         19.55         16.43         3.50 o
  -6   2   8        275.33        260.47         5.76 o
  -6   2   7        193.02        204.11         6.80 o
  -6   2   6        383.80        412.35         8.62 o
  -6   2   5        195.50        289.02         7.36 o
   6  -2  -4         18.80          2.00        11.57 o
  -6   2   4         50.76        132.51         6.34 o
   6  -2  -3         23.99        -12.47        12.47 o
  -6   2   3        137.96        123.90         5.19 o
   6  -2  -2          3.03         -7.41        11.71 o
  -6   2   2         18.43         20.80         6.45 o
   6  -2  -1         84.13          3.49        13.07 o
   6  -2  -1         87.93        152.32         8.19 o
   6  -2   0        572.02        431.34         9.24 o
   6  -2   1        637.90        -19.21        19.21 o
   6  -2   1        727.70        929.15        12.13 o
   6  -2   2        397.28        -15.77        15.77 o
   6  -2   2        469.94        402.40         9.75 o
   6  -2   3         27.02         -5.70        10.78 o
   6  -2   3         38.86        111.24         7.35 o
   6  -2   4        109.40         21.96        11.54 o
   6  -2   4        109.82        102.27         8.15 o
  -6   2  -5        812.98        872.13         8.53 o
  -6   2  -6        229.68        281.66         9.06 o
  -6   2  -7        790.09        818.11        11.47 o
  -6   2  -8        551.25        659.17         9.54 o
  -6   2  -9       1268.12       1060.50        12.43 o
  -6   2 -10        608.00        495.99         7.25 o
  -6   2 -11        101.44        103.29         5.08 o
  -6   2 -12         64.24         80.89         3.42 o
  -6   2 -13         60.56         50.90         3.72 o
  -6   2 -14          2.50          0.71         3.38 o
  -6   2 -15         97.64         97.25         4.10 o
  -6   2 -16        254.01        208.55         4.90 o
  -6   2 -17         74.54         49.45         4.03 o
  -6   2 -18         73.06         55.52         3.52 o
  -6   1  18        151.45        135.89         4.04 o
  -6   1  17         34.45         25.57         2.95 o
  -6   1  16         23.98         15.57         3.28 o
  -6   1  15         17.30         21.96         3.78 o
  -6   1  14         31.43         38.94         3.64 o
  -6   1  13        128.64        157.55         5.74 o
  -6   1  12        331.55        353.81         5.89 o
  -6   1  11        452.22        463.99         7.35 o
   6  -1 -10        217.20        221.75        10.47 o
  -6   1  10        219.53        228.64         7.37 o
  -6   1   9         46.21         39.09         4.63 o
  -6   1   8         44.42         46.90         4.12 o
  -6   1   7        100.87         89.54         4.56 o
  -6   1   6         76.92         88.37         4.51 o
  -6   1   5         22.48         42.96         3.99 o
  -6   1   4          3.82         13.29         3.80 o
  -6   1   3         22.93         43.65         4.72 o
  -6   1   2        209.13        368.88        10.03 o
  -6   1   1        827.91       1190.72        13.33 o
  -6   1   0       1394.83       1441.60        14.95 o
   6  -1   1       1077.48       1200.19        13.98 o
   6  -1   2        551.35        606.53        11.67 o
   6  -1   3        206.12        275.40         8.49 o
  -6   1  -4         70.79        146.43         7.40 o
  -6   1  -5         62.25         82.13         4.75 o
  -6   1  -6         16.00         44.43         4.09 o
  -6   1  -7         64.38         71.45         5.64 o
  -6   1  -8        159.14        172.86         6.22 o
  -6   1  -9        390.81        379.96         6.84 o
  -6   1 -10        284.48        218.70         5.10 o
  -6   1 -11         44.44         35.12         3.66 o
  -6   1 -12         47.15         38.97         3.36 o
  -6   1 -13         65.35         52.50         4.06 o
  -6   1 -14         61.36         46.03         4.41 o
  -6   1 -15         74.25         73.77         4.38 o
  -6   1 -16        117.40        101.57         3.76 o
  -6   1 -17         75.78         71.10         3.22 o
   6  -1  18         32.13         31.45         3.76 o
   6  -1  19          5.09          8.31         3.18 o
   6  -1  20         97.04         73.16         4.59 o
  -6   0  19          1.37         12.64         2.36 o
  -6   0  18        716.87        673.65         7.10 o
  -6   0  17        424.01        338.08         5.20 o
  -6   0  16        235.56        205.77         4.48 o
  -6   0  15        376.48        329.08         7.93 o
  -6   0  14        532.97        522.97         6.96 o
  -6   0  13         87.11         91.23         6.02 o
   6   0 -12         76.76          0.30         8.98 o
  -6   0  12        148.11        123.14         6.05 o
  -6   0  11        489.03        358.68         7.62 o
  -6   0  10       1065.97        958.74        10.53 o
  -6   0   9        440.62        407.36         7.12 o
  -6   0   8        347.64        328.12         8.01 o
  -6   0   7        307.05        311.48         7.78 o
  -6   0   6        207.72        247.51         7.50 o
  -6   0   5        315.39        288.54         7.72 o
  -6   0   4        464.55        483.58         9.08 o
  -6   0   3        384.14        429.32         9.87 o
  -6   0   2        170.44        178.98         8.65 o
  -6   0   1        152.00        152.19         7.19 o
  -6   0   0         64.55         81.93         5.58 o
  -6   0  -1         74.68         93.20         4.95 o
[truncated: 17,972 more chars]
